# Supplementary material for: Satellite data show trees delay budburst across landscapes to escape herbivores
Source: Nat Ecol Evol. 2026 May 1;10(7):1287–95. doi: 10.1038/s41559-026-03071-9 (PMC13345905; doi:10.1038/s41559-026-03071-9)
Supplement: Supplementary file 5 — Statistical source data. [file 41559_2026_3071_MOESM5_ESM.xlsx]

## Sheet: Fig. 2a and 2c
plot	pixel	long	lat	oak	herbi	species	oak2	toy	ncdi	year	rel_herbi	region	risk	treatment	combi	condition	shift	years	ncdi_lead	pl_y	outbreak
FLM	1	10.516	49.5172	0	0.248181	5	1	120	1.06552	2017	0.217149	F	L	M	LM	LM	-0.126641	2017-2018	0.938878	FLM2017	0
FLM	2	10.5162	49.5172	0	0.14076	5	1	120	0.954432	2017	0.129865	F	L	M	LM	LM	0.0288429	2017-2018	0.983275	FLM2017	0
FLM	3	10.5163	49.5172	0	0.256198	5	1	120	0.961016	2017	0.209225	F	L	M	LM	LM	0.208918	2017-2018	1.16993	FLM2017	0
FLM	4	10.5159	49.5171	0	0.281919	5	1	120	1.02215	2017	0.212664	F	L	M	LM	LM	-0.0253477	2017-2018	0.996798	FLM2017	0
FLM	5	10.516	49.5171	0	0.233425	5	1	120	1.00293	2017	0.18994	F	L	M	LM	LM	0.0813598	2017-2018	1.08429	FLM2017	0
FLM	6	10.5162	49.5171	0	0.123416	5	1	120	1.00882	2017	0.0974676	F	L	M	LM	LM	-0.0158049	2017-2018	0.993018	FLM2017	0
FLM	7	10.5163	49.5171	0	0.0999783	5	1	120	0.951167	2017	0.0736176	F	L	M	LM	LM	0.223294	2017-2018	1.17446	FLM2017	0
FLM	8	10.5156	49.517	0	0.0919712	5	1	120	0.868129	2017	0.0778568	F	L	M	LM	LM	0.163728	2017-2018	1.03186	FLM2017	0
FLM	9	10.5158	49.517	0	0.27686	5	1	120	1.03598	2017	0.178225	F	L	M	LM	LM	-0.0637663	2017-2018	0.972212	FLM2017	0
FLM	10	10.5159	49.517	0	0.306648	5	1	120	1.00594	2017	0.208547	F	L	M	LM	LM	-0.010117	2017-2018	0.99582	FLM2017	0
FLM	11	10.516	49.517	0	0.266218	5	1	120	0.96305	2017	0.203879	F	L	M	LM	LM	0.0698141	2017-2018	1.03286	FLM2017	0
FLM	12	10.5162	49.517	0	0.228474	5	1	120	1.04399	2017	0.173854	F	L	M	LM	LM	-0.186641	2017-2018	0.857352	FLM2017	0
FLM	13	10.5163	49.517	1	0.119219	5	1	120	0.942917	2017	0.0855994	F	L	M	LM	LM	-0.075143	2017-2018	0.867774	FLM2017	0
FLM	14	10.5165	49.517	0	0.151938	5	1	120	0.904513	2017	0.107666	F	L	M	LM	LM	0.0780652	2017-2018	0.982578	FLM2017	0
FLM	15	10.5155	49.5169	0	0.124931	5	1	120	1.14522	2017	0.105973	F	L	M	LM	LM	-0.0129875	2017-2018	1.13223	FLM2017	0
FLM	16	10.5156	49.5169	0	0.0855484	5	1	120	1.11621	2017	0.071953	F	L	M	LM	LM	0.0832507	2017-2018	1.19946	FLM2017	0
FLM	17	10.5158	49.5169	0	0.278636	5	1	120	1.05843	2017	0.211047	F	L	M	LM	LM	0.039758	2017-2018	1.09819	FLM2017	0
FLM	18	10.5159	49.5169	0	0.358939	5	1	120	0.872085	2017	0.259558	F	L	M	LM	LM	0.128678	2017-2018	1.00076	FLM2017	0
FLM	19	10.516	49.5169	1	0.337488	5	1	120	0.887046	2017	0.248228	F	L	M	LM	LM	0.194599	2017-2018	1.08165	FLM2017	0
FLM	20	10.5162	49.5169	0	0.390863	5	1	120	0.931443	2017	0.2994	F	L	M	LM	LM	-0.01752	2017-2018	0.913923	FLM2017	0
FLM	21	10.5163	49.5169	0	0.354054	5	1	120	1.0177	2017	0.253611	F	L	M	LM	LM	-0.0805499	2017-2018	0.937145	FLM2017	0
FLM	22	10.5165	49.5169	0	0.262704	5	1	120	0.928842	2017	0.206842	F	L	M	LM	LM	-0.0586428	2017-2018	0.870199	FLM2017	0
FLM	23	10.5166	49.5169	0	0.0687423	5	1	120	0.906611	2017	0.0586275	F	L	M	LM	LM	0.145356	2017-2018	1.05197	FLM2017	0
FLM	24	10.5152	49.5169	0	0.115154	5	1	120	1.27444	2017	0.0820468	F	L	M	LM	LM	-0.419471	2017-2018	0.854965	FLM2017	0
FLM	25	10.5153	49.5169	0	0.371123	5	1	120	1.40314	2017	0.227811	F	L	M	LM	LM	-0.432413	2017-2018	0.97073	FLM2017	0
FLM	26	10.5155	49.5169	0	0.291621	5	1	120	1.348	2017	0.196285	F	L	M	LM	LM	-0.300539	2017-2018	1.04746	FLM2017	0
FLM	27	10.5156	49.5169	0	0.229339	5	1	120	1.2496	2017	0.170472	F	L	M	LM	LM	-0.147344	2017-2018	1.10225	FLM2017	0
FLM	28	10.5158	49.5169	0	0.150633	5	1	120	1.04017	2017	0.139328	F	L	M	LM	LM	0.00569276	2017-2018	1.04587	FLM2017	0
FLM	29	10.5159	49.5169	0	0.196103	5	1	120	0.863732	2017	0.177898	F	L	M	LM	LM	0.192322	2017-2018	1.05605	FLM2017	0
FLM	30	10.516	49.5168	0	0.286742	5	1	120	0.923523	2017	0.244554	F	L	M	LM	LM	0.174735	2017-2018	1.09826	FLM2017	0
FLM	31	10.5162	49.5168	0	0.425594	5	1	120	0.997159	2017	0.315534	F	L	M	LM	LM	0.0089055	2017-2018	1.00606	FLM2017	0
FLM	32	10.5163	49.5168	0	0.483759	5	1	120	1.02941	2017	0.326857	F	L	M	LM	LM	0.0414202	2017-2018	1.07083	FLM2017	0
FLM	33	10.5165	49.5168	0	0.269902	5	1	120	1.0625	2017	0.201625	F	L	M	LM	LM	-0.142429	2017-2018	0.920075	FLM2017	0
FLM	34	10.5166	49.5168	0	0.159081	5	1	120	1.16057	2017	0.113851	F	L	M	LM	LM	-0.108803	2017-2018	1.05177	FLM2017	0
FLM	35	10.5167	49.5168	0	0.113916	5	1	120	1.00718	2017	0.0859156	F	L	M	LM	LM	0.196888	2017-2018	1.20407	FLM2017	0
FLM	36	10.5151	49.5168	0	0.406437	5	1	120	1.14815	2017	0.238282	F	L	M	LM	LM	-0.386492	2017-2018	0.761662	FLM2017	0
FLM	37	10.5152	49.5168	0	0.34553	5	1	120	1.07534	2017	0.235931	F	L	M	LM	LM	-0.332987	2017-2018	0.742352	FLM2017	0
FLM	38	10.5153	49.5168	0	0.483621	5	1	120	1.14689	2017	0.314201	F	L	M	LM	LM	-0.213577	2017-2018	0.933316	FLM2017	0
FLM	39	10.5155	49.5168	0	0.553802	5	1	120	1.35096	2017	0.327299	F	L	M	LM	LM	-0.460883	2017-2018	0.890073	FLM2017	0
FLM	40	10.5156	49.5168	0	0.425213	5	1	120	1.46202	2017	0.251403	F	L	M	LM	LM	-0.497066	2017-2018	0.96495	FLM2017	0
FLM	41	10.5158	49.5168	0	0.460845	5	1	120	1.21258	2017	0.345562	F	L	M	LM	LM	-0.172264	2017-2018	1.04032	FLM2017	0
FLM	42	10.5159	49.5168	1	0.422033	5	1	120	1.05946	2017	0.367966	F	L	M	LM	LM	0.0419051	2017-2018	1.10136	FLM2017	0
FLM	43	10.516	49.5168	0	0.392927	5	1	120	1.02794	2017	0.331006	F	L	M	LM	LM	0.168236	2017-2018	1.19617	FLM2017	0
FLM	44	10.5162	49.5168	0	0.39064	5	1	120	1.08793	2017	0.289574	F	L	M	LM	LM	0.0675123	2017-2018	1.15544	FLM2017	0
FLM	45	10.5163	49.5168	0	0.355488	5	1	120	1.11942	2017	0.262868	F	L	M	LM	LM	0.0577913	2017-2018	1.17721	FLM2017	0
FLM	46	10.5164	49.5168	0	0.348003	5	1	120	1.12001	2017	0.231772	F	L	M	LM	LM	-0.016819	2017-2018	1.10319	FLM2017	0
FLM	47	10.5166	49.5168	0	0.427622	5	1	120	1.23385	2017	0.259392	F	L	M	LM	LM	-0.11724	2017-2018	1.11661	FLM2017	0
FLM	48	10.5167	49.5168	0	0.249348	5	1	120	1.14403	2017	0.16315	F	L	M	LM	LM	-0.0961909	2017-2018	1.04784	FLM2017	0
FLM	49	10.5169	49.5167	0	0.0946515	5	1	120	0.912337	2017	0.0699841	F	L	M	LM	LM	0.0214506	2017-2018	0.933787	FLM2017	0
FLM	50	10.5148	49.5167	0	0.165087	5	1	120	0.933371	2017	0.137438	F	L	M	LM	LM	0.251967	2017-2018	1.18534	FLM2017	0
FLM	51	10.5149	49.5167	0	0.247124	5	1	120	0.885554	2017	0.197599	F	L	M	LM	LM	0.300991	2017-2018	1.18654	FLM2017	0
FLM	52	10.5151	49.5167	0	0.179065	5	1	120	0.936252	2017	0.141425	F	L	M	LM	LM	0.0261756	2017-2018	0.962427	FLM2017	0
FLM	53	10.5152	49.5167	0	0.291501	5	1	120	1.03072	2017	0.222336	F	L	M	LM	LM	-0.163541	2017-2018	0.867177	FLM2017	0
FLM	54	10.5153	49.5167	0	0.32964	5	1	120	0.960949	2017	0.255016	F	L	M	LM	LM	-0.0595195	2017-2018	0.901429	FLM2017	0
FLM	55	10.5155	49.5167	0	0.412093	5	1	120	1.17068	2017	0.259093	F	L	M	LM	LM	-0.213821	2017-2018	0.956862	FLM2017	0
FLM	56	10.5156	49.5167	0	0.538575	5	1	120	1.65715	2017	0.273583	F	L	M	LM	LM	-0.726142	2017-2018	0.931008	FLM2017	0
FLM	57	10.5158	49.5167	0	0.435641	5	1	120	1.33984	2017	0.291867	F	L	M	LM	LM	-0.339103	2017-2018	1.00074	FLM2017	0
FLM	58	10.5159	49.5167	0	0.513346	5	1	120	1.22516	2017	0.366619	F	L	M	LM	LM	-0.133098	2017-2018	1.09206	FLM2017	0
FLM	59	10.516	49.5167	0	0.526128	5	1	120	1.07567	2017	0.353104	F	L	M	LM	LM	0.117533	2017-2018	1.1932	FLM2017	0
FLM	60	10.5162	49.5167	0	0.375229	5	1	120	1.0095	2017	0.263774	F	L	M	LM	LM	0.148289	2017-2018	1.15779	FLM2017	0
FLM	61	10.5163	49.5167	0	0.315949	5	1	120	1.0006	2017	0.249849	F	L	M	LM	LM	0.18495	2017-2018	1.18555	FLM2017	0
FLM	62	10.5164	49.5167	0	0.489209	5	1	120	1.05313	2017	0.349698	F	L	M	LM	LM	0.360952	2017-2018	1.41409	FLM2017	0
FLM	63	10.5166	49.5167	0	0.47845	5	1	120	1.04889	2017	0.308731	F	L	M	LM	LM	0.35066	2017-2018	1.39955	FLM2017	0
FLM	64	10.5167	49.5167	0	0.309003	5	1	120	1.16199	2017	0.20232	F	L	M	LM	LM	-0.0719211	2017-2018	1.09006	FLM2017	0
FLM	65	10.5169	49.5167	0	0.257777	5	1	120	1.09666	2017	0.170301	F	L	M	LM	LM	-0.203079	2017-2018	0.893585	FLM2017	0
FLM	66	10.5146	49.5166	0	0.0890259	4	0	120	0.836564	2017	0.0745443	F	L	M	LM	LM	0.0879817	2017-2018	0.924546	FLM2017	0
FLM	67	10.5148	49.5166	0	-0.00516415	5	1	120	0.750109	2017	-0.00541126	F	L	M	LM	LM	0.189507	2017-2018	0.939616	FLM2017	0
FLM	68	10.5149	49.5166	0	0.0858843	5	1	120	0.873203	2017	0.0818811	F	L	M	LM	LM	0.147747	2017-2018	1.02095	FLM2017	0
FLM	69	10.5151	49.5166	0	0.15611	5	1	120	0.963842	2017	0.131348	F	L	M	LM	LM	-0.0400744	2017-2018	0.923768	FLM2017	0
FLM	70	10.5152	49.5166	0	0.1833	5	1	120	0.996986	2017	0.151635	F	L	M	LM	LM	-0.0368086	2017-2018	0.960178	FLM2017	0
FLM	71	10.5153	49.5166	0	0.247283	5	1	120	1.05238	2017	0.182493	F	L	M	LM	LM	-0.123352	2017-2018	0.929031	FLM2017	0
FLM	72	10.5155	49.5166	0	0.164614	5	1	120	1.11848	2017	0.106543	F	L	M	LM	LM	-0.155428	2017-2018	0.963054	FLM2017	0
FLM	73	10.5156	49.5166	0	0.370357	5	1	120	1.36779	2017	0.21548	F	L	M	LM	LM	-0.360474	2017-2018	1.00731	FLM2017	0
FLM	74	10.5158	49.5166	1	0.478337	5	1	120	1.30828	2017	0.303134	F	L	M	LM	LM	-0.246025	2017-2018	1.06226	FLM2017	0
FLM	75	10.5159	49.5166	0	0.435101	5	1	120	1.1139	2017	0.323177	F	L	M	LM	LM	0.0247425	2017-2018	1.13864	FLM2017	0
FLM	76	10.516	49.5166	0	0.417011	5	1	120	0.92038	2017	0.297798	F	L	M	LM	LM	0.175777	2017-2018	1.09616	FLM2017	0
FLM	77	10.5162	49.5166	0	0.30201	5	1	120	0.999344	2017	0.199532	F	L	M	LM	LM	-0.00446665	2017-2018	0.994877	FLM2017	0
FLM	78	10.5163	49.5166	0	0.186121	5	1	120	1.00011	2017	0.147991	F	L	M	LM	LM	0.0584856	2017-2018	1.0586	FLM2017	0
FLM	79	10.5164	49.5166	0	0.409325	5	1	120	0.997496	2017	0.312904	F	L	M	LM	LM	0.340806	2017-2018	1.3383	FLM2017	0
FLM	80	10.5166	49.5166	0	0.543762	5	1	120	0.98128	2017	0.34301	F	L	M	LM	LM	0.40691	2017-2018	1.38819	FLM2017	0
FLM	81	10.5167	49.5166	0	0.541753	5	1	120	1.08412	2017	0.301489	F	L	M	LM	LM	0.0253015	2017-2018	1.10942	FLM2017	0
FLM	82	10.5169	49.5166	0	0.338797	5	1	120	1.05799	2017	0.21153	F	L	M	LM	LM	-0.101993	2017-2018	0.955994	FLM2017	0
FLM	83	10.517	49.5166	0	0.184063	5	1	120	0.838456	2017	0.144219	F	L	M	LM	LM	0.0633131	2017-2018	0.901769	FLM2017	0
FLM	84	10.5144	49.5165	0	0.247109	4	0	120	0.997175	2017	0.200385	F	L	M	LM	LM	0.0142786	2017-2018	1.01145	FLM2017	0
FLM	85	10.5145	49.5165	0	0.141008	4	0	120	1.00059	2017	0.116935	F	L	M	LM	LM	-0.0110497	2017-2018	0.98954	FLM2017	0
FLM	86	10.5146	49.5165	0	0.101465	4	0	120	0.94312	2017	0.0846439	F	L	M	LM	LM	-0.0342591	2017-2018	0.908861	FLM2017	0
FLM	87	10.5148	49.5165	0	0.108712	5	1	120	0.771706	2017	0.0970137	F	L	M	LM	LM	0.0336776	2017-2018	0.805383	FLM2017	0
FLM	88	10.5149	49.5165	0	0.081765	5	1	120	0.974493	2017	0.0745872	F	L	M	LM	LM	-0.194153	2017-2018	0.780339	FLM2017	0
FLM	89	10.5151	49.5165	0	0.128684	5	1	120	1.08938	2017	0.121318	F	L	M	LM	LM	-0.268963	2017-2018	0.820419	FLM2017	0
FLM	90	10.5152	49.5165	0	0.101036	3	0	120	1.15364	2017	0.0852427	F	L	M	LM	LM	-0.16631	2017-2018	0.987334	FLM2017	0
FLM	91	10.5153	49.5165	0	0.261489	5	1	120	1.33754	2017	0.172434	F	L	M	LM	LM	-0.400004	2017-2018	0.937537	FLM2017	0
FLM	92	10.5155	49.5165	0	0.437864	5	1	120	1.21155	2017	0.25682	F	L	M	LM	LM	-0.308059	2017-2018	0.903496	FLM2017	0
FLM	93	10.5156	49.5165	0	0.281219	5	1	120	1.02806	2017	0.187563	F	L	M	LM	LM	-0.0367499	2017-2018	0.991314	FLM2017	0
FLM	94	10.5157	49.5165	0	0.252646	5	1	120	1.04257	2017	0.183035	F	L	M	LM	LM	0.0154104	2017-2018	1.05798	FLM2017	0
FLM	95	10.5159	49.5165	0	0.275205	5	1	120	1.01364	2017	0.20996	F	L	M	LM	LM	0.0516636	2017-2018	1.0653	FLM2017	0
FLM	96	10.516	49.5165	0	0.265116	5	1	120	0.942545	2017	0.191973	F	L	M	LM	LM	0.0738932	2017-2018	1.01644	FLM2017	0
FLM	97	10.5162	49.5165	0	0.244663	5	1	120	0.980359	2017	0.166201	F	L	M	LM	LM	-0.00468578	2017-2018	0.975674	FLM2017	0
FLM	98	10.5163	49.5165	0	0.212922	5	1	120	1.06063	2017	0.160137	F	L	M	LM	LM	-0.0735873	2017-2018	0.987038	FLM2017	0
FLM	99	10.5164	49.5165	0	0.326435	5	1	120	1.02212	2017	0.250962	F	L	M	LM	LM	0.0979436	2017-2018	1.12006	FLM2017	0
FLM	100	10.5166	49.5165	1	0.424848	5	1	120	0.955977	2017	0.275273	F	L	M	LM	LM	0.194496	2017-2018	1.15047	FLM2017	0
FLM	101	10.5167	49.5165	0	0.625821	5	1	120	1.11697	2017	0.310258	F	L	M	LM	LM	-0.0743189	2017-2018	1.04265	FLM2017	0
FLM	102	10.5169	49.5165	0	0.527218	5	1	120	1.14153	2017	0.278138	F	L	M	LM	LM	-0.0743691	2017-2018	1.06716	FLM2017	0
FLM	103	10.5142	49.5164	0	0.388965	5	1	120	1.33	2017	0.261856	F	L	M	LM	LM	-0.278134	2017-2018	1.05186	FLM2017	0
FLM	104	10.5144	49.5164	0	0.150591	5	1	120	1.22913	2017	0.118538	F	L	M	LM	LM	-0.30147	2017-2018	0.927663	FLM2017	0
FLM	105	10.5145	49.5164	0	0.107169	4	0	120	1.19371	2017	0.0844964	F	L	M	LM	LM	-0.306404	2017-2018	0.88731	FLM2017	0
FLM	106	10.5146	49.5164	0	0.272653	4	0	120	1.12136	2017	0.19525	F	L	M	LM	LM	-0.258319	2017-2018	0.863045	FLM2017	0
FLM	107	10.5148	49.5164	0	0.386796	5	1	120	1.04471	2017	0.282974	F	L	M	LM	LM	-0.248468	2017-2018	0.796241	FLM2017	0
FLM	108	10.5149	49.5164	0	0.291588	5	1	120	1.21928	2017	0.220677	F	L	M	LM	LM	-0.301276	2017-2018	0.918004	FLM2017	0
FLM	109	10.5151	49.5164	0	0.285966	5	1	120	1.1607	2017	0.246543	F	L	M	LM	LM	-0.184825	2017-2018	0.975873	FLM2017	0
FLM	110	10.5152	49.5164	0	0.139831	3	0	120	1.21059	2017	0.113163	F	L	M	LM	LM	-0.0372298	2017-2018	1.17336	FLM2017	0
FLM	111	10.5153	49.5164	0	0.228242	5	1	120	1.34472	2017	0.164808	F	L	M	LM	LM	-0.35395	2017-2018	0.990767	FLM2017	0
FLM	112	10.5155	49.5164	1	0.4469	5	1	120	1.2564	2017	0.290437	F	L	M	LM	LM	-0.385053	2017-2018	0.871344	FLM2017	0
FLM	113	10.5156	49.5164	0	0.657336	5	1	120	0.901079	2017	0.4373	F	L	M	LM	LM	-0.0475037	2017-2018	0.853575	FLM2017	0
FLM	114	10.5157	49.5164	0	0.158355	5	1	120	0.733494	2017	0.140897	F	L	M	LM	LM	0.168923	2017-2018	0.902417	FLM2017	0
FLM	115	10.5159	49.5164	0	0.0812199	5	1	120	0.818329	2017	0.0713855	F	L	M	LM	LM	0.215208	2017-2018	1.03354	FLM2017	0
FLM	116	10.516	49.5164	0	0.0858272	5	1	120	0.845196	2017	0.0701458	F	L	M	LM	LM	0.0778947	2017-2018	0.923091	FLM2017	0
FLM	117	10.5162	49.5164	1	0.277588	5	1	120	0.97565	2017	0.177855	F	L	M	LM	LM	0.0299594	2017-2018	1.00561	FLM2017	0
FLM	118	10.5163	49.5164	1	0.419185	5	1	120	1.05508	2017	0.27302	F	L	M	LM	LM	-0.0632694	2017-2018	0.991814	FLM2017	0
FLM	119	10.5164	49.5164	0	0.346597	5	1	120	0.919247	2017	0.27916	F	L	M	LM	LM	-0.050533	2017-2018	0.868714	FLM2017	0
FLM	120	10.5166	49.5164	0	0.295038	5	1	120	0.976923	2017	0.209268	F	L	M	LM	LM	-0.0412087	2017-2018	0.935715	FLM2017	0
FLM	121	10.5167	49.5164	0	0.650468	5	1	120	1.39045	2017	0.303346	F	L	M	LM	LM	-0.407141	2017-2018	0.983309	FLM2017	0
FLM	122	10.5139	49.5163	0	0.216824	5	1	120	1.28158	2017	0.181471	F	L	M	LM	LM	-0.470463	2017-2018	0.811112	FLM2017	0
FLM	123	10.5141	49.5163	0	0.326742	5	1	120	1.44673	2017	0.204668	F	L	M	LM	LM	-0.433903	2017-2018	1.01283	FLM2017	0
FLM	124	10.5142	49.5163	0	0.264824	5	1	120	1.49608	2017	0.157582	F	L	M	LM	LM	-0.390961	2017-2018	1.10512	FLM2017	0
FLM	125	10.5144	49.5163	0	0.224953	5	1	120	1.51408	2017	0.146792	F	L	M	LM	LM	-0.713154	2017-2018	0.800924	FLM2017	0
FLM	126	10.5145	49.5163	0	0.181859	5	1	120	1.43183	2017	0.12498	F	L	M	LM	LM	-0.55348	2017-2018	0.878348	FLM2017	0
FLM	127	10.5146	49.5163	0	0.370289	5	1	120	1.20501	2017	0.25412	F	L	M	LM	LM	-0.121393	2017-2018	1.08361	FLM2017	0
FLM	128	10.5148	49.5163	0	0.472887	5	1	120	1.07117	2017	0.322304	F	L	M	LM	LM	0.0815556	2017-2018	1.15273	FLM2017	0
FLM	129	10.5149	49.5163	0	0.524274	5	1	120	1.30754	2017	0.330695	F	L	M	LM	LM	-0.130143	2017-2018	1.17739	FLM2017	0
FLM	130	10.5151	49.5163	0	0.275003	5	1	120	1.22019	2017	0.206721	F	L	M	LM	LM	0.0291255	2017-2018	1.24931	FLM2017	0
FLM	131	10.5152	49.5163	0	0.106777	3	0	120	1.25891	2017	0.0810683	F	L	M	LM	LM	0.156936	2017-2018	1.41585	FLM2017	0
FLM	132	10.5153	49.5163	0	0.024487	5	1	120	1.22887	2017	0.0205972	F	L	M	LM	LM	-0.0440787	2017-2018	1.18479	FLM2017	0
FLM	133	10.5155	49.5163	0	0.252421	5	1	120	1.10931	2017	0.202781	F	L	M	LM	LM	-0.137279	2017-2018	0.972026	FLM2017	0
FLM	134	10.5156	49.5163	0	0.537176	5	1	120	0.910704	2017	0.405514	F	L	M	LM	LM	0.0329368	2017-2018	0.943641	FLM2017	0
FLM	135	10.5157	49.5163	0	0.219492	5	1	120	0.756085	2017	0.183654	F	L	M	LM	LM	0.128668	2017-2018	0.884752	FLM2017	0
FLM	136	10.5159	49.5163	1	0.0316545	5	1	120	0.758413	2017	0.0284242	F	L	M	LM	LM	0.323219	2017-2018	1.08163	FLM2017	0
FLM	137	10.516	49.5163	0	0.0989499	5	1	120	0.868807	2017	0.0757685	F	L	M	LM	LM	0.28435	2017-2018	1.15316	FLM2017	0
FLM	138	10.5162	49.5163	0	0.408765	5	1	120	1.08478	2017	0.240246	F	L	M	LM	LM	-0.0877042	2017-2018	0.997073	FLM2017	0
FLM	139	10.5163	49.5163	0	0.630152	5	1	120	1.32258	2017	0.341183	F	L	M	LM	LM	-0.445116	2017-2018	0.877461	FLM2017	0
FLM	140	10.5164	49.5163	0	0.320244	5	1	120	1.07464	2017	0.239845	F	L	M	LM	LM	-0.268813	2017-2018	0.805828	FLM2017	0
FLM	141	10.5166	49.5163	0	0.145991	5	1	120	1.03554	2017	0.110272	F	L	M	LM	LM	-0.196994	2017-2018	0.838551	FLM2017	0
FLM	142	10.5138	49.5162	0	0.0889163	5	1	120	1.02789	2017	0.0748835	F	L	M	LM	LM	-0.11066	2017-2018	0.917233	FLM2017	0
FLM	143	10.5139	49.5162	0	0.171813	5	1	120	1.03941	2017	0.139079	F	L	M	LM	LM	-0.233518	2017-2018	0.805891	FLM2017	0
FLM	144	10.5141	49.5162	0	0.248944	5	1	120	1.2542	2017	0.14743	F	L	M	LM	LM	-0.219698	2017-2018	1.03451	FLM2017	0
FLM	145	10.5142	49.5162	0	0.267833	5	1	120	1.39844	2017	0.152289	F	L	M	LM	LM	-0.251905	2017-2018	1.14653	FLM2017	0
FLM	146	10.5144	49.5162	0	0.233244	5	1	120	1.36466	2017	0.15331	F	L	M	LM	LM	-0.316269	2017-2018	1.04839	FLM2017	0
FLM	147	10.5145	49.5162	0	0.289774	5	1	120	1.38173	2017	0.187031	F	L	M	LM	LM	-0.285879	2017-2018	1.09585	FLM2017	0
FLM	148	10.5146	49.5162	0	0.347827	5	1	120	1.18924	2017	0.227336	F	L	M	LM	LM	-0.0230267	2017-2018	1.16621	FLM2017	0
FLM	149	10.5148	49.5162	0	0.518867	5	1	120	1.17477	2017	0.321419	F	L	M	LM	LM	0.113676	2017-2018	1.28845	FLM2017	0
FLM	150	10.5149	49.5162	0	0.537427	5	1	120	1.43681	2017	0.285205	F	L	M	LM	LM	-0.311981	2017-2018	1.12483	FLM2017	0
FLM	151	10.515	49.5162	0	0.526482	5	1	120	1.45659	2017	0.27548	F	L	M	LM	LM	-0.272982	2017-2018	1.18361	FLM2017	0
FLM	152	10.5152	49.5162	0	0.297217	5	1	120	1.25742	2017	0.204817	F	L	M	LM	LM	0.109354	2017-2018	1.36677	FLM2017	0
FLM	153	10.5153	49.5162	0	0.0405677	5	1	120	1.07695	2017	0.0348812	F	L	M	LM	LM	0.143561	2017-2018	1.22052	FLM2017	0
FLM	154	10.5155	49.5162	0	0.134412	5	1	120	0.889745	2017	0.1167	F	L	M	LM	LM	0.127666	2017-2018	1.01741	FLM2017	0
FLM	155	10.5156	49.5162	1	0.22961	5	1	120	0.70671	2017	0.20713	F	L	M	LM	LM	0.306801	2017-2018	1.01351	FLM2017	0
FLM	156	10.5157	49.5162	0	0.136665	5	1	120	0.665882	2017	0.131857	F	L	M	LM	LM	0.227289	2017-2018	0.893171	FLM2017	0
FLM	157	10.5159	49.5162	0	0.194333	5	1	120	0.713289	2017	0.167374	F	L	M	LM	LM	0.28991	2017-2018	1.0032	FLM2017	0
FLM	158	10.516	49.5162	0	0.316065	3	0	120	0.93437	2017	0.215311	F	L	M	LM	LM	0.210538	2017-2018	1.14491	FLM2017	0
FLM	159	10.5162	49.5162	0	0.508501	3	0	120	1.21575	2017	0.282538	F	L	M	LM	LM	-0.176831	2017-2018	1.03892	FLM2017	0
FLM	160	10.5163	49.5162	0	0.475633	3	0	120	1.6288	2017	0.24535	F	L	M	LM	LM	-0.705634	2017-2018	0.923163	FLM2017	0
FLM	161	10.5135	49.5162	0	0.252654	5	1	120	1.28019	2017	0.154934	F	L	M	LM	LM	-0.425386	2017-2018	0.854801	FLM2017	0
FLM	162	10.5137	49.5162	0	0.176688	5	1	120	1.1939	2017	0.126333	F	L	M	LM	LM	-0.26348	2017-2018	0.930419	FLM2017	0
FLM	163	10.5138	49.5162	0	0.131491	5	1	120	1.04015	2017	0.104712	F	L	M	LM	LM	-0.0615128	2017-2018	0.978635	FLM2017	0
FLM	164	10.5139	49.5162	0	0.110055	5	1	120	0.770774	2017	0.103458	F	L	M	LM	LM	0.13741	2017-2018	0.908185	FLM2017	0
FLM	165	10.5141	49.5162	0	0.065563	5	1	120	0.791296	2017	0.0616675	F	L	M	LM	LM	0.18996	2017-2018	0.981256	FLM2017	0
FLM	166	10.5142	49.5162	0	0.170459	5	1	120	1.1424	2017	0.12517	F	L	M	LM	LM	0.0775148	2017-2018	1.21991	FLM2017	0
FLM	167	10.5144	49.5162	0	0.431423	5	1	120	1.35693	2017	0.269045	F	L	M	LM	LM	-0.212834	2017-2018	1.1441	FLM2017	0
FLM	168	10.5145	49.5161	0	0.225745	5	1	120	1.40438	2017	0.135286	F	L	M	LM	LM	-0.280616	2017-2018	1.12376	FLM2017	0
FLM	169	10.5146	49.5161	0	0.352099	5	1	120	1.35899	2017	0.190931	F	L	M	LM	LM	-0.322896	2017-2018	1.0361	FLM2017	0
FLM	170	10.5148	49.5161	0	0.454875	5	1	120	1.12337	2017	0.29523	F	L	M	LM	LM	-0.0263616	2017-2018	1.09701	FLM2017	0
FLM	171	10.5149	49.5161	1	0.49205	5	1	120	1.22965	2017	0.3065	F	L	M	LM	LM	-0.161133	2017-2018	1.06851	FLM2017	0
FLM	172	10.515	49.5161	0	0.609082	5	1	120	1.22719	2017	0.373174	F	L	M	LM	LM	-0.188627	2017-2018	1.03856	FLM2017	0
FLM	173	10.5152	49.5161	0	0.361361	5	1	120	0.98245	2017	0.302592	F	L	M	LM	LM	0.130386	2017-2018	1.11284	FLM2017	0
FLM	174	10.5153	49.5161	0	0.083209	5	1	120	0.845205	2017	0.0906461	F	L	M	LM	LM	0.049719	2017-2018	0.894924	FLM2017	0
FLM	175	10.5155	49.5161	0	0.151656	5	1	120	0.740719	2017	0.140917	F	L	M	LM	LM	0.160222	2017-2018	0.900941	FLM2017	0
FLM	176	10.5156	49.5161	0	0.151381	5	1	120	0.623124	2017	0.137692	F	L	M	LM	LM	0.370298	2017-2018	0.993422	FLM2017	0
FLM	177	10.5157	49.5161	0	0.124303	5	1	120	0.662972	2017	0.126516	F	L	M	LM	LM	0.274994	2017-2018	0.937966	FLM2017	0
FLM	178	10.5159	49.5161	0	0.18695	3	0	120	0.784679	2017	0.176966	F	L	M	LM	LM	0.193387	2017-2018	0.978066	FLM2017	0
FLM	179	10.516	49.5161	0	0.249735	3	0	120	0.879997	2017	0.217687	F	L	M	LM	LM	0.0807697	2017-2018	0.960766	FLM2017	0
FLM	180	10.5162	49.5161	0	0.274344	3	0	120	1.0902	2017	0.195997	F	L	M	LM	LM	-0.119218	2017-2018	0.970978	FLM2017	0
FLM	181	10.5134	49.5161	0	0.187868	5	1	120	1.29477	2017	0.124364	F	L	M	LM	LM	-0.276146	2017-2018	1.01862	FLM2017	0
FLM	182	10.5135	49.5161	0	0.229225	5	1	120	1.31759	2017	0.146586	F	L	M	LM	LM	-0.338764	2017-2018	0.978822	FLM2017	0
FLM	183	10.5137	49.5161	0	0.149745	5	1	120	1.41161	2017	0.107008	F	L	M	LM	LM	-0.379396	2017-2018	1.03221	FLM2017	0
FLM	184	10.5138	49.5161	0	0.219439	5	1	120	1.2646	2017	0.159372	F	L	M	LM	LM	-0.0975948	2017-2018	1.167	FLM2017	0
FLM	185	10.5139	49.5161	0	0.118575	5	1	120	0.950797	2017	0.107799	F	L	M	LM	LM	0.0801791	2017-2018	1.03098	FLM2017	0
FLM	186	10.5141	49.5161	0	0.0427291	5	1	120	0.906783	2017	0.0429618	F	L	M	LM	LM	0.110426	2017-2018	1.01721	FLM2017	0
FLM	187	10.5142	49.5161	0	0.124623	5	1	120	1.13006	2017	0.106622	F	L	M	LM	LM	-0.0520794	2017-2018	1.07798	FLM2017	0
FLM	188	10.5144	49.5161	0	0.291438	5	1	120	1.51241	2017	0.182019	F	L	M	LM	LM	-0.395151	2017-2018	1.11726	FLM2017	0
FLM	189	10.5145	49.5161	0	0.140959	5	1	120	1.33869	2017	0.0871201	F	L	M	LM	LM	-0.303642	2017-2018	1.03505	FLM2017	0
FLM	190	10.5146	49.5161	0	0.366448	5	1	120	1.13729	2017	0.210573	F	L	M	LM	LM	-0.164244	2017-2018	0.973051	FLM2017	0
FLM	191	10.5148	49.5161	0	0.368477	5	1	120	0.92357	2017	0.264569	F	L	M	LM	LM	0.164452	2017-2018	1.08802	FLM2017	0
FLM	192	10.5149	49.5161	0	0.21776	5	1	120	0.957539	2017	0.176748	F	L	M	LM	LM	0.247264	2017-2018	1.2048	FLM2017	0
FLM	193	10.515	49.5161	0	0.180477	5	1	120	0.974751	2017	0.156876	F	L	M	LM	LM	0.2041	2017-2018	1.17885	FLM2017	0
FLM	194	10.5152	49.5161	1	0.239175	5	1	120	0.904489	2017	0.224744	F	L	M	LM	LM	-0.0752625	2017-2018	0.829226	FLM2017	0
FLM	195	10.5153	49.516	0	0.154007	5	1	120	0.880688	2017	0.157702	F	L	M	LM	LM	-0.258247	2017-2018	0.622442	FLM2017	0
FLM	196	10.5155	49.516	0	0.116295	5	1	120	0.877447	2017	0.1057	F	L	M	LM	LM	-0.0870612	2017-2018	0.790386	FLM2017	0
FLM	197	10.5156	49.516	0	0.000612121	5	1	120	0.715683	2017	0.000550591	F	L	M	LM	LM	0.308616	2017-2018	1.0243	FLM2017	0
FLM	198	10.5157	49.516	0	0.0648427	5	1	120	0.680223	2017	0.0656876	F	L	M	LM	LM	0.323246	2017-2018	1.00347	FLM2017	0
FLM	199	10.5159	49.516	0	0.133724	3	0	120	0.840644	2017	0.132317	F	L	M	LM	LM	0.288352	2017-2018	1.129	FLM2017	0
FLM	200	10.516	49.516	0	0.172543	3	0	120	0.912453	2017	0.15799	F	L	M	LM	LM	0.122265	2017-2018	1.03472	FLM2017	0
FLM	201	10.5132	49.516	0	0.0782143	3	0	120	1.05774	2017	0.0567955	F	L	M	LM	LM	-0.0408384	2017-2018	1.0169	FLM2017	0
FLM	202	10.5134	49.516	0	0.0396081	3	0	120	1.15388	2017	0.030227	F	L	M	LM	LM	-0.0921941	2017-2018	1.06169	FLM2017	0
FLM	203	10.5135	49.516	1	0.213005	5	1	120	1.21007	2017	0.16446	F	L	M	LM	LM	-0.184121	2017-2018	1.02595	FLM2017	0
FLM	204	10.5137	49.516	0	0.179219	5	1	120	1.28025	2017	0.134571	F	L	M	LM	LM	-0.274311	2017-2018	1.00594	FLM2017	0
FLM	205	10.5138	49.516	0	0.238616	5	1	120	1.22612	2017	0.175856	F	L	M	LM	LM	-0.0726461	2017-2018	1.15348	FLM2017	0
FLM	206	10.5139	49.516	1	0.160181	5	1	120	1.12218	2017	0.130533	F	L	M	LM	LM	-0.0908111	2017-2018	1.03137	FLM2017	0
FLM	207	10.5141	49.516	0	0.156013	5	1	120	1.10965	2017	0.138943	F	L	M	LM	LM	-0.234267	2017-2018	0.875379	FLM2017	0
FLM	208	10.5142	49.516	0	0.177343	5	1	120	1.21528	2017	0.139505	F	L	M	LM	LM	-0.27441	2017-2018	0.940869	FLM2017	0
FLM	209	10.5144	49.516	0	0.156864	5	1	120	1.16629	2017	0.111252	F	L	M	LM	LM	-0.17991	2017-2018	0.986379	FLM2017	0
FLM	210	10.5145	49.516	1	0.173099	5	1	120	1.0467	2017	0.11147	F	L	M	LM	LM	-0.109301	2017-2018	0.937399	FLM2017	0
FLM	211	10.5146	49.516	0	0.31103	5	1	120	0.962405	2017	0.225916	F	L	M	LM	LM	0.0196959	2017-2018	0.982101	FLM2017	0
FLM	212	10.5148	49.516	0	0.365658	5	1	120	0.971493	2017	0.274933	F	L	M	LM	LM	-0.0181434	2017-2018	0.95335	FLM2017	0
FLM	213	10.5149	49.516	0	0.262218	5	1	120	0.877903	2017	0.216699	F	L	M	LM	LM	0.278657	2017-2018	1.15656	FLM2017	0
FLM	214	10.515	49.516	1	0.326429	5	1	120	0.893184	2017	0.249105	F	L	M	LM	LM	0.270477	2017-2018	1.16366	FLM2017	0
FLM	215	10.5152	49.516	0	0.355366	5	1	120	0.917023	2017	0.283907	F	L	M	LM	LM	0.0183029	2017-2018	0.935326	FLM2017	0
FLM	216	10.5153	49.516	0	0.159982	5	1	120	0.962161	2017	0.140593	F	L	M	LM	LM	-0.182467	2017-2018	0.779694	FLM2017	0
FLM	217	10.5155	49.516	0	0.22032	5	1	120	1.03662	2017	0.155963	F	L	M	LM	LM	-0.315559	2017-2018	0.721062	FLM2017	0
FLM	218	10.5156	49.516	0	-0.00670854	5	1	120	0.812122	2017	-0.00504828	F	L	M	LM	LM	0.007302	2017-2018	0.819424	FLM2017	0
FLM	219	10.5157	49.516	0	0.0161274	5	1	120	0.668057	2017	0.0141824	F	L	M	LM	LM	0.375662	2017-2018	1.04372	FLM2017	0
FLM	220	10.5159	49.516	0	0.110895	3	0	120	0.8435	2017	0.106189	F	L	M	LM	LM	0.314135	2017-2018	1.15763	FLM2017	0
FLM	221	10.5134	49.5159	0	0.0892991	3	0	120	1.07972	2017	0.0649579	F	L	M	LM	LM	-0.117387	2017-2018	0.962334	FLM2017	0
FLM	222	10.5135	49.5159	0	0.0868983	3	0	120	1.18239	2017	0.0718032	F	L	M	LM	LM	-0.269589	2017-2018	0.912802	FLM2017	0
FLM	223	10.5137	49.5159	0	0.174871	5	1	120	1.07816	2017	0.144032	F	L	M	LM	LM	-0.122825	2017-2018	0.955335	FLM2017	0
FLM	224	10.5138	49.5159	0	0.329449	5	1	120	1.08821	2017	0.242844	F	L	M	LM	LM	-0.113454	2017-2018	0.974759	FLM2017	0
FLM	225	10.5139	49.5159	0	0.264218	5	1	120	1.02462	2017	0.207038	F	L	M	LM	LM	-0.0854411	2017-2018	0.939175	FLM2017	0
FLM	226	10.5141	49.5159	0	0.12154	5	1	120	1.12401	2017	0.100052	F	L	M	LM	LM	-0.286176	2017-2018	0.837834	FLM2017	0
FLM	227	10.5142	49.5159	1	0.250217	5	1	120	1.25027	2017	0.189627	F	L	M	LM	LM	-0.304521	2017-2018	0.945751	FLM2017	0
FLM	228	10.5143	49.5159	0	0.112416	5	1	120	1.13929	2017	0.077371	F	L	M	LM	LM	-0.212479	2017-2018	0.926812	FLM2017	0
FLM	229	10.5145	49.5159	0	0.132896	5	1	120	0.882581	2017	0.0888626	F	L	M	LM	LM	0.210087	2017-2018	1.09267	FLM2017	0
FLM	230	10.5146	49.5159	0	0.253434	5	1	120	0.89978	2017	0.201534	F	L	M	LM	LM	0.255739	2017-2018	1.15552	FLM2017	0
FLM	231	10.5148	49.5159	0	0.356385	5	1	120	0.926921	2017	0.297536	F	L	M	LM	LM	0.140627	2017-2018	1.06755	FLM2017	0
FLM	232	10.5149	49.5159	0	0.300665	5	1	120	0.940481	2017	0.208466	F	L	M	LM	LM	0.107931	2017-2018	1.04841	FLM2017	0
FLM	233	10.515	49.5159	0	0.345688	5	1	120	1.0025	2017	0.208466	F	L	M	LM	LM	0.141578	2017-2018	1.14408	FLM2017	0
FLM	234	10.5152	49.5159	0	0.430774	5	1	120	1.12313	2017	0.24405	F	L	M	LM	LM	-0.144196	2017-2018	0.97893	FLM2017	0
FLM	235	10.5153	49.5159	0	0.295081	5	1	120	1.02878	2017	0.180372	F	L	M	LM	LM	-0.138762	2017-2018	0.89002	FLM2017	0
FLM	236	10.5155	49.5159	0	0.290306	5	1	120	0.931419	2017	0.186559	F	L	M	LM	LM	-0.232536	2017-2018	0.698883	FLM2017	0
FLM	237	10.5156	49.5159	0	0.0524182	5	1	120	0.858802	2017	0.0388439	F	L	M	LM	LM	-0.154853	2017-2018	0.70395	FLM2017	0
FLM	238	10.5157	49.5159	0	0.106416	5	1	120	0.738702	2017	0.0795311	F	L	M	LM	LM	0.170038	2017-2018	0.90874	FLM2017	0
FLM	239	10.5135	49.5158	0	0.0164155	3	0	120	1.13414	2017	0.0143282	F	L	M	LM	LM	-0.262633	2017-2018	0.871504	FLM2017	0
FLM	240	10.5137	49.5158	0	-0.00841857	5	1	120	1.1947	2017	-0.00685879	F	L	M	LM	LM	-0.290984	2017-2018	0.903716	FLM2017	0
FLM	241	10.5138	49.5158	0	0.34932	5	1	120	1.23192	2017	0.23364	F	L	M	LM	LM	-0.368331	2017-2018	0.863589	FLM2017	0
FLM	242	10.5139	49.5158	0	0.285541	5	1	120	1.24707	2017	0.195306	F	L	M	LM	LM	-0.416225	2017-2018	0.830849	FLM2017	0
FLM	243	10.5141	49.5158	0	0.101818	5	1	120	1.20118	2017	0.0730534	F	L	M	LM	LM	-0.249488	2017-2018	0.951688	FLM2017	0
FLM	244	10.5142	49.5158	0	0.238471	5	1	120	1.30466	2017	0.170835	F	L	M	LM	LM	-0.136481	2017-2018	1.16818	FLM2017	0
FLM	245	10.5143	49.5158	0	0.140335	5	1	120	1.11011	2017	0.102991	F	L	M	LM	LM	0.154197	2017-2018	1.2643	FLM2017	0
FLM	246	10.5145	49.5158	0	0.0993339	5	1	120	0.939805	2017	0.0731245	F	L	M	LM	LM	0.360249	2017-2018	1.30005	FLM2017	0
FLM	247	10.5146	49.5158	0	0.181025	5	1	120	0.976426	2017	0.145973	F	L	M	LM	LM	0.242971	2017-2018	1.2194	FLM2017	0
FLM	248	10.5148	49.5158	1	0.291512	5	1	120	0.936527	2017	0.237446	F	L	M	LM	LM	0.138232	2017-2018	1.07476	FLM2017	0
FLM	249	10.5149	49.5158	0	0.31322	5	1	120	0.91196	2017	0.221888	F	L	M	LM	LM	0.138896	2017-2018	1.05086	FLM2017	0
FLM	250	10.515	49.5158	0	0.43055	5	1	120	1.06322	2017	0.272589	F	L	M	LM	LM	0.0686205	2017-2018	1.13184	FLM2017	0
FLM	251	10.5152	49.5158	0	0.517121	5	1	120	1.27487	2017	0.288766	F	L	M	LM	LM	-0.167516	2017-2018	1.10735	FLM2017	0
FLM	252	10.5153	49.5158	0	0.226185	5	1	120	1.20565	2017	0.138706	F	L	M	LM	LM	-0.105903	2017-2018	1.09975	FLM2017	0
FLM	253	10.5155	49.5158	0	0.071184	5	1	120	1.01913	2017	0.0518451	F	L	M	LM	LM	-0.0288855	2017-2018	0.990248	FLM2017	0
FLM	254	10.5156	49.5158	0	0.180076	5	1	120	0.926257	2017	0.1492	F	L	M	LM	LM	-0.170917	2017-2018	0.755339	FLM2017	0
FLM	255	10.5137	49.5157	0	0.0612339	5	1	120	1.31249	2017	0.0459508	F	L	M	LM	LM	-0.310491	2017-2018	1.002	FLM2017	0
FLM	256	10.5138	49.5157	0	0.00398432	5	1	120	1.50305	2017	0.00271367	F	L	M	LM	LM	-0.623291	2017-2018	0.879756	FLM2017	0
FLM	257	10.5139	49.5157	0	0.0845184	5	1	120	1.50112	2017	0.0568789	F	L	M	LM	LM	-0.606499	2017-2018	0.894618	FLM2017	0
FLM	258	10.5141	49.5157	0	0.213786	5	1	120	1.34017	2017	0.136301	F	L	M	LM	LM	-0.361889	2017-2018	0.978278	FLM2017	0
FLM	259	10.5142	49.5157	0	0.308498	5	1	120	1.29902	2017	0.190472	F	L	M	LM	LM	-0.230954	2017-2018	1.06807	FLM2017	0
FLM	260	10.5143	49.5157	0	0.360134	5	1	120	1.14565	2017	0.223435	F	L	M	LM	LM	0.0420484	2017-2018	1.1877	FLM2017	0
FLM	261	10.5145	49.5157	0	0.387793	5	1	120	0.877035	2017	0.255362	F	L	M	LM	LM	0.345866	2017-2018	1.2229	FLM2017	0
FLM	262	10.5146	49.5157	0	0.179508	5	1	120	0.895359	2017	0.138256	F	L	M	LM	LM	0.154534	2017-2018	1.04989	FLM2017	0
FLM	263	10.5148	49.5157	0	0.275818	5	1	120	0.830541	2017	0.201547	F	L	M	LM	LM	0.181353	2017-2018	1.01189	FLM2017	0
FLM	264	10.5149	49.5157	0	0.262547	5	1	120	0.844503	2017	0.188442	F	L	M	LM	LM	0.156029	2017-2018	1.00053	FLM2017	0
FLM	265	10.515	49.5157	0	0.280514	5	1	120	1.1088	2017	0.211873	F	L	M	LM	LM	-0.00444398	2017-2018	1.10435	FLM2017	0
FLM	266	10.5152	49.5157	0	0.231141	5	1	120	1.13749	2017	0.165694	F	L	M	LM	LM	-0.00216373	2017-2018	1.13533	FLM2017	0
FLM	267	10.5153	49.5157	0	0.243748	5	1	120	1.05736	2017	0.177245	F	L	M	LM	LM	0.108169	2017-2018	1.16553	FLM2017	0
FLM	268	10.5154	49.5157	0	0.185908	5	1	120	0.99794	2017	0.143585	F	L	M	LM	LM	0.0993193	2017-2018	1.09726	FLM2017	0
FLM	269	10.5138	49.5156	0	0.031494	5	1	120	1.18461	2017	0.0233743	F	L	M	LM	LM	-0.183761	2017-2018	1.00085	FLM2017	0
FLM	270	10.5139	49.5156	0	0.453111	5	1	120	1.31412	2017	0.268823	F	L	M	LM	LM	-0.309063	2017-2018	1.00505	FLM2017	0
FLM	271	10.5141	49.5156	0	0.571913	5	1	120	1.34753	2017	0.336115	F	L	M	LM	LM	-0.381813	2017-2018	0.965716	FLM2017	0
FLM	272	10.5142	49.5156	0	0.472743	5	1	120	1.33236	2017	0.271222	F	L	M	LM	LM	-0.398398	2017-2018	0.933958	FLM2017	0
FLM	273	10.5143	49.5156	0	0.449936	5	1	120	0.996578	2017	0.27999	F	L	M	LM	LM	-0.00412833	2017-2018	0.99245	FLM2017	0
FLM	274	10.5145	49.5156	0	0.577515	5	1	120	0.815156	2017	0.37789	F	L	M	LM	LM	0.259369	2017-2018	1.07452	FLM2017	0
FLM	275	10.5146	49.5156	1	0.524997	5	1	120	0.905753	2017	0.313097	F	L	M	LM	LM	0.188606	2017-2018	1.09436	FLM2017	0
FLM	276	10.5148	49.5156	0	0.206663	5	1	120	0.92445	2017	0.140363	F	L	M	LM	LM	0.287083	2017-2018	1.21153	FLM2017	0
FLM	277	10.5149	49.5156	0	0.124927	5	1	120	0.812009	2017	0.101759	F	L	M	LM	LM	0.510091	2017-2018	1.3221	FLM2017	0
FLM	278	10.515	49.5156	0	0.0539187	5	1	120	0.997376	2017	0.0452841	F	L	M	LM	LM	0.194984	2017-2018	1.19236	FLM2017	0
FLM	279	10.5152	49.5156	0	-0.00365237	5	1	120	1.0974	2017	-0.00300249	F	L	M	LM	LM	0.0640847	2017-2018	1.16149	FLM2017	0
FLM	280	10.5153	49.5156	0	0.0807523	5	1	120	0.912045	2017	0.0674741	F	L	M	LM	LM	0.35692	2017-2018	1.26897	FLM2017	0
FLM	281	10.5139	49.5155	0	0.42019	5	1	120	1.15541	2017	0.24522	F	L	M	LM	LM	-0.026987	2017-2018	1.12842	FLM2017	0
FLM	282	10.5141	49.5155	0	0.287345	5	1	120	1.29861	2017	0.196126	F	L	M	LM	LM	-0.14546	2017-2018	1.15315	FLM2017	0
FLM	283	10.5142	49.5155	0	0.226984	5	1	120	1.38001	2017	0.146237	F	L	M	LM	LM	-0.384882	2017-2018	0.995129	FLM2017	0
FLM	284	10.5143	49.5155	0	0.392701	5	1	120	1.10224	2017	0.25895	F	L	M	LM	LM	-0.201478	2017-2018	0.900764	FLM2017	0
FLM	285	10.5145	49.5155	0	0.55818	5	1	120	0.906499	2017	0.366839	F	L	M	LM	LM	0.0893136	2017-2018	0.995812	FLM2017	0
FLM	286	10.5146	49.5155	0	0.579504	5	1	120	0.929164	2017	0.360192	F	L	M	LM	LM	0.242526	2017-2018	1.17169	FLM2017	0
FLM	287	10.5148	49.5155	0	0.318162	5	1	120	1.01881	2017	0.218563	F	L	M	LM	LM	0.175041	2017-2018	1.19385	FLM2017	0
FLM	288	10.5149	49.5155	0	0.0719256	5	1	120	0.895306	2017	0.0626426	F	L	M	LM	LM	0.482474	2017-2018	1.37778	FLM2017	0
FLM	289	10.515	49.5155	0	0.0430809	5	1	120	0.869701	2017	0.0381459	F	L	M	LM	LM	0.44604	2017-2018	1.31574	FLM2017	0
FLM	290	10.5141	49.5154	0	0.140368	5	1	120	1.12022	2017	0.102756	F	L	M	LM	LM	0.0074767	2017-2018	1.1277	FLM2017	0
FLM	291	10.5142	49.5154	0	0.428291	5	1	120	1.24226	2017	0.246497	F	L	M	LM	LM	-0.212473	2017-2018	1.02979	FLM2017	0
FLM	292	10.5143	49.5154	0	0.514498	5	1	120	1.17485	2017	0.294232	F	L	M	LM	LM	-0.346627	2017-2018	0.828225	FLM2017	0
FLM	293	10.5145	49.5154	1	0.333232	5	1	120	0.967814	2017	0.218725	F	L	M	LM	LM	-0.0713088	2017-2018	0.896505	FLM2017	0
FLM	294	10.5146	49.5154	0	0.342001	5	1	120	0.826522	2017	0.233404	F	L	M	LM	LM	0.250114	2017-2018	1.07664	FLM2017	0
FLM	295	10.5147	49.5154	0	0.21461	5	1	120	0.841256	2017	0.159526	F	L	M	LM	LM	0.265155	2017-2018	1.10641	FLM2017	0
FLM	296	10.5149	49.5154	0	0.166947	5	1	120	0.818143	2017	0.135102	F	L	M	LM	LM	0.315375	2017-2018	1.13352	FLM2017	0
FLM	297	10.5142	49.5153	0	0.437558	5	1	120	0.951311	2017	0.262907	F	L	M	LM	LM	-0.0157895	2017-2018	0.935521	FLM2017	0
FLM	298	10.5143	49.5153	0	0.316805	5	1	120	0.923149	2017	0.223614	F	L	M	LM	LM	-0.0814539	2017-2018	0.841695	FLM2017	0
FLM	299	10.5145	49.5153	0	0.280689	5	1	120	0.89665	2017	0.182032	F	L	M	LM	LM	-0.0154065	2017-2018	0.881244	FLM2017	0
FLM	300	10.5146	49.5153	0	0.30105	5	1	120	0.807703	2017	0.200466	F	L	M	LM	LM	0.191559	2017-2018	0.999262	FLM2017	0
FLM	301	10.5147	49.5153	0	0.257833	5	1	120	0.897655	2017	0.177175	F	L	M	LM	LM	0.164918	2017-2018	1.06257	FLM2017	0
FLM	302	10.5145	49.5153	0	0.372382	5	1	120	0.878659	2017	0.208345	F	L	M	LM	LM	0.208568	2017-2018	1.08723	FLM2017	0
FLM	303	10.5146	49.5152	0	0.588887	5	1	120	1.10542	2017	0.303078	F	L	M	LM	LM	0.0236938	2017-2018	1.12911	FLM2017	0
FLC	304	10.518	49.5255	0	0.224776	5	1	120	1.04774	2017	0.155498	F	L	C	LC	LC	0.458171	2017-2018	1.50591	FLC2017	0
FLC	305	10.5181	49.5255	0	0.206323	5	1	120	0.964102	2017	0.140826	F	L	C	LC	LC	0.462381	2017-2018	1.42648	FLC2017	0
FLC	306	10.5182	49.5255	0	0.132793	5	1	120	1.03946	2017	0.0996955	F	L	C	LC	LC	0.0827372	2017-2018	1.1222	FLC2017	0
FLC	307	10.5178	49.5254	0	0.379513	5	1	120	1.12014	2017	0.256914	F	L	C	LC	LC	-0.0208819	2017-2018	1.09926	FLC2017	0
FLC	308	10.518	49.5254	0	0.252127	5	1	120	0.980396	2017	0.170829	F	L	C	LC	LC	0.127468	2017-2018	1.10786	FLC2017	0
FLC	309	10.5181	49.5254	0	0.323208	5	1	120	0.956137	2017	0.214204	F	L	C	LC	LC	0.0876547	2017-2018	1.04379	FLC2017	0
FLC	310	10.5182	49.5254	0	0.319514	5	1	120	1.18599	2017	0.208496	F	L	C	LC	LC	-0.222621	2017-2018	0.963374	FLC2017	0
FLC	311	10.5184	49.5254	0	0.275271	5	1	120	1.07252	2017	0.186747	F	L	C	LC	LC	-0.264463	2017-2018	0.808059	FLC2017	0
FLC	312	10.5175	49.5253	0	0.222819	5	1	120	1.24439	2017	0.146201	F	L	C	LC	LC	-0.104076	2017-2018	1.14032	FLC2017	0
FLC	313	10.5177	49.5253	0	0.116081	5	1	120	1.20251	2017	0.0817403	F	L	C	LC	LC	-0.118005	2017-2018	1.08451	FLC2017	0
FLC	314	10.5178	49.5253	0	0.233602	5	1	120	1.32811	2017	0.140621	F	L	C	LC	LC	-0.368791	2017-2018	0.959316	FLC2017	0
FLC	315	10.518	49.5253	0	0.278556	5	1	120	1.28185	2017	0.157627	F	L	C	LC	LC	-0.361096	2017-2018	0.920757	FLC2017	0
FLC	316	10.5181	49.5253	1	0.361405	5	1	120	1.14279	2017	0.224471	F	L	C	LC	LC	-0.214305	2017-2018	0.928482	FLC2017	0
FLC	317	10.5182	49.5253	0	0.451728	5	1	120	1.25751	2017	0.296223	F	L	C	LC	LC	-0.375106	2017-2018	0.882402	FLC2017	0
FLC	318	10.5184	49.5253	0	0.297235	5	1	120	1.2185	2017	0.225007	F	L	C	LC	LC	-0.449422	2017-2018	0.769076	FLC2017	0
FLC	319	10.5185	49.5253	0	0.272616	5	1	120	1.02637	2017	0.211678	F	L	C	LC	LC	-0.262956	2017-2018	0.763411	FLC2017	0
FLC	320	10.5174	49.5252	0	0.220319	5	1	120	1.16942	2017	0.164263	F	L	C	LC	LC	0.0907156	2017-2018	1.26014	FLC2017	0
FLC	321	10.5175	49.5252	0	0.108723	5	1	120	1.13667	2017	0.0785661	F	L	C	LC	LC	0.115781	2017-2018	1.25245	FLC2017	0
FLC	322	10.5177	49.5252	0	0.0617193	5	1	120	1.11026	2017	0.0415965	F	L	C	LC	LC	0.0178595	2017-2018	1.12812	FLC2017	0
FLC	323	10.5178	49.5252	0	0.178512	5	1	120	1.19862	2017	0.11326	F	L	C	LC	LC	-0.19129	2017-2018	1.00733	FLC2017	0
FLC	324	10.518	49.5252	0	0.155974	5	1	120	1.302	2017	0.086725	F	L	C	LC	LC	-0.433418	2017-2018	0.868581	FLC2017	0
FLC	325	10.5181	49.5252	0	0.201333	5	1	120	1.08199	2017	0.13891	F	L	C	LC	LC	-0.23305	2017-2018	0.848936	FLC2017	0
FLC	326	10.5182	49.5252	0	0.491049	5	1	120	1.08515	2017	0.339249	F	L	C	LC	LC	-0.18871	2017-2018	0.89644	FLC2017	0
FLC	327	10.5184	49.5252	0	0.38408	5	1	120	1.14748	2017	0.313086	F	L	C	LC	LC	-0.152131	2017-2018	0.995352	FLC2017	0
FLC	328	10.5185	49.5252	0	0.0213778	5	1	120	0.941879	2017	0.0226842	F	L	C	LC	LC	0.174962	2017-2018	1.11684	FLC2017	0
FLC	329	10.5186	49.5252	0	0.00345976	5	1	120	0.923602	2017	0.00386988	F	L	C	LC	LC	0.0534897	2017-2018	0.977092	FLC2017	0
FLC	330	10.5171	49.5251	0	0.265089	5	1	120	1.17972	2017	0.192588	F	L	C	LC	LC	-0.154213	2017-2018	1.0255	FLC2017	0
FLC	331	10.5173	49.5251	0	0.144287	5	1	120	1.03174	2017	0.121409	F	L	C	LC	LC	-0.0648555	2017-2018	0.966886	FLC2017	0
FLC	332	10.5174	49.5251	0	0.191843	5	1	120	1.06782	2017	0.156251	F	L	C	LC	LC	0.00543051	2017-2018	1.07325	FLC2017	0
FLC	333	10.5175	49.5251	0	0.0642042	5	1	120	1.07637	2017	0.0480366	F	L	C	LC	LC	0.0936736	2017-2018	1.17004	FLC2017	0
FLC	334	10.5177	49.5251	0	0.0345637	5	1	120	0.990657	2017	0.0256659	F	L	C	LC	LC	0.134071	2017-2018	1.12473	FLC2017	0
FLC	335	10.5178	49.5251	0	0.255834	5	1	120	1.00167	2017	0.167646	F	L	C	LC	LC	0.0791153	2017-2018	1.08079	FLC2017	0
FLC	336	10.5179	49.5251	0	0.166696	5	1	120	1.19174	2017	0.0959419	F	L	C	LC	LC	-0.355876	2017-2018	0.835865	FLC2017	0
FLC	337	10.5181	49.5251	1	0.286488	5	1	120	1.09303	2017	0.184672	F	L	C	LC	LC	-0.308932	2017-2018	0.784098	FLC2017	0
FLC	338	10.5182	49.5251	0	0.511009	5	1	120	1.00677	2017	0.345292	F	L	C	LC	LC	0.0322027	2017-2018	1.03898	FLC2017	0
FLC	339	10.5184	49.5251	0	0.266149	5	1	120	1.00172	2017	0.21292	F	L	C	LC	LC	0.412954	2017-2018	1.41468	FLC2017	0
FLC	340	10.5185	49.5251	0	0.0388718	5	1	120	0.88149	2017	0.0394433	F	L	C	LC	LC	0.43999	2017-2018	1.32148	FLC2017	0
FLC	341	10.5186	49.5251	0	-0.00657882	5	1	120	0.948487	2017	-0.00687232	F	L	C	LC	LC	0.0984664	2017-2018	1.04695	FLC2017	0
FLC	342	10.5188	49.5251	0	0.00983686	5	1	120	1.30246	2017	0.00909561	F	L	C	LC	LC	-0.197771	2017-2018	1.10469	FLC2017	0
FLC	343	10.517	49.525	0	0.297182	5	1	120	1.09352	2017	0.232184	F	L	C	LC	LC	0.146113	2017-2018	1.23963	FLC2017	0
FLC	344	10.5171	49.525	0	0.28813	5	1	120	1.17064	2017	0.213663	F	L	C	LC	LC	-0.0967949	2017-2018	1.07384	FLC2017	0
FLC	345	10.5173	49.525	0	0.193677	5	1	120	1.02245	2017	0.161852	F	L	C	LC	LC	-0.0739039	2017-2018	0.948542	FLC2017	0
FLC	346	10.5174	49.525	0	0.23479	5	1	120	0.980138	2017	0.191638	F	L	C	LC	LC	-0.00832818	2017-2018	0.971809	FLC2017	0
FLC	347	10.5175	49.525	0	0.138029	5	1	120	1.02736	2017	0.101626	F	L	C	LC	LC	0.0959827	2017-2018	1.12334	FLC2017	0
FLC	348	10.5177	49.525	0	0.0565768	5	1	120	1.07296	2017	0.0382531	F	L	C	LC	LC	0.109091	2017-2018	1.18205	FLC2017	0
FLC	349	10.5178	49.525	0	0.38	5	1	120	1.10158	2017	0.216964	F	L	C	LC	LC	0.0529927	2017-2018	1.15458	FLC2017	0
FLC	350	10.5179	49.525	0	0.14635	5	1	120	1.2992	2017	0.0811382	F	L	C	LC	LC	-0.332484	2017-2018	0.966715	FLC2017	0
FLC	351	10.5181	49.525	1	0.116805	5	1	120	1.15096	2017	0.0782211	F	L	C	LC	LC	-0.142468	2017-2018	1.00849	FLC2017	0
FLC	352	10.5182	49.525	0	0.280929	5	1	120	0.920214	2017	0.198094	F	L	C	LC	LC	0.247267	2017-2018	1.16748	FLC2017	0
FLC	353	10.5184	49.525	0	0.241225	5	1	120	0.879352	2017	0.190373	F	L	C	LC	LC	0.496656	2017-2018	1.37601	FLC2017	0
FLC	354	10.5185	49.525	0	0.100611	5	1	120	0.8575	2017	0.0916442	F	L	C	LC	LC	0.44694	2017-2018	1.30444	FLC2017	0
FLC	355	10.5186	49.525	0	-0.00614233	5	1	120	0.922588	2017	-0.00571134	F	L	C	LC	LC	0.289681	2017-2018	1.21227	FLC2017	0
FLC	356	10.5188	49.525	0	0.136828	5	1	120	1.38104	2017	0.092523	F	L	C	LC	LC	-0.251464	2017-2018	1.12958	FLC2017	0
FLC	357	10.5189	49.525	0	0.29514	5	1	120	1.77091	2017	0.173178	F	L	C	LC	LC	-0.725728	2017-2018	1.04518	FLC2017	0
FLC	358	10.5191	49.525	0	0.307374	5	1	120	1.57482	2017	0.184971	F	L	C	LC	LC	-0.646253	2017-2018	0.928568	FLC2017	0
FLC	359	10.5167	49.5249	0	0.156638	5	1	120	0.869829	2017	0.153244	F	L	C	LC	LC	0.54542	2017-2018	1.41525	FLC2017	0
FLC	360	10.5168	49.5249	0	0.0846083	5	1	120	0.963586	2017	0.0859633	F	L	C	LC	LC	0.260007	2017-2018	1.22359	FLC2017	0
FLC	361	10.517	49.5249	0	0.102578	5	1	120	1.0728	2017	0.0880728	F	L	C	LC	LC	0.138767	2017-2018	1.21157	FLC2017	0
FLC	362	10.5171	49.5249	0	0.290171	5	1	120	1.08708	2017	0.229135	F	L	C	LC	LC	0.0539325	2017-2018	1.14101	FLC2017	0
FLC	363	10.5173	49.5249	0	0.299677	5	1	120	1.05339	2017	0.219154	F	L	C	LC	LC	-0.145047	2017-2018	0.908348	FLC2017	0
FLC	364	10.5174	49.5249	0	0.299767	5	1	120	0.808708	2017	0.235102	F	L	C	LC	LC	0.0931609	2017-2018	0.901869	FLC2017	0
FLC	365	10.5175	49.5249	0	0.253982	5	1	120	0.892438	2017	0.181035	F	L	C	LC	LC	0.177387	2017-2018	1.06982	FLC2017	0
FLC	366	10.5177	49.5249	0	0.17374	5	1	120	1.00983	2017	0.117886	F	L	C	LC	LC	0.00895472	2017-2018	1.01879	FLC2017	0
FLC	367	10.5178	49.5249	0	0.461439	5	1	120	1.2971	2017	0.250163	F	L	C	LC	LC	-0.158297	2017-2018	1.1388	FLC2017	0
FLC	368	10.5179	49.5249	0	0.499105	5	1	120	1.48319	2017	0.280369	F	L	C	LC	LC	-0.310676	2017-2018	1.17251	FLC2017	0
FLC	369	10.5181	49.5249	0	0.264114	5	1	120	1.23761	2017	0.172912	F	L	C	LC	LC	-0.153956	2017-2018	1.08366	FLC2017	0
FLC	370	10.5182	49.5249	0	0.0132939	5	1	120	0.878999	2017	0.00981439	F	L	C	LC	LC	0.178317	2017-2018	1.05732	FLC2017	0
FLC	371	10.5184	49.5249	0	0.1078	5	1	120	0.747648	2017	0.0839644	F	L	C	LC	LC	0.336451	2017-2018	1.0841	FLC2017	0
FLC	372	10.5185	49.5249	0	0.0900783	5	1	120	0.845638	2017	0.0719442	F	L	C	LC	LC	0.262207	2017-2018	1.10785	FLC2017	0
FLC	373	10.5186	49.5249	0	0.0918898	5	1	120	0.958963	2017	0.0703896	F	L	C	LC	LC	0.166895	2017-2018	1.12586	FLC2017	0
FLC	374	10.5188	49.5249	0	0.196129	5	1	120	1.25728	2017	0.120187	F	L	C	LC	LC	-0.0970085	2017-2018	1.16027	FLC2017	0
FLC	375	10.5189	49.5249	0	0.214069	5	1	120	1.72884	2017	0.114098	F	L	C	LC	LC	-0.734762	2017-2018	0.994079	FLC2017	0
FLC	376	10.519	49.5249	0	0.43724	5	1	120	1.68654	2017	0.225873	F	L	C	LC	LC	-0.82057	2017-2018	0.865966	FLC2017	0
FLC	377	10.5192	49.5249	0	0.463759	5	1	120	1.18648	2017	0.282644	F	L	C	LC	LC	-0.319017	2017-2018	0.867465	FLC2017	0
FLC	378	10.5166	49.5248	0	0.152452	5	1	120	0.907288	2017	0.163656	F	L	C	LC	LC	0.303416	2017-2018	1.2107	FLC2017	0
FLC	379	10.5167	49.5248	0	0.133124	5	1	120	0.939031	2017	0.126201	F	L	C	LC	LC	0.403882	2017-2018	1.34291	FLC2017	0
FLC	380	10.5168	49.5248	0	0.0372873	5	1	120	1.03403	2017	0.0348621	F	L	C	LC	LC	0.154024	2017-2018	1.18806	FLC2017	0
FLC	381	10.517	49.5248	0	0.265898	5	1	120	1.03854	2017	0.212259	F	L	C	LC	LC	0.0246772	2017-2018	1.06322	FLC2017	0
FLC	382	10.5171	49.5248	0	0.393609	5	1	120	1.00406	2017	0.302692	F	L	C	LC	LC	-0.0508329	2017-2018	0.953223	FLC2017	0
FLC	383	10.5173	49.5248	0	0.471413	5	1	120	1.06502	2017	0.30464	F	L	C	LC	LC	-0.237026	2017-2018	0.827996	FLC2017	0
FLC	384	10.5174	49.5248	0	0.576763	5	1	120	0.934469	2017	0.359856	F	L	C	LC	LC	0.0628888	2017-2018	0.997358	FLC2017	0
FLC	385	10.5175	49.5248	0	0.415305	5	1	120	0.921244	2017	0.275569	F	L	C	LC	LC	0.199747	2017-2018	1.12099	FLC2017	0
FLC	386	10.5177	49.5248	0	0.238017	5	1	120	1.02724	2017	0.173547	F	L	C	LC	LC	-0.00481295	2017-2018	1.02243	FLC2017	0
FLC	387	10.5178	49.5248	0	0.407904	5	1	120	1.13917	2017	0.281681	F	L	C	LC	LC	-0.0117218	2017-2018	1.12745	FLC2017	0
FLC	388	10.5179	49.5248	0	0.452235	5	1	120	1.12063	2017	0.29932	F	L	C	LC	LC	0.159378	2017-2018	1.28001	FLC2017	0
FLC	389	10.5181	49.5248	1	0.234726	5	1	120	0.951723	2017	0.161655	F	L	C	LC	LC	0.285089	2017-2018	1.23681	FLC2017	0
FLC	390	10.5182	49.5248	0	0.138497	5	1	120	0.743588	2017	0.100368	F	L	C	LC	LC	0.384259	2017-2018	1.12785	FLC2017	0
FLC	391	10.5184	49.5248	0	0.176545	5	1	120	0.754144	2017	0.131276	F	L	C	LC	LC	0.243607	2017-2018	0.997751	FLC2017	0
FLC	392	10.5185	49.5248	0	0.107114	5	1	120	0.938983	2017	0.0839989	F	L	C	LC	LC	0.0688184	2017-2018	1.0078	FLC2017	0
FLC	393	10.5186	49.5248	0	0.216024	5	1	120	1.15481	2017	0.146413	F	L	C	LC	LC	-0.25173	2017-2018	0.903082	FLC2017	0
FLC	394	10.5188	49.5248	0	0.0484646	5	1	120	1.25299	2017	0.0377925	F	L	C	LC	LC	-0.372904	2017-2018	0.880088	FLC2017	0
FLC	395	10.5189	49.5248	0	0.16724	5	1	120	1.59146	2017	0.103659	F	L	C	LC	LC	-0.7569	2017-2018	0.834557	FLC2017	0
FLC	396	10.519	49.5248	0	0.333406	5	1	120	1.56127	2017	0.18498	F	L	C	LC	LC	-0.715385	2017-2018	0.845881	FLC2017	0
FLC	397	10.5192	49.5248	0	0.393154	5	1	120	1.02728	2017	0.288923	F	L	C	LC	LC	-0.0937412	2017-2018	0.933537	FLC2017	0
FLC	398	10.5193	49.5248	0	0.238203	5	1	120	0.947631	2017	0.214458	F	L	C	LC	LC	0.0872875	2017-2018	1.03492	FLC2017	0
FLC	399	10.5166	49.5248	0	0.280406	5	1	120	1.06605	2017	0.23615	F	L	C	LC	LC	-0.113857	2017-2018	0.95219	FLC2017	0
FLC	400	10.5167	49.5248	0	0.194377	5	1	120	1.04572	2017	0.172927	F	L	C	LC	LC	-0.0834394	2017-2018	0.962276	FLC2017	0
FLC	401	10.5168	49.5248	1	0.1673	5	1	120	0.999197	2017	0.140007	F	L	C	LC	LC	0.000739144	2017-2018	0.999936	FLC2017	0
FLC	402	10.517	49.5248	0	0.314906	5	1	120	0.969192	2017	0.218693	F	L	C	LC	LC	0.0695261	2017-2018	1.03872	FLC2017	0
FLC	403	10.5171	49.5248	1	0.257067	5	1	120	0.998016	2017	0.182775	F	L	C	LC	LC	-0.015344	2017-2018	0.982672	FLC2017	0
FLC	404	10.5172	49.5247	0	0.350273	5	1	120	1.06284	2017	0.224836	F	L	C	LC	LC	-0.00383037	2017-2018	1.05901	FLC2017	0
FLC	405	10.5174	49.5247	0	0.56816	5	1	120	1.07158	2017	0.321865	F	L	C	LC	LC	0.205339	2017-2018	1.27692	FLC2017	0
FLC	406	10.5175	49.5247	0	0.32632	5	1	120	1.09013	2017	0.21974	F	L	C	LC	LC	0.177296	2017-2018	1.26743	FLC2017	0
FLC	407	10.5177	49.5247	0	0.0891359	5	1	120	1.02602	2017	0.0771828	F	L	C	LC	LC	0.0629934	2017-2018	1.08901	FLC2017	0
FLC	408	10.5178	49.5247	0	0.114594	5	1	120	0.972778	2017	0.0879204	F	L	C	LC	LC	0.108388	2017-2018	1.08117	FLC2017	0
FLC	409	10.5179	49.5247	0	0.290772	5	1	120	0.789558	2017	0.208092	F	L	C	LC	LC	0.589019	2017-2018	1.37858	FLC2017	0
FLC	410	10.5181	49.5247	0	0.213703	5	1	120	0.704849	2017	0.155234	F	L	C	LC	LC	0.455823	2017-2018	1.16067	FLC2017	0
FLC	411	10.5182	49.5247	0	0.105584	5	1	120	0.698189	2017	0.0851393	F	L	C	LC	LC	0.438363	2017-2018	1.13655	FLC2017	0
FLC	412	10.5184	49.5247	0	0.0706658	5	1	120	0.78993	2017	0.0661034	F	L	C	LC	LC	0.41734	2017-2018	1.20727	FLC2017	0
FLC	413	10.5185	49.5247	0	0.184873	5	1	120	0.990822	2017	0.154133	F	L	C	LC	LC	0.0390937	2017-2018	1.02992	FLC2017	0
FLC	414	10.5186	49.5247	0	0.281574	5	1	120	1.16586	2017	0.198801	F	L	C	LC	LC	-0.308097	2017-2018	0.857759	FLC2017	0
FLC	415	10.5188	49.5247	0	0.209981	5	1	120	1.41066	2017	0.156381	F	L	C	LC	LC	-0.71142	2017-2018	0.699238	FLC2017	0
FLC	416	10.5189	49.5247	0	0.0994243	5	1	120	1.4274	2017	0.0690864	F	L	C	LC	LC	-0.682795	2017-2018	0.744608	FLC2017	0
FLC	417	10.519	49.5247	0	0.203879	5	1	120	1.10868	2017	0.142986	F	L	C	LC	LC	-0.178814	2017-2018	0.929862	FLC2017	0
FLC	418	10.5192	49.5247	0	0.219341	5	1	120	0.862882	2017	0.180422	F	L	C	LC	LC	0.163329	2017-2018	1.02621	FLC2017	0
FLC	419	10.5193	49.5247	0	0.205745	5	1	120	0.837828	2017	0.184747	F	L	C	LC	LC	0.237776	2017-2018	1.0756	FLC2017	0
FLC	420	10.5195	49.5247	0	0.171361	5	1	120	1.06383	2017	0.139065	F	L	C	LC	LC	0.147737	2017-2018	1.21157	FLC2017	0
FLC	421	10.5167	49.5247	0	0.152626	5	1	120	1.10408	2017	0.121835	F	L	C	LC	LC	-0.276608	2017-2018	0.827468	FLC2017	0
FLC	422	10.5168	49.5247	0	0.173089	5	1	120	1.06	2017	0.144545	F	L	C	LC	LC	-0.118893	2017-2018	0.941112	FLC2017	0
FLC	423	10.517	49.5247	0	0.333338	5	1	120	0.913102	2017	0.226274	F	L	C	LC	LC	-0.00476844	2017-2018	0.908334	FLC2017	0
FLC	424	10.5171	49.5247	0	0.396283	5	1	120	0.875564	2017	0.271144	F	L	C	LC	LC	0.12382	2017-2018	0.999385	FLC2017	0
FLC	425	10.5172	49.5247	0	0.337768	5	1	120	0.961879	2017	0.237434	F	L	C	LC	LC	0.162083	2017-2018	1.12396	FLC2017	0
FLC	426	10.5174	49.5247	1	0.398481	5	1	120	1.03956	2017	0.243554	F	L	C	LC	LC	0.145097	2017-2018	1.18465	FLC2017	0
FLC	427	10.5175	49.5247	0	0.131356	5	1	120	1.0437	2017	0.094999	F	L	C	LC	LC	0.0402795	2017-2018	1.08398	FLC2017	0
FLC	428	10.5177	49.5247	0	-0.00229212	5	1	120	0.901898	2017	-0.00203359	F	L	C	LC	LC	0.117236	2017-2018	1.01913	FLC2017	0
FLC	429	10.5178	49.5247	0	0.171569	5	1	120	0.838516	2017	0.13724	F	L	C	LC	LC	0.171467	2017-2018	1.00998	FLC2017	0
FLC	430	10.5179	49.5247	0	0.238371	5	1	120	0.789823	2017	0.187018	F	L	C	LC	LC	0.413755	2017-2018	1.20358	FLC2017	0
FLC	431	10.5181	49.5246	1	0.333607	5	1	120	0.735639	2017	0.253329	F	L	C	LC	LC	0.235134	2017-2018	0.970773	FLC2017	0
FLC	432	10.5182	49.5246	0	0.253816	5	1	120	0.842091	2017	0.207887	F	L	C	LC	LC	0.14774	2017-2018	0.989831	FLC2017	0
FLC	433	10.5183	49.5246	0	0.18904	5	1	120	1.05904	2017	0.168715	F	L	C	LC	LC	0.0897113	2017-2018	1.14875	FLC2017	0
FLC	434	10.5185	49.5246	0	0.338769	5	1	120	1.17718	2017	0.255749	F	L	C	LC	LC	-0.0604177	2017-2018	1.11676	FLC2017	0
FLC	435	10.5186	49.5246	0	0.373118	5	1	120	1.12554	2017	0.26367	F	L	C	LC	LC	-0.0422843	2017-2018	1.08325	FLC2017	0
FLC	436	10.5188	49.5246	0	0.338488	5	1	120	1.16525	2017	0.240836	F	L	C	LC	LC	-0.305882	2017-2018	0.859372	FLC2017	0
FLC	437	10.5189	49.5246	0	0.14146	5	1	120	1.10182	2017	0.0971744	F	L	C	LC	LC	-0.221537	2017-2018	0.880281	FLC2017	0
FLC	438	10.519	49.5246	0	0.264682	5	1	120	0.877551	2017	0.168692	F	L	C	LC	LC	0.167439	2017-2018	1.04499	FLC2017	0
FLC	439	10.5192	49.5246	0	0.246825	5	1	120	0.854011	2017	0.172564	F	L	C	LC	LC	0.0976095	2017-2018	0.951621	FLC2017	0
FLC	440	10.5193	49.5246	0	0.188098	5	1	120	0.896148	2017	0.144172	F	L	C	LC	LC	0.104444	2017-2018	1.00059	FLC2017	0
FLC	441	10.5195	49.5246	1	0.112856	5	1	120	1.05471	2017	0.0810422	F	L	C	LC	LC	0.0651799	2017-2018	1.11989	FLC2017	0
FLC	442	10.5196	49.5246	0	0.050052	5	1	120	1.04723	2017	0.0418691	F	L	C	LC	LC	-0.0483268	2017-2018	0.998906	FLC2017	0
FLC	443	10.5168	49.5246	0	0.395962	5	1	120	1.17	2017	0.304363	F	L	C	LC	LC	-0.196815	2017-2018	0.97318	FLC2017	0
FLC	444	10.517	49.5246	0	0.31294	5	1	120	0.995322	2017	0.236029	F	L	C	LC	LC	-0.126751	2017-2018	0.868571	FLC2017	0
FLC	445	10.5171	49.5246	0	0.32103	5	1	120	0.849823	2017	0.247711	F	L	C	LC	LC	0.140856	2017-2018	0.990678	FLC2017	0
FLC	446	10.5172	49.5246	0	0.37843	5	1	120	0.970541	2017	0.263085	F	L	C	LC	LC	0.165994	2017-2018	1.13654	FLC2017	0
FLC	447	10.5174	49.5246	0	0.312751	5	1	120	1.15191	2017	0.197258	F	L	C	LC	LC	-0.104164	2017-2018	1.04774	FLC2017	0
FLC	448	10.5175	49.5246	0	0.104446	5	1	120	1.13303	2017	0.0651374	F	L	C	LC	LC	-0.22928	2017-2018	0.903751	FLC2017	0
FLC	449	10.5177	49.5246	1	0.123266	5	1	120	0.967811	2017	0.0816818	F	L	C	LC	LC	-0.123673	2017-2018	0.844138	FLC2017	0
FLC	450	10.5178	49.5246	0	0.411907	5	1	120	0.888903	2017	0.287195	F	L	C	LC	LC	0.0108964	2017-2018	0.899799	FLC2017	0
FLC	451	10.5179	49.5246	0	0.445326	5	1	120	0.979681	2017	0.315232	F	L	C	LC	LC	-0.037726	2017-2018	0.941955	FLC2017	0
FLC	452	10.5181	49.5246	0	0.373094	5	1	120	1.02867	2017	0.262093	F	L	C	LC	LC	-0.151647	2017-2018	0.877023	FLC2017	0
FLC	453	10.5182	49.5246	0	0.474275	5	1	120	1.21953	2017	0.316327	F	L	C	LC	LC	-0.226768	2017-2018	0.992758	FLC2017	0
FLC	454	10.5183	49.5246	0	0.462348	5	1	120	1.42191	2017	0.304641	F	L	C	LC	LC	-0.390714	2017-2018	1.0312	FLC2017	0
FLC	455	10.5185	49.5246	1	0.504969	5	1	120	1.33723	2017	0.310986	F	L	C	LC	LC	-0.171053	2017-2018	1.16617	FLC2017	0
FLC	456	10.5186	49.5246	0	0.39292	5	1	120	0.988352	2017	0.269026	F	L	C	LC	LC	0.33377	2017-2018	1.32212	FLC2017	0
FLC	457	10.5188	49.5245	1	0.408547	5	1	120	0.813921	2017	0.284548	F	L	C	LC	LC	0.333543	2017-2018	1.14746	FLC2017	0
FLC	458	10.5189	49.5245	0	0.239877	5	1	120	0.921413	2017	0.167676	F	L	C	LC	LC	0.102668	2017-2018	1.02408	FLC2017	0
FLC	459	10.519	49.5245	1	0.434632	5	1	120	0.884584	2017	0.275653	F	L	C	LC	LC	0.213209	2017-2018	1.09779	FLC2017	0
FLC	460	10.5192	49.5245	0	0.311046	5	1	120	0.867189	2017	0.213002	F	L	C	LC	LC	0.0609696	2017-2018	0.928158	FLC2017	0
FLC	461	10.5193	49.5245	0	0.261333	5	1	120	0.87145	2017	0.209246	F	L	C	LC	LC	0.0204406	2017-2018	0.891891	FLC2017	0
FLC	462	10.5195	49.5245	0	0.216105	3	0	120	0.972079	2017	0.160593	F	L	C	LC	LC	0.092938	2017-2018	1.06502	FLC2017	0
FLC	463	10.5196	49.5245	0	0.189374	5	1	120	1.11181	2017	0.135254	F	L	C	LC	LC	-0.058285	2017-2018	1.05352	FLC2017	0
FLC	464	10.5197	49.5245	0	0.277987	5	1	120	1.12876	2017	0.201609	F	L	C	LC	LC	0.0584645	2017-2018	1.18722	FLC2017	0
FLC	465	10.517	49.5245	0	0.217834	5	1	120	1.09503	2017	0.14931	F	L	C	LC	LC	-0.169882	2017-2018	0.925144	FLC2017	0
FLC	466	10.5171	49.5245	0	0.210776	5	1	120	1.02269	2017	0.148141	F	L	C	LC	LC	-0.0514093	2017-2018	0.97128	FLC2017	0
FLC	467	10.5172	49.5245	0	0.328565	5	1	120	1.10621	2017	0.216681	F	L	C	LC	LC	0.0146921	2017-2018	1.1209	FLC2017	0
FLC	468	10.5174	49.5245	0	0.431315	5	1	120	1.4165	2017	0.240131	F	L	C	LC	LC	-0.39952	2017-2018	1.01698	FLC2017	0
FLC	469	10.5175	49.5245	0	0.0789592	5	1	120	1.196	2017	0.0473001	F	L	C	LC	LC	-0.265683	2017-2018	0.930317	FLC2017	0
FLC	470	10.5177	49.5245	0	0.227039	5	1	120	0.854281	2017	0.144152	F	L	C	LC	LC	0.0337759	2017-2018	0.888056	FLC2017	0
FLC	471	10.5178	49.5245	0	0.394326	5	1	120	0.783856	2017	0.248579	F	L	C	LC	LC	0.0937206	2017-2018	0.877576	FLC2017	0
FLC	472	10.5179	49.5245	1	0.451377	5	1	120	1.09398	2017	0.264345	F	L	C	LC	LC	-0.233289	2017-2018	0.860692	FLC2017	0
FLC	473	10.5181	49.5245	0	0.37863	5	1	120	1.11309	2017	0.262518	F	L	C	LC	LC	-0.213317	2017-2018	0.899772	FLC2017	0
FLC	474	10.5182	49.5245	1	0.503695	5	1	120	1.17357	2017	0.347654	F	L	C	LC	LC	-0.15516	2017-2018	1.01841	FLC2017	0
FLC	475	10.5183	49.5245	0	0.590153	5	1	120	1.31269	2017	0.356029	F	L	C	LC	LC	-0.351634	2017-2018	0.961054	FLC2017	0
FLC	476	10.5185	49.5245	0	0.50398	5	1	120	1.10436	2017	0.293545	F	L	C	LC	LC	-0.0283116	2017-2018	1.07604	FLC2017	0
FLC	477	10.5186	49.5245	0	0.283192	5	1	120	0.869603	2017	0.198621	F	L	C	LC	LC	0.240566	2017-2018	1.11017	FLC2017	0
FLC	478	10.5188	49.5245	0	0.21229	5	1	120	0.701436	2017	0.17825	F	L	C	LC	LC	0.340357	2017-2018	1.04179	FLC2017	0
FLC	479	10.5189	49.5245	0	0.189999	5	1	120	0.794445	2017	0.156002	F	L	C	LC	LC	0.265587	2017-2018	1.06003	FLC2017	0
FLC	480	10.519	49.5245	0	0.191523	5	1	120	0.981009	2017	0.136722	F	L	C	LC	LC	0.0468043	2017-2018	1.02781	FLC2017	0
FLC	481	10.5192	49.5245	0	0.368835	3	0	120	0.898757	2017	0.247124	F	L	C	LC	LC	0.0103638	2017-2018	0.909121	FLC2017	0
FLC	482	10.5193	49.5245	0	0.397137	5	1	120	0.94308	2017	0.282306	F	L	C	LC	LC	-0.0746158	2017-2018	0.868464	FLC2017	0
FLC	483	10.5194	49.5245	0	0.224422	3	0	120	0.974502	2017	0.173965	F	L	C	LC	LC	0.165227	2017-2018	1.13973	FLC2017	0
FLC	484	10.5196	49.5244	0	0.14196	3	0	120	1.0946	2017	0.103183	F	L	C	LC	LC	0.0707993	2017-2018	1.1654	FLC2017	0
FLC	485	10.5197	49.5244	0	0.259503	5	1	120	1.01473	2017	0.194034	F	L	C	LC	LC	0.152596	2017-2018	1.16733	FLC2017	0
FLC	486	10.5199	49.5244	0	0.11616	5	1	120	0.931028	2017	0.100219	F	L	C	LC	LC	0.508012	2017-2018	1.43904	FLC2017	0
FLC	487	10.5171	49.5244	0	0.191815	5	1	120	1.02381	2017	0.136039	F	L	C	LC	LC	-0.0018504	2017-2018	1.02196	FLC2017	0
FLC	488	10.5172	49.5244	0	0.300096	5	1	120	1.14477	2017	0.212147	F	L	C	LC	LC	-0.133716	2017-2018	1.01105	FLC2017	0
FLC	489	10.5174	49.5244	0	0.301107	5	1	120	1.35704	2017	0.192512	F	L	C	LC	LC	-0.374307	2017-2018	0.98273	FLC2017	0
FLC	490	10.5175	49.5244	0	0.0867627	5	1	120	1.17571	2017	0.0591023	F	L	C	LC	LC	-0.167176	2017-2018	1.00853	FLC2017	0
FLC	491	10.5177	49.5244	0	0.165892	5	1	120	0.885489	2017	0.111776	F	L	C	LC	LC	0.150573	2017-2018	1.03606	FLC2017	0
FLC	492	10.5178	49.5244	0	0.27464	5	1	120	0.888283	2017	0.176634	F	L	C	LC	LC	0.0421017	2017-2018	0.930385	FLC2017	0
FLC	493	10.5179	49.5244	0	0.274205	5	1	120	1.08363	2017	0.182228	F	L	C	LC	LC	-0.1711	2017-2018	0.912532	FLC2017	0
FLC	494	10.5181	49.5244	0	0.358581	5	1	120	1.11715	2017	0.243887	F	L	C	LC	LC	-0.0964194	2017-2018	1.02073	FLC2017	0
FLC	495	10.5182	49.5244	1	0.470138	5	1	120	1.16448	2017	0.307589	F	L	C	LC	LC	-0.0951627	2017-2018	1.06932	FLC2017	0
FLC	496	10.5183	49.5244	0	0.513067	5	1	120	1.17831	2017	0.309635	F	L	C	LC	LC	-0.230856	2017-2018	0.947455	FLC2017	0
FLC	497	10.5185	49.5244	0	0.317548	5	1	120	1.07008	2017	0.212255	F	L	C	LC	LC	-0.104073	2017-2018	0.966011	FLC2017	0
FLC	498	10.5186	49.5244	0	0.197504	5	1	120	0.817847	2017	0.16553	F	L	C	LC	LC	0.148668	2017-2018	0.966515	FLC2017	0
FLC	499	10.5188	49.5244	0	0.140706	5	1	120	0.719648	2017	0.134926	F	L	C	LC	LC	0.272419	2017-2018	0.992067	FLC2017	0
FLC	500	10.5189	49.5244	0	0.126747	5	1	120	0.809773	2017	0.109488	F	L	C	LC	LC	0.194367	2017-2018	1.00414	FLC2017	0
FLC	501	10.519	49.5244	0	0.223105	3	0	120	0.972554	2017	0.178476	F	L	C	LC	LC	-0.0798842	2017-2018	0.892669	FLC2017	0
FLC	502	10.5192	49.5244	0	0.240454	3	0	120	1.05236	2017	0.17736	F	L	C	LC	LC	-0.0551701	2017-2018	0.997189	FLC2017	0
FLC	503	10.5193	49.5244	0	0.354696	3	0	120	1.17778	2017	0.235298	F	L	C	LC	LC	-0.134016	2017-2018	1.04376	FLC2017	0
FLC	504	10.5194	49.5244	0	0.262479	3	0	120	1.09283	2017	0.175471	F	L	C	LC	LC	-0.0143811	2017-2018	1.07844	FLC2017	0
FLC	505	10.5196	49.5244	0	0.0747234	5	1	120	1.10109	2017	0.0552237	F	L	C	LC	LC	-0.0325689	2017-2018	1.06853	FLC2017	0
FLC	506	10.5197	49.5244	0	0.0510367	5	1	120	0.955075	2017	0.0471744	F	L	C	LC	LC	0.0655076	2017-2018	1.02058	FLC2017	0
FLC	507	10.5199	49.5244	0	0.0147523	5	1	120	0.87772	2017	0.0145351	F	L	C	LC	LC	0.191927	2017-2018	1.06965	FLC2017	0
FLC	508	10.52	49.5244	0	0.0676954	5	1	120	0.841019	2017	0.0624474	F	L	C	LC	LC	0.506489	2017-2018	1.34751	FLC2017	0
FLC	509	10.5171	49.5243	0	0.110226	5	1	120	0.949058	2017	0.0874899	F	L	C	LC	LC	0.146116	2017-2018	1.09517	FLC2017	0
FLC	510	10.5172	49.5243	0	0.143409	5	1	120	1.08388	2017	0.120245	F	L	C	LC	LC	-0.0960233	2017-2018	0.987857	FLC2017	0
FLC	511	10.5174	49.5243	0	0.202155	5	1	120	1.18003	2017	0.162	F	L	C	LC	LC	-0.243232	2017-2018	0.936798	FLC2017	0
FLC	512	10.5175	49.5243	0	0.0679231	5	1	120	1.10909	2017	0.0594764	F	L	C	LC	LC	-0.210842	2017-2018	0.898246	FLC2017	0
FLC	513	10.5176	49.5243	0	0.0341611	5	1	120	1.06012	2017	0.0254049	F	L	C	LC	LC	-0.0747397	2017-2018	0.985378	FLC2017	0
FLC	514	10.5178	49.5243	0	0.21146	5	1	120	1.09798	2017	0.13645	F	L	C	LC	LC	-0.183482	2017-2018	0.914498	FLC2017	0
FLC	515	10.5179	49.5243	0	0.250402	5	1	120	1.29789	2017	0.172651	F	L	C	LC	LC	-0.450788	2017-2018	0.847105	FLC2017	0
FLC	516	10.5181	49.5243	0	0.136254	5	1	120	1.51603	2017	0.0817674	F	L	C	LC	LC	-0.516726	2017-2018	0.999305	FLC2017	0
FLC	517	10.5182	49.5243	0	0.12437	5	1	120	1.27679	2017	0.0792899	F	L	C	LC	LC	-0.15912	2017-2018	1.11767	FLC2017	0
FLC	518	10.5183	49.5243	0	0.231077	5	1	120	1.09857	2017	0.148793	F	L	C	LC	LC	-0.0411816	2017-2018	1.05739	FLC2017	0
FLC	519	10.5185	49.5243	0	0.312132	5	1	120	1.082	2017	0.206917	F	L	C	LC	LC	-0.0120599	2017-2018	1.06994	FLC2017	0
FLC	520	10.5186	49.5243	0	0.230855	5	1	120	0.964001	2017	0.174923	F	L	C	LC	LC	-0.00518756	2017-2018	0.958813	FLC2017	0
FLC	521	10.5188	49.5243	0	0.141825	5	1	120	0.844551	2017	0.119054	F	L	C	LC	LC	0.0643584	2017-2018	0.90891	FLC2017	0
FLC	522	10.5189	49.5243	0	0.192542	5	1	120	0.880838	2017	0.155007	F	L	C	LC	LC	0.0676351	2017-2018	0.948473	FLC2017	0
FLC	523	10.519	49.5243	0	0.383717	3	0	120	0.988354	2017	0.290622	F	L	C	LC	LC	-0.11549	2017-2018	0.872864	FLC2017	0
FLC	524	10.5192	49.5243	0	0.380554	3	0	120	1.11743	2017	0.277822	F	L	C	LC	LC	-0.0795708	2017-2018	1.03786	FLC2017	0
FLC	525	10.5193	49.5243	0	0.345695	3	0	120	1.2246	2017	0.21779	F	L	C	LC	LC	0.0543555	2017-2018	1.27895	FLC2017	0
FLC	526	10.5194	49.5243	0	0.314593	5	1	120	1.31731	2017	0.160851	F	L	C	LC	LC	-0.313407	2017-2018	1.0039	FLC2017	0
FLC	527	10.5196	49.5243	0	0.101878	5	1	120	1.17637	2017	0.0671669	F	L	C	LC	LC	-0.198841	2017-2018	0.977525	FLC2017	0
FLC	528	10.5197	49.5243	0	0.0179011	5	1	120	1.01252	2017	0.0158566	F	L	C	LC	LC	-0.087577	2017-2018	0.924946	FLC2017	0
FLC	529	10.5199	49.5243	0	0.0698736	5	1	120	1.01182	2017	0.057903	F	L	C	LC	LC	-0.194214	2017-2018	0.817601	FLC2017	0
FLC	530	10.5172	49.5242	0	0.0441259	5	1	120	1.15769	2017	0.0360727	F	L	C	LC	LC	-0.200327	2017-2018	0.95736	FLC2017	0
FLC	531	10.5174	49.5242	0	0.030743	5	1	120	1.12793	2017	0.025707	F	L	C	LC	LC	-0.176091	2017-2018	0.951835	FLC2017	0
FLC	532	10.5175	49.5242	0	0.0448447	5	1	120	1.06325	2017	0.0393443	F	L	C	LC	LC	-0.201548	2017-2018	0.861698	FLC2017	0
FLC	533	10.5176	49.5242	0	0.0304874	5	1	120	1.03768	2017	0.0233844	F	L	C	LC	LC	-0.144963	2017-2018	0.892715	FLC2017	0
FLC	534	10.5178	49.5242	0	0.320461	5	1	120	1.15254	2017	0.20519	F	L	C	LC	LC	-0.2585	2017-2018	0.894042	FLC2017	0
FLC	535	10.5179	49.5242	0	0.271094	3	0	120	1.28153	2017	0.182052	F	L	C	LC	LC	-0.4211	2017-2018	0.860426	FLC2017	0
FLC	536	10.5181	49.5242	0	0.362258	3	0	120	1.36057	2017	0.230445	F	L	C	LC	LC	-0.308942	2017-2018	1.05163	FLC2017	0
FLC	537	10.5182	49.5242	1	0.358919	5	1	120	1.26719	2017	0.229465	F	L	C	LC	LC	-0.139784	2017-2018	1.12741	FLC2017	0
FLC	538	10.5183	49.5242	0	0.396518	5	1	120	1.0425	2017	0.240719	F	L	C	LC	LC	0.0875627	2017-2018	1.13006	FLC2017	0
FLC	539	10.5185	49.5242	0	0.532814	5	1	120	1.26285	2017	0.256533	F	L	C	LC	LC	-0.14815	2017-2018	1.1147	FLC2017	0
FLC	540	10.5186	49.5242	0	0.48945	5	1	120	1.29496	2017	0.240949	F	L	C	LC	LC	-0.218722	2017-2018	1.07623	FLC2017	0
FLC	541	10.5188	49.5242	0	0.223029	5	1	120	1.02522	2017	0.135	F	L	C	LC	LC	0.0177516	2017-2018	1.04297	FLC2017	0
FLC	542	10.5189	49.5242	0	0.406541	5	1	120	0.905335	2017	0.294424	F	L	C	LC	LC	0.335597	2017-2018	1.24093	FLC2017	0
FLC	543	10.519	49.5242	0	0.481352	3	0	120	1.05131	2017	0.327453	F	L	C	LC	LC	-0.0185141	2017-2018	1.0328	FLC2017	0
FLC	544	10.5192	49.5242	0	0.341019	3	0	120	1.30176	2017	0.222257	F	L	C	LC	LC	-0.277967	2017-2018	1.02379	FLC2017	0
FLC	545	10.5193	49.5242	0	0.381998	5	1	120	1.24295	2017	0.226576	F	L	C	LC	LC	-0.0347725	2017-2018	1.20818	FLC2017	0
FLC	546	10.5194	49.5242	0	0.45173	5	1	120	1.30323	2017	0.214344	F	L	C	LC	LC	-0.185612	2017-2018	1.11761	FLC2017	0
FLC	547	10.5196	49.5242	0	0.159068	5	1	120	1.28237	2017	0.0957595	F	L	C	LC	LC	-0.219394	2017-2018	1.06298	FLC2017	0
FLC	548	10.5197	49.5242	0	0.073305	5	1	120	1.00433	2017	0.0563971	F	L	C	LC	LC	0.109858	2017-2018	1.11419	FLC2017	0
FLC	549	10.5199	49.5242	0	0.061036	5	1	120	1.03101	2017	0.0498436	F	L	C	LC	LC	0.00690124	2017-2018	1.03791	FLC2017	0
FLC	550	10.5174	49.5241	0	0.252515	3	0	120	1.256	2017	0.172235	F	L	C	LC	LC	-0.251119	2017-2018	1.00488	FLC2017	0
FLC	551	10.5175	49.5241	0	0.215323	3	0	120	1.22098	2017	0.144729	F	L	C	LC	LC	-0.283628	2017-2018	0.937355	FLC2017	0
FLC	552	10.5176	49.5241	0	0.298415	3	0	120	1.02014	2017	0.220802	F	L	C	LC	LC	-0.178475	2017-2018	0.84167	FLC2017	0
FLC	553	10.5178	49.5241	0	0.251033	3	0	120	0.99959	2017	0.207805	F	L	C	LC	LC	-0.179552	2017-2018	0.820038	FLC2017	0
FLC	554	10.5179	49.5241	0	0.219415	3	0	120	1.11255	2017	0.15999	F	L	C	LC	LC	-0.225035	2017-2018	0.887515	FLC2017	0
FLC	555	10.5181	49.5241	0	0.302453	3	0	120	1.00364	2017	0.220208	F	L	C	LC	LC	-0.0247255	2017-2018	0.978919	FLC2017	0
FLC	556	10.5182	49.5241	0	0.278028	5	1	120	1.04122	2017	0.20319	F	L	C	LC	LC	-0.0217535	2017-2018	1.01947	FLC2017	0
FLC	557	10.5183	49.5241	0	0.232969	5	1	120	1.09915	2017	0.147159	F	L	C	LC	LC	-0.000989882	2017-2018	1.09816	FLC2017	0
FLC	558	10.5185	49.5241	0	0.354082	5	1	120	1.07989	2017	0.19515	F	L	C	LC	LC	0.0150371	2017-2018	1.09493	FLC2017	0
FLC	559	10.5186	49.5241	0	0.470853	5	1	120	1.40034	2017	0.220947	F	L	C	LC	LC	-0.290381	2017-2018	1.10996	FLC2017	0
FLC	560	10.5187	49.5241	0	0.53262	3	0	120	1.30519	2017	0.254453	F	L	C	LC	LC	-0.134033	2017-2018	1.17116	FLC2017	0
FLC	561	10.5189	49.5241	0	0.496511	3	0	120	0.955268	2017	0.315055	F	L	C	LC	LC	0.333073	2017-2018	1.28834	FLC2017	0
FLC	562	10.519	49.5241	0	0.546388	3	0	120	1.07641	2017	0.334723	F	L	C	LC	LC	-0.0594972	2017-2018	1.01692	FLC2017	0
FLC	563	10.5192	49.5241	0	0.663002	3	0	120	1.30047	2017	0.336835	F	L	C	LC	LC	-0.420581	2017-2018	0.879893	FLC2017	0
FLC	564	10.5193	49.5241	0	0.454746	5	1	120	1.23625	2017	0.257247	F	L	C	LC	LC	-0.228215	2017-2018	1.00804	FLC2017	0
FLC	565	10.5194	49.5241	0	0.337468	5	1	120	0.948412	2017	0.213372	F	L	C	LC	LC	0.19993	2017-2018	1.14834	FLC2017	0
FLC	566	10.5196	49.5241	0	0.216733	5	1	120	1.02429	2017	0.139214	F	L	C	LC	LC	0.0715487	2017-2018	1.09584	FLC2017	0
FLC	567	10.5197	49.5241	0	0.0441507	5	1	120	0.947889	2017	0.0357794	F	L	C	LC	LC	0.235012	2017-2018	1.1829	FLC2017	0
FLC	568	10.5175	49.524	0	0.388169	3	0	120	1.37176	2017	0.236379	F	L	C	LC	LC	-0.564653	2017-2018	0.807111	FLC2017	0
FLC	569	10.5176	49.524	0	0.503904	3	0	120	1.04156	2017	0.367842	F	L	C	LC	LC	-0.343696	2017-2018	0.697866	FLC2017	0
FLC	570	10.5178	49.524	0	0.277106	3	0	120	0.917471	2017	0.249657	F	L	C	LC	LC	-0.17918	2017-2018	0.73829	FLC2017	0
FLC	571	10.5179	49.524	0	0.0487747	3	0	120	0.946527	2017	0.0413328	F	L	C	LC	LC	0.0363103	2017-2018	0.982837	FLC2017	0
FLC	572	10.5181	49.524	0	0.13786	3	0	120	0.878634	2017	0.111546	F	L	C	LC	LC	0.0434079	2017-2018	0.922042	FLC2017	0
FLC	573	10.5182	49.524	0	0.141164	3	0	120	0.956796	2017	0.106046	F	L	C	LC	LC	0.00768671	2017-2018	0.964483	FLC2017	0
FLC	574	10.5183	49.524	1	0.194412	3	0	120	1.01052	2017	0.142345	F	L	C	LC	LC	0.0367419	2017-2018	1.04726	FLC2017	0
FLC	575	10.5185	49.524	0	0.189312	3	0	120	0.89476	2017	0.140888	F	L	C	LC	LC	0.178759	2017-2018	1.07352	FLC2017	0
FLC	576	10.5186	49.524	0	0.285903	3	0	120	0.987773	2017	0.188894	F	L	C	LC	LC	-0.0189648	2017-2018	0.968808	FLC2017	0
FLC	577	10.5187	49.524	0	0.352609	3	0	120	0.978121	2017	0.221312	F	L	C	LC	LC	-0.0964802	2017-2018	0.881641	FLC2017	0
FLC	578	10.5189	49.524	0	0.414148	3	0	120	0.95156	2017	0.254637	F	L	C	LC	LC	0.153569	2017-2018	1.10513	FLC2017	0
FLC	579	10.519	49.524	0	0.480446	3	0	120	1.1269	2017	0.277564	F	L	C	LC	LC	-0.188121	2017-2018	0.938778	FLC2017	0
FLC	580	10.5192	49.524	0	0.711923	3	0	120	1.19085	2017	0.360463	F	L	C	LC	LC	-0.494655	2017-2018	0.696191	FLC2017	0
FLC	581	10.5193	49.524	0	0.442256	5	1	120	1.19842	2017	0.246249	F	L	C	LC	LC	-0.484459	2017-2018	0.713961	FLC2017	0
FLC	582	10.5194	49.524	0	0.25813	5	1	120	0.942473	2017	0.172374	F	L	C	LC	LC	-0.122072	2017-2018	0.820401	FLC2017	0
FLC	583	10.5196	49.524	0	0.145259	5	1	120	0.843727	2017	0.0998771	F	L	C	LC	LC	0.000553588	2017-2018	0.844281	FLC2017	0
FLC	584	10.5176	49.5239	0	0.328107	3	0	120	0.932911	2017	0.296923	F	L	C	LC	LC	-0.289651	2017-2018	0.64326	FLC2017	0
FLC	585	10.5178	49.5239	0	0.168745	3	0	120	0.689078	2017	0.169547	F	L	C	LC	LC	0.132947	2017-2018	0.822025	FLC2017	0
FLC	586	10.5179	49.5239	0	0.0799416	3	0	120	0.835324	2017	0.0682155	F	L	C	LC	LC	0.340665	2017-2018	1.17599	FLC2017	0
FLC	587	10.5181	49.5239	0	0.0652664	3	0	120	0.946518	2017	0.0565968	F	L	C	LC	LC	0.133578	2017-2018	1.0801	FLC2017	0
FLC	588	10.5182	49.5239	0	0.116314	3	0	120	1.02381	2017	0.0885665	F	L	C	LC	LC	0.0555524	2017-2018	1.07936	FLC2017	0
FLC	589	10.5183	49.5239	0	0.222832	3	0	120	0.947442	2017	0.175124	F	L	C	LC	LC	0.213366	2017-2018	1.16081	FLC2017	0
FLC	590	10.5185	49.5239	0	0.268331	3	0	120	0.822633	2017	0.20982	F	L	C	LC	LC	0.310897	2017-2018	1.13353	FLC2017	0
FLC	591	10.5186	49.5239	0	0.259444	3	0	120	0.768051	2017	0.197822	F	L	C	LC	LC	0.148025	2017-2018	0.916076	FLC2017	0
FLC	592	10.5187	49.5239	0	0.331905	3	0	120	0.876821	2017	0.242925	F	L	C	LC	LC	-0.0600163	2017-2018	0.816805	FLC2017	0
FLC	593	10.5189	49.5239	0	0.660624	3	0	120	1.01474	2017	0.354334	F	L	C	LC	LC	-0.0557119	2017-2018	0.959032	FLC2017	0
FLC	594	10.519	49.5239	0	0.465554	3	0	120	1.18587	2017	0.259483	F	L	C	LC	LC	-0.227964	2017-2018	0.957905	FLC2017	0
FLC	595	10.5192	49.5239	0	0.403609	3	0	120	1.20955	2017	0.221681	F	L	C	LC	LC	-0.290887	2017-2018	0.918668	FLC2017	0
FLC	596	10.5193	49.5239	0	0.321769	3	0	120	1.16	2017	0.180697	F	L	C	LC	LC	-0.245618	2017-2018	0.914386	FLC2017	0
FLC	597	10.5194	49.5239	0	0.255688	5	1	120	1.08419	2017	0.147153	F	L	C	LC	LC	-0.213262	2017-2018	0.870926	FLC2017	0
FLC	598	10.5178	49.5238	0	0.198868	3	0	120	0.871513	2017	0.181158	F	L	C	LC	LC	0.081751	2017-2018	0.953264	FLC2017	0
FLC	599	10.5179	49.5238	0	0.254532	3	0	120	0.890281	2017	0.207923	F	L	C	LC	LC	0.259271	2017-2018	1.14955	FLC2017	0
FLC	600	10.518	49.5238	0	0.165059	3	0	120	1.0434	2017	0.129743	F	L	C	LC	LC	0.0925356	2017-2018	1.13593	FLC2017	0
FLC	601	10.5182	49.5238	0	0.0837994	3	0	120	1.17486	2017	0.0614428	F	L	C	LC	LC	-0.0753024	2017-2018	1.09955	FLC2017	0
FLC	602	10.5183	49.5238	1	0.110694	3	0	120	0.945384	2017	0.0946736	F	L	C	LC	LC	0.208846	2017-2018	1.15423	FLC2017	0
FLC	603	10.5185	49.5238	0	0.147095	3	0	120	0.902465	2017	0.116147	F	L	C	LC	LC	0.323069	2017-2018	1.22553	FLC2017	0
FLC	604	10.5186	49.5238	0	0.475177	3	0	120	0.877909	2017	0.311736	F	L	C	LC	LC	0.275926	2017-2018	1.15384	FLC2017	0
FLC	605	10.5187	49.5238	0	0.51627	3	0	120	1.14609	2017	0.335151	F	L	C	LC	LC	-0.0913233	2017-2018	1.05477	FLC2017	0
FLC	606	10.5189	49.5238	0	0.489969	3	0	120	1.37936	2017	0.246839	F	L	C	LC	LC	-0.399005	2017-2018	0.980352	FLC2017	0
FLC	607	10.519	49.5238	0	0.284178	5	1	120	1.32105	2017	0.155911	F	L	C	LC	LC	-0.305616	2017-2018	1.01544	FLC2017	0
FLC	608	10.5192	49.5238	0	0.262937	5	1	120	1.29572	2017	0.156537	F	L	C	LC	LC	-0.0492317	2017-2018	1.24649	FLC2017	0
FLC	609	10.5193	49.5238	0	0.253349	5	1	120	1.18537	2017	0.147537	F	L	C	LC	LC	-0.0180134	2017-2018	1.16736	FLC2017	0
FLC	610	10.5178	49.5238	0	0.0942957	3	0	120	1.16916	2017	0.0749854	F	L	C	LC	LC	-0.267472	2017-2018	0.901683	FLC2017	0
FLC	611	10.5179	49.5238	0	0.367153	3	0	120	1.05599	2017	0.254781	F	L	C	LC	LC	-0.138237	2017-2018	0.917751	FLC2017	0
FLC	612	10.518	49.5237	0	0.220772	3	0	120	1.11188	2017	0.157556	F	L	C	LC	LC	-0.00964769	2017-2018	1.10223	FLC2017	0
FLC	613	10.5182	49.5237	0	0.0373137	3	0	120	1.30009	2017	0.0245076	F	L	C	LC	LC	-0.188665	2017-2018	1.11142	FLC2017	0
FLC	614	10.5183	49.5237	0	-0.00155938	3	0	120	1.17876	2017	-0.00119337	F	L	C	LC	LC	-0.033183	2017-2018	1.14558	FLC2017	0
FLC	615	10.5185	49.5237	0	0.183855	3	0	120	1.10552	2017	0.125511	F	L	C	LC	LC	0.00891654	2017-2018	1.11444	FLC2017	0
FLC	616	10.5186	49.5237	0	0.400674	3	0	120	1.06412	2017	0.259786	F	L	C	LC	LC	0.0813505	2017-2018	1.14547	FLC2017	0
FLC	617	10.5187	49.5237	0	0.345279	3	0	120	1.18989	2017	0.230692	F	L	C	LC	LC	-0.0372987	2017-2018	1.1526	FLC2017	0
FLC	618	10.5189	49.5237	0	0.106042	5	1	120	1.42461	2017	0.0638529	F	L	C	LC	LC	-0.321121	2017-2018	1.10349	FLC2017	0
FLC	619	10.519	49.5237	0	-0.0062244	5	1	120	1.14981	2017	-0.00410589	F	L	C	LC	LC	-0.0274777	2017-2018	1.12233	FLC2017	0
FLC	620	10.5192	49.5237	0	-0.00280666	5	1	120	0.95346	2017	-0.00224758	F	L	C	LC	LC	0.327157	2017-2018	1.28062	FLC2017	0
FLC	621	10.5179	49.5237	0	0.303841	3	0	120	1.10703	2017	0.206164	F	L	C	LC	LC	-0.232731	2017-2018	0.874303	FLC2017	0
FLC	622	10.518	49.5237	0	0.20514	3	0	120	1.01726	2017	0.157748	F	L	C	LC	LC	-0.0594813	2017-2018	0.95778	FLC2017	0
FLC	623	10.5182	49.5237	0	0.149152	3	0	120	1.20365	2017	0.100109	F	L	C	LC	LC	-0.220471	2017-2018	0.983177	FLC2017	0
FLC	624	10.5183	49.5237	1	0.090044	3	0	120	1.25413	2017	0.0628998	F	L	C	LC	LC	0.00236992	2017-2018	1.2565	FLC2017	0
FLC	625	10.5185	49.5237	0	0.0722877	3	0	120	1.32751	2017	0.0502847	F	L	C	LC	LC	-0.210622	2017-2018	1.11689	FLC2017	0
FLC	626	10.5186	49.5237	0	0.191337	3	0	120	1.181	2017	0.134881	F	L	C	LC	LC	-0.173642	2017-2018	1.00735	FLC2017	0
FLC	627	10.5187	49.5237	0	0.167091	3	0	120	1.01007	2017	0.128175	F	L	C	LC	LC	0.0587145	2017-2018	1.06879	FLC2017	0
FLC	628	10.5189	49.5236	0	0.0175122	5	1	120	1.10762	2017	0.0139067	F	L	C	LC	LC	0.0935629	2017-2018	1.20119	FLC2017	0
FLC	629	10.519	49.5236	0	0.059745	5	1	120	0.977727	2017	0.050091	F	L	C	LC	LC	0.26988	2017-2018	1.24761	FLC2017	0
FLC	630	10.518	49.5236	0	0.209595	3	0	120	1.0083	2017	0.158768	F	L	C	LC	LC	0.129912	2017-2018	1.13821	FLC2017	0
FLC	631	10.5182	49.5236	0	0.319351	3	0	120	1.13349	2017	0.21399	F	L	C	LC	LC	-0.0165958	2017-2018	1.1169	FLC2017	0
FLC	632	10.5183	49.5236	0	0.0872666	3	0	120	1.32659	2017	0.0581154	F	L	C	LC	LC	-0.129012	2017-2018	1.19758	FLC2017	0
FLC	633	10.5185	49.5236	0	0.0996212	3	0	120	1.20594	2017	0.0758811	F	L	C	LC	LC	0.0076772	2017-2018	1.21362	FLC2017	0
FLC	634	10.5186	49.5236	0	0.283156	3	0	120	1.03242	2017	0.217654	F	L	C	LC	LC	0.0680614	2017-2018	1.10049	FLC2017	0
FLC	635	10.5187	49.5236	0	0.207225	3	0	120	0.9213	2017	0.177134	F	L	C	LC	LC	0.178436	2017-2018	1.09974	FLC2017	0
FLC	636	10.5189	49.5236	0	0.107677	5	1	120	0.934932	2017	0.0920353	F	L	C	LC	LC	0.264693	2017-2018	1.19962	FLC2017	0
FLC	637	10.5182	49.5235	0	0.186352	3	0	120	1.03647	2017	0.130787	F	L	C	LC	LC	0.196063	2017-2018	1.23254	FLC2017	0
FLC	638	10.5183	49.5235	0	0.155929	3	0	120	1.06827	2017	0.115121	F	L	C	LC	LC	0.161887	2017-2018	1.23016	FLC2017	0
FLC	639	10.5185	49.5235	1	0.0850247	3	0	120	1.07205	2017	0.0672047	F	L	C	LC	LC	0.281686	2017-2018	1.35374	FLC2017	0
FLC	640	10.5186	49.5235	0	0.104137	5	1	120	0.904022	2017	0.0869142	F	L	C	LC	LC	0.482135	2017-2018	1.38616	FLC2017	0
FLC	641	10.5187	49.5235	0	0.121752	5	1	120	0.805322	2017	0.11227	F	L	C	LC	LC	0.321898	2017-2018	1.12722	FLC2017	0
FLC	642	10.5183	49.5234	0	0.150888	3	0	120	1.0176	2017	0.102902	F	L	C	LC	LC	0.276889	2017-2018	1.29449	FLC2017	0
FLC	643	10.5184	49.5234	0	0.0368073	3	0	120	1.07014	2017	0.0251641	F	L	C	LC	LC	0.428315	2017-2018	1.49845	FLC2017	0
FLC	644	10.5186	49.5234	0	0.1708	3	0	120	0.965856	2017	0.117783	F	L	C	LC	LC	0.443634	2017-2018	1.40949	FLC2017	0
FLC	645	10.5187	49.5234	0	0.172273	5	1	120	0.82375	2017	0.144488	F	L	C	LC	LC	0.233297	2017-2018	1.05705	FLC2017	0
FLC	646	10.5183	49.5233	0	0.00100309	3	0	120	0.965391	2017	0.000700205	F	L	C	LC	LC	0.36443	2017-2018	1.32982	FLC2017	0
FLC	647	10.5184	49.5233	0	0.0891708	3	0	120	1.03109	2017	0.0584832	F	L	C	LC	LC	0.307724	2017-2018	1.33881	FLC2017	0
FLC	648	10.5186	49.5233	0	0.244202	3	0	120	1.20685	2017	0.144239	F	L	C	LC	LC	0.0122669	2017-2018	1.21912	FLC2017	0
FLC	649	10.5184	49.5232	0	0.196325	16	0	120	1.32124	2017	0.118799	F	L	C	LC	LC	-0.0662523	2017-2018	1.25498	FLC2017	0
HHC	650	10.3676	49.5482	0	0.14128	2	0	120	0.891909	2017	0.130016	H	H	C	HC	HC	0.610977	2017-2018	1.50289	HHC2017	1
HHC	651	10.3674	49.5481	0	0.130008	5	1	120	0.80142	2017	0.12593	H	H	C	HC	HC	0.0865748	2017-2018	0.887995	HHC2017	1
HHC	652	10.3676	49.5481	0	0.213187	5	1	120	0.739441	2017	0.207443	H	H	C	HC	HC	0.456548	2017-2018	1.19599	HHC2017	1
HHC	653	10.3677	49.5481	0	0.278154	5	1	120	0.822045	2017	0.247477	H	H	C	HC	HC	0.409903	2017-2018	1.23195	HHC2017	1
HHC	654	10.3671	49.548	0	0.178094	3	0	120	1.02089	2017	0.127102	H	H	C	HC	HC	0.00484473	2017-2018	1.02573	HHC2017	1
HHC	655	10.3673	49.548	0	0.241906	5	1	120	1.03159	2017	0.143496	H	H	C	HC	HC	-0.00808382	2017-2018	1.0235	HHC2017	1
HHC	656	10.3674	49.548	0	0.261639	3	0	120	0.786653	2017	0.201499	H	H	C	HC	HC	0.25971	2017-2018	1.04636	HHC2017	1
HHC	657	10.3676	49.548	0	0.188793	5	1	120	0.74104	2017	0.172053	H	H	C	HC	HC	0.552219	2017-2018	1.29326	HHC2017	1
HHC	658	10.3677	49.548	0	0.234789	5	1	120	0.931736	2017	0.20048	H	H	C	HC	HC	0.398303	2017-2018	1.33004	HHC2017	1
HHC	659	10.367	49.5479	0	0.169365	3	0	120	1.17101	2017	0.129551	H	H	C	HC	HC	-0.00395385	2017-2018	1.16706	HHC2017	1
HHC	660	10.3671	49.5479	0	0.0987971	3	0	120	1.33994	2017	0.0708541	H	H	C	HC	HC	-0.405157	2017-2018	0.934787	HHC2017	1
HHC	661	10.3673	49.5479	0	0.0472056	3	0	120	1.1755	2017	0.0338754	H	H	C	HC	HC	-0.117182	2017-2018	1.05832	HHC2017	1
HHC	662	10.3674	49.5479	0	0.0574279	3	0	120	1.06467	2017	0.0459183	H	H	C	HC	HC	0.063137	2017-2018	1.1278	HHC2017	1
HHC	663	10.3676	49.5479	0	0.149673	3	0	120	0.977322	2017	0.124472	H	H	C	HC	HC	0.2329	2017-2018	1.21022	HHC2017	1
HHC	664	10.3677	49.5479	0	0.298725	5	1	120	0.978482	2017	0.234734	H	H	C	HC	HC	0.323606	2017-2018	1.30209	HHC2017	1
HHC	665	10.3678	49.5479	0	0.389641	5	1	120	1.11142	2017	0.25955	H	H	C	HC	HC	0.210961	2017-2018	1.32238	HHC2017	1
HHC	666	10.3667	49.5479	0	0.364786	5	1	120	1.10539	2017	0.255985	H	H	C	HC	HC	-0.254189	2017-2018	0.8512	HHC2017	1
HHC	667	10.3669	49.5479	0	0.12924	3	0	120	0.878513	2017	0.107234	H	H	C	HC	HC	0.201813	2017-2018	1.08033	HHC2017	1
HHC	668	10.367	49.5479	0	0.305943	3	0	120	1.08814	2017	0.205533	H	H	C	HC	HC	0.0262319	2017-2018	1.11438	HHC2017	1
HHC	669	10.3671	49.5478	0	0.152029	3	0	120	1.23179	2017	0.112569	H	H	C	HC	HC	-0.287752	2017-2018	0.944042	HHC2017	1
HHC	670	10.3673	49.5478	0	0.0446108	3	0	120	1.0316	2017	0.0370703	H	H	C	HC	HC	0.111123	2017-2018	1.14273	HHC2017	1
HHC	671	10.3674	49.5478	0	-0.00618561	3	0	120	0.866311	2017	-0.00544036	H	H	C	HC	HC	0.257137	2017-2018	1.12345	HHC2017	1
HHC	672	10.3675	49.5478	0	0.196435	3	0	120	1.05121	2017	0.140399	H	H	C	HC	HC	0.0819623	2017-2018	1.13317	HHC2017	1
HHC	673	10.3677	49.5478	0	0.329185	3	0	120	0.979025	2017	0.235368	H	H	C	HC	HC	0.243027	2017-2018	1.22205	HHC2017	1
HHC	674	10.3678	49.5478	0	0.321224	5	1	120	0.982195	2017	0.23882	H	H	C	HC	HC	0.246972	2017-2018	1.22917	HHC2017	1
HHC	675	10.368	49.5478	0	0.273212	5	1	120	1.00613	2017	0.210286	H	H	C	HC	HC	0.267235	2017-2018	1.27337	HHC2017	1
HHC	676	10.3666	49.5478	0	0.121096	3	0	120	1.0447	2017	0.0801237	H	H	C	HC	HC	-0.069613	2017-2018	0.975089	HHC2017	1
HHC	677	10.3667	49.5478	0	0.179172	5	1	120	0.927036	2017	0.133457	H	H	C	HC	HC	-0.0657387	2017-2018	0.861297	HHC2017	1
HHC	678	10.3669	49.5478	0	0.0471498	5	1	120	0.842187	2017	0.0381623	H	H	C	HC	HC	0.14997	2017-2018	0.992158	HHC2017	1
HHC	679	10.367	49.5478	0	0.184575	3	0	120	0.946818	2017	0.124241	H	H	C	HC	HC	0.0959168	2017-2018	1.04273	HHC2017	1
HHC	680	10.3671	49.5478	0	0.140472	3	0	120	0.98473	2017	0.107307	H	H	C	HC	HC	0.17313	2017-2018	1.15786	HHC2017	1
HHC	681	10.3673	49.5478	0	0.0788335	3	0	120	1.00512	2017	0.0632762	H	H	C	HC	HC	0.262232	2017-2018	1.26735	HHC2017	1
HHC	682	10.3674	49.5478	0	0.209794	3	0	120	0.870423	2017	0.161645	H	H	C	HC	HC	0.29513	2017-2018	1.16555	HHC2017	1
HHC	683	10.3675	49.5478	0	0.40813	3	0	120	0.947163	2017	0.274551	H	H	C	HC	HC	0.230613	2017-2018	1.17778	HHC2017	1
HHC	684	10.3677	49.5478	0	0.566533	3	0	120	0.957235	2017	0.374687	H	H	C	HC	HC	0.128366	2017-2018	1.0856	HHC2017	1
HHC	685	10.3678	49.5478	0	0.503455	5	1	120	0.923168	2017	0.372465	H	H	C	HC	HC	0.121939	2017-2018	1.04511	HHC2017	1
HHC	686	10.368	49.5477	0	0.123015	5	1	120	1.04588	2017	0.10479	H	H	C	HC	HC	0.182561	2017-2018	1.22845	HHC2017	1
HHC	687	10.3681	49.5477	0	0.0738495	5	1	120	1.05939	2017	0.0642677	H	H	C	HC	HC	0.0728135	2017-2018	1.1322	HHC2017	1
HHC	688	10.3663	49.5477	0	0.0920862	3	0	120	1.07017	2017	0.0697996	H	H	C	HC	HC	0.00100996	2017-2018	1.07118	HHC2017	1
HHC	689	10.3664	49.5477	0	0.0373962	3	0	120	1.15495	2017	0.0283847	H	H	C	HC	HC	0.11478	2017-2018	1.26973	HHC2017	1
HHC	690	10.3666	49.5477	0	0.233973	5	1	120	1.2226	2017	0.156052	H	H	C	HC	HC	-0.0849688	2017-2018	1.13763	HHC2017	1
HHC	691	10.3667	49.5477	0	0.288754	5	1	120	1.16253	2017	0.187373	H	H	C	HC	HC	-0.170594	2017-2018	0.991939	HHC2017	1
HHC	692	10.3669	49.5477	0	0.153986	5	1	120	0.918322	2017	0.122979	H	H	C	HC	HC	0.102619	2017-2018	1.02094	HHC2017	1
HHC	693	10.367	49.5477	0	-0.0114428	3	0	120	0.852057	2017	-0.0101472	H	H	C	HC	HC	0.144827	2017-2018	0.996883	HHC2017	1
HHC	694	10.3671	49.5477	0	0.0370624	3	0	120	0.94072	2017	0.0331637	H	H	C	HC	HC	0.165805	2017-2018	1.10653	HHC2017	1
HHC	695	10.3673	49.5477	0	0.202643	3	0	120	0.975054	2017	0.171384	H	H	C	HC	HC	0.219067	2017-2018	1.19412	HHC2017	1
HHC	696	10.3674	49.5477	0	0.211389	5	1	120	0.971803	2017	0.170189	H	H	C	HC	HC	0.174895	2017-2018	1.1467	HHC2017	1
HHC	697	10.3675	49.5477	0	0.402413	3	0	120	0.931622	2017	0.287671	H	H	C	HC	HC	0.264976	2017-2018	1.1966	HHC2017	1
HHC	698	10.3677	49.5477	0	0.586739	5	1	120	0.910157	2017	0.378935	H	H	C	HC	HC	0.252602	2017-2018	1.16276	HHC2017	1
HHC	699	10.3678	49.5477	0	0.647798	5	1	120	0.9879	2017	0.464375	H	H	C	HC	HC	0.0625855	2017-2018	1.05049	HHC2017	1
HHC	700	10.368	49.5477	0	0.288869	5	1	120	1.19446	2017	0.231428	H	H	C	HC	HC	0.0808307	2017-2018	1.27529	HHC2017	1
HHC	701	10.3681	49.5477	0	0.169882	5	1	120	1.23855	2017	0.113406	H	H	C	HC	HC	-0.0560805	2017-2018	1.18247	HHC2017	1
HHC	702	10.3682	49.5477	0	0.267714	5	1	120	1.16968	2017	0.191139	H	H	C	HC	HC	-0.0511035	2017-2018	1.11858	HHC2017	1
HHC	703	10.3662	49.5476	0	0.266337	3	0	120	1.14526	2017	0.205838	H	H	C	HC	HC	-0.052544	2017-2018	1.09272	HHC2017	1
HHC	704	10.3663	49.5476	0	0.0918603	5	1	120	1.06369	2017	0.0748496	H	H	C	HC	HC	-0.073679	2017-2018	0.990006	HHC2017	1
HHC	705	10.3664	49.5476	0	0.162419	5	1	120	1.30014	2017	0.112424	H	H	C	HC	HC	0.00808033	2017-2018	1.30822	HHC2017	1
HHC	706	10.3666	49.5476	0	0.183809	5	1	120	1.36007	2017	0.122646	H	H	C	HC	HC	-0.125998	2017-2018	1.23407	HHC2017	1
HHC	707	10.3667	49.5476	0	0.366591	5	1	120	1.21196	2017	0.250839	H	H	C	HC	HC	-0.0984555	2017-2018	1.1135	HHC2017	1
HHC	708	10.3668	49.5476	0	0.343227	5	1	120	0.98057	2017	0.264476	H	H	C	HC	HC	0.130304	2017-2018	1.11087	HHC2017	1
HHC	709	10.367	49.5476	0	0.223398	5	1	120	0.807512	2017	0.205122	H	H	C	HC	HC	0.181332	2017-2018	0.988844	HHC2017	1
HHC	710	10.3671	49.5476	0	0.167283	3	0	120	0.913805	2017	0.154349	H	H	C	HC	HC	0.122013	2017-2018	1.03582	HHC2017	1
HHC	711	10.3673	49.5476	0	0.284315	5	1	120	0.895992	2017	0.256403	H	H	C	HC	HC	0.15629	2017-2018	1.05228	HHC2017	1
HHC	712	10.3674	49.5476	0	0.20564	5	1	120	0.993018	2017	0.185832	H	H	C	HC	HC	-0.0880132	2017-2018	0.905004	HHC2017	1
HHC	713	10.3675	49.5476	0	0.300707	5	1	120	1.027	2017	0.23105	H	H	C	HC	HC	0.0102056	2017-2018	1.0372	HHC2017	1
HHC	714	10.3677	49.5476	0	0.424921	5	1	120	1.09152	2017	0.270229	H	H	C	HC	HC	0.0298062	2017-2018	1.12133	HHC2017	1
HHC	715	10.3678	49.5476	1	0.391125	5	1	120	1.07017	2017	0.283962	H	H	C	HC	HC	0.0493213	2017-2018	1.11949	HHC2017	1
HHC	716	10.368	49.5476	0	0.182912	5	1	120	1.16105	2017	0.132741	H	H	C	HC	HC	0.0634913	2017-2018	1.22454	HHC2017	1
HHC	717	10.3681	49.5476	1	0.266594	5	1	120	1.32891	2017	0.154165	H	H	C	HC	HC	-0.211896	2017-2018	1.11701	HHC2017	1
HHC	718	10.3682	49.5476	0	0.340003	5	1	120	1.16321	2017	0.233464	H	H	C	HC	HC	-0.0794729	2017-2018	1.08373	HHC2017	1
HHC	719	10.3684	49.5476	0	0.400269	5	1	120	1.23116	2017	0.271749	H	H	C	HC	HC	-0.171783	2017-2018	1.05937	HHC2017	1
HHC	720	10.3659	49.5475	0	0.10024	5	1	120	0.906654	2017	0.103153	H	H	C	HC	HC	0.520389	2017-2018	1.42704	HHC2017	1
HHC	721	10.366	49.5475	0	0.297394	3	0	120	0.973775	2017	0.258299	H	H	C	HC	HC	0.594494	2017-2018	1.56827	HHC2017	1
HHC	722	10.3662	49.5475	0	0.183707	5	1	120	1.15899	2017	0.127375	H	H	C	HC	HC	0.026182	2017-2018	1.18517	HHC2017	1
HHC	723	10.3663	49.5475	0	0.111184	5	1	120	1.17441	2017	0.0807093	H	H	C	HC	HC	-0.128541	2017-2018	1.04587	HHC2017	1
HHC	724	10.3664	49.5475	0	0.216891	5	1	120	1.22981	2017	0.145369	H	H	C	HC	HC	-0.0439441	2017-2018	1.18587	HHC2017	1
HHC	725	10.3666	49.5475	0	0.20696	5	1	120	1.32501	2017	0.132695	H	H	C	HC	HC	-0.0433225	2017-2018	1.28169	HHC2017	1
HHC	726	10.3667	49.5475	0	0.220369	5	1	120	1.06318	2017	0.170212	H	H	C	HC	HC	0.0744298	2017-2018	1.13761	HHC2017	1
HHC	727	10.3668	49.5475	0	0.175739	5	1	120	1.00087	2017	0.145907	H	H	C	HC	HC	0.063682	2017-2018	1.06455	HHC2017	1
HHC	728	10.367	49.5475	0	0.184732	5	1	120	0.90359	2017	0.177459	H	H	C	HC	HC	0.0595725	2017-2018	0.963162	HHC2017	1
HHC	729	10.3671	49.5475	0	0.186186	5	1	120	0.983214	2017	0.167278	H	H	C	HC	HC	-0.0510509	2017-2018	0.932163	HHC2017	1
HHC	730	10.3673	49.5475	0	0.262035	5	1	120	0.905041	2017	0.234612	H	H	C	HC	HC	0.024453	2017-2018	0.929494	HHC2017	1
HHC	731	10.3674	49.5475	1	0.220226	5	1	120	0.915819	2017	0.19713	H	H	C	HC	HC	-0.0644585	2017-2018	0.85136	HHC2017	1
HHC	732	10.3675	49.5475	0	0.234894	5	1	120	0.948817	2017	0.199623	H	H	C	HC	HC	-0.00982131	2017-2018	0.938995	HHC2017	1
HHC	733	10.3677	49.5475	0	0.403875	5	1	120	1.09122	2017	0.26943	H	H	C	HC	HC	-0.122741	2017-2018	0.968475	HHC2017	1
HHC	734	10.3678	49.5475	0	0.294548	5	1	120	1.0286	2017	0.200297	H	H	C	HC	HC	-0.0527858	2017-2018	0.975819	HHC2017	1
HHC	735	10.368	49.5475	0	0.263414	5	1	120	0.998057	2017	0.173737	H	H	C	HC	HC	0.198979	2017-2018	1.19704	HHC2017	1
HHC	736	10.3681	49.5475	0	0.159294	5	1	120	1.10421	2017	0.111819	H	H	C	HC	HC	0.155594	2017-2018	1.2598	HHC2017	1
HHC	737	10.3682	49.5475	0	0.30811	5	1	120	1.15478	2017	0.232778	H	H	C	HC	HC	0.0243655	2017-2018	1.17914	HHC2017	1
HHC	738	10.3684	49.5475	0	0.287014	5	1	120	1.15687	2017	0.208821	H	H	C	HC	HC	-0.0216082	2017-2018	1.13526	HHC2017	1
HHC	739	10.3685	49.5475	0	0.258595	5	1	120	1.07919	2017	0.184218	H	H	C	HC	HC	0.195723	2017-2018	1.27491	HHC2017	1
HHC	740	10.3657	49.5474	0	0.444412	3	0	120	1.01088	2017	0.351873	H	H	C	HC	HC	-0.105243	2017-2018	0.905639	HHC2017	1
HHC	741	10.3659	49.5474	0	0.226421	5	1	120	0.959675	2017	0.225481	H	H	C	HC	HC	0.251713	2017-2018	1.21139	HHC2017	1
HHC	742	10.366	49.5474	1	0.157947	5	1	120	0.909747	2017	0.144333	H	H	C	HC	HC	0.367223	2017-2018	1.27697	HHC2017	1
HHC	743	10.3662	49.5474	0	0.128146	5	1	120	1.0773	2017	0.0885878	H	H	C	HC	HC	0.0424617	2017-2018	1.11976	HHC2017	1
HHC	744	10.3663	49.5474	0	0.284711	2	0	120	1.22325	2017	0.192837	H	H	C	HC	HC	-0.137194	2017-2018	1.08605	HHC2017	1
HHC	745	10.3664	49.5474	0	0.487168	5	1	120	1.25069	2017	0.324991	H	H	C	HC	HC	-0.117914	2017-2018	1.13277	HHC2017	1
HHC	746	10.3666	49.5474	0	0.289398	5	1	120	1.05184	2017	0.214043	H	H	C	HC	HC	0.179851	2017-2018	1.2317	HHC2017	1
HHC	747	10.3667	49.5474	0	-0.00186026	5	1	120	0.953569	2017	-0.00163159	H	H	C	HC	HC	0.151519	2017-2018	1.10509	HHC2017	1
HHC	748	10.3668	49.5474	0	-0.000874877	5	1	120	1.00931	2017	-0.000740664	H	H	C	HC	HC	0.00449844	2017-2018	1.01381	HHC2017	1
HHC	749	10.367	49.5474	0	0.0296233	5	1	120	1.08054	2017	0.0278676	H	H	C	HC	HC	-0.123113	2017-2018	0.957431	HHC2017	1
HHC	750	10.3671	49.5474	0	0.157737	5	1	120	1.08169	2017	0.13289	H	H	C	HC	HC	-0.0780625	2017-2018	1.00363	HHC2017	1
HHC	751	10.3673	49.5474	1	0.333936	5	1	120	0.935413	2017	0.272101	H	H	C	HC	HC	0.100412	2017-2018	1.03583	HHC2017	1
HHC	752	10.3674	49.5474	0	0.162204	5	1	120	0.86177	2017	0.135099	H	H	C	HC	HC	0.130078	2017-2018	0.991849	HHC2017	1
HHC	753	10.3675	49.5474	0	0.153645	5	1	120	0.905023	2017	0.12493	H	H	C	HC	HC	0.0407336	2017-2018	0.945757	HHC2017	1
HHC	754	10.3677	49.5474	0	0.215669	5	1	120	1.048	2017	0.15401	H	H	C	HC	HC	-0.0860795	2017-2018	0.961924	HHC2017	1
HHC	755	10.3678	49.5474	0	0.180308	5	1	120	0.984261	2017	0.12885	H	H	C	HC	HC	0.0562189	2017-2018	1.04048	HHC2017	1
HHC	756	10.368	49.5474	0	0.198262	5	1	120	0.905411	2017	0.146677	H	H	C	HC	HC	0.154163	2017-2018	1.05957	HHC2017	1
HHC	757	10.3681	49.5474	0	0.0498664	5	1	120	1.12822	2017	0.0356584	H	H	C	HC	HC	-0.0343095	2017-2018	1.09391	HHC2017	1
HHC	758	10.3682	49.5474	0	0.106442	5	1	120	1.23833	2017	0.0822899	H	H	C	HC	HC	-0.133405	2017-2018	1.10492	HHC2017	1
HHC	759	10.3684	49.5474	0	0.156867	5	1	120	1.11864	2017	0.120733	H	H	C	HC	HC	0.0180047	2017-2018	1.13665	HHC2017	1
HHC	760	10.3685	49.5474	0	0.188435	5	1	120	1.01622	2017	0.140909	H	H	C	HC	HC	0.0948692	2017-2018	1.11109	HHC2017	1
HHC	761	10.3655	49.5473	0	0.148564	5	1	120	1.02166	2017	0.130427	H	H	C	HC	HC	0.160906	2017-2018	1.18257	HHC2017	1
HHC	762	10.3656	49.5473	0	0.264793	5	1	120	1.02573	2017	0.215879	H	H	C	HC	HC	0.0122519	2017-2018	1.03798	HHC2017	1
HHC	763	10.3657	49.5473	0	0.423827	5	1	120	1.0498	2017	0.318388	H	H	C	HC	HC	-0.230566	2017-2018	0.819233	HHC2017	1
HHC	764	10.3659	49.5473	0	0.210414	5	1	120	0.897963	2017	0.193248	H	H	C	HC	HC	0.0738097	2017-2018	0.971773	HHC2017	1
HHC	765	10.366	49.5473	0	0.0531866	5	1	120	0.928989	2017	0.0489659	H	H	C	HC	HC	0.0240751	2017-2018	0.953065	HHC2017	1
HHC	766	10.3662	49.5473	0	0.0816597	5	1	120	0.902708	2017	0.0717726	H	H	C	HC	HC	-0.0049932	2017-2018	0.897715	HHC2017	1
HHC	767	10.3663	49.5473	0	0.344044	5	1	120	1.14788	2017	0.251839	H	H	C	HC	HC	-0.198783	2017-2018	0.9491	HHC2017	1
HHC	768	10.3664	49.5473	0	0.439515	5	1	120	1.31251	2017	0.283191	H	H	C	HC	HC	-0.28015	2017-2018	1.03236	HHC2017	1
HHC	769	10.3666	49.5473	0	0.288496	5	1	120	0.955139	2017	0.222931	H	H	C	HC	HC	0.0691835	2017-2018	1.02432	HHC2017	1
HHC	770	10.3667	49.5473	0	0.147653	5	1	120	0.916675	2017	0.126777	H	H	C	HC	HC	0.0688553	2017-2018	0.98553	HHC2017	1
HHC	771	10.3668	49.5473	0	0.174695	5	1	120	0.984647	2017	0.173856	H	H	C	HC	HC	0.00644658	2017-2018	0.991093	HHC2017	1
HHC	772	10.367	49.5473	0	0.143578	5	1	120	1.03425	2017	0.14243	H	H	C	HC	HC	-0.0223553	2017-2018	1.01189	HHC2017	1
HHC	773	10.3671	49.5473	0	0.406068	5	1	120	1.14231	2017	0.314569	H	H	C	HC	HC	-0.117815	2017-2018	1.0245	HHC2017	1
HHC	774	10.3673	49.5473	0	0.399056	5	1	120	1.1317	2017	0.30699	H	H	C	HC	HC	0.00478306	2017-2018	1.13649	HHC2017	1
HHC	775	10.3674	49.5473	0	0.122201	5	1	120	1.13261	2017	0.0954698	H	H	C	HC	HC	-0.0780785	2017-2018	1.05454	HHC2017	1
HHC	776	10.3675	49.5473	0	0.0338705	5	1	120	1.14776	2017	0.0264499	H	H	C	HC	HC	-0.0909938	2017-2018	1.05677	HHC2017	1
HHC	777	10.3677	49.5473	0	0.185739	5	1	120	1.29254	2017	0.11507	H	H	C	HC	HC	-0.200334	2017-2018	1.0922	HHC2017	1
HHC	778	10.3678	49.5473	0	0.341746	5	1	120	1.08867	2017	0.215205	H	H	C	HC	HC	-0.0283516	2017-2018	1.06032	HHC2017	1
HHC	779	10.3679	49.5473	0	0.20245	5	1	120	1.00341	2017	0.156339	H	H	C	HC	HC	-0.0678405	2017-2018	0.935567	HHC2017	1
HHC	780	10.3681	49.5473	0	0.10953	5	1	120	1.19753	2017	0.0749422	H	H	C	HC	HC	-0.283087	2017-2018	0.914447	HHC2017	1
HHC	781	10.3682	49.5473	0	0.233123	5	1	120	1.23607	2017	0.159682	H	H	C	HC	HC	-0.209703	2017-2018	1.02636	HHC2017	1
HHC	782	10.3684	49.5473	0	0.210722	5	1	120	1.07337	2017	0.164416	H	H	C	HC	HC	0.0436101	2017-2018	1.11698	HHC2017	1
HHC	783	10.3653	49.5472	0	0.0385464	5	1	120	0.798319	2017	0.0369536	H	H	C	HC	HC	0.191	2017-2018	0.989319	HHC2017	1
HHC	784	10.3655	49.5472	0	0.200006	5	1	120	0.91603	2017	0.161825	H	H	C	HC	HC	0.150809	2017-2018	1.06684	HHC2017	1
HHC	785	10.3656	49.5472	0	0.183867	5	1	120	1.04621	2017	0.143965	H	H	C	HC	HC	-0.0742812	2017-2018	0.971932	HHC2017	1
HHC	786	10.3657	49.5472	0	0.297943	5	1	120	0.967453	2017	0.216712	H	H	C	HC	HC	-0.101803	2017-2018	0.86565	HHC2017	1
HHC	787	10.3659	49.5472	0	0.132813	5	1	120	0.806422	2017	0.105371	H	H	C	HC	HC	0.125588	2017-2018	0.93201	HHC2017	1
HHC	788	10.366	49.5472	0	0.177298	5	1	120	0.861645	2017	0.159758	H	H	C	HC	HC	0.069339	2017-2018	0.930984	HHC2017	1
HHC	789	10.3661	49.5472	1	0.0713501	5	1	120	0.853805	2017	0.0677109	H	H	C	HC	HC	0.0743819	2017-2018	0.928187	HHC2017	1
HHC	790	10.3663	49.5472	0	0.120085	5	1	120	1.01996	2017	0.0932614	H	H	C	HC	HC	0.0168483	2017-2018	1.03681	HHC2017	1
HHC	791	10.3664	49.5472	0	0.202675	5	1	120	1.25991	2017	0.122828	H	H	C	HC	HC	-0.2026	2017-2018	1.05731	HHC2017	1
HHC	792	10.3666	49.5472	0	0.352504	5	1	120	0.985119	2017	0.255218	H	H	C	HC	HC	0.0978711	2017-2018	1.08299	HHC2017	1
HHC	793	10.3667	49.5472	0	0.246846	5	1	120	0.876797	2017	0.201896	H	H	C	HC	HC	0.039367	2017-2018	0.916164	HHC2017	1
HHC	794	10.3668	49.5472	1	0.284567	5	1	120	0.927535	2017	0.290872	H	H	C	HC	HC	-0.0549152	2017-2018	0.87262	HHC2017	1
HHC	795	10.367	49.5472	1	0.124623	5	1	120	0.85016	2017	0.12918	H	H	C	HC	HC	0.0984236	2017-2018	0.948584	HHC2017	1
HHC	796	10.3671	49.5472	0	0.342052	5	1	120	0.92143	2017	0.294768	H	H	C	HC	HC	0.0499026	2017-2018	0.971333	HHC2017	1
HHC	797	10.3673	49.5472	0	0.360245	5	1	120	0.995573	2017	0.299502	H	H	C	HC	HC	0.0624169	2017-2018	1.05799	HHC2017	1
HHC	798	10.3674	49.5472	0	0.356262	5	1	120	1.04173	2017	0.272775	H	H	C	HC	HC	0.0112602	2017-2018	1.05299	HHC2017	1
HHC	799	10.3675	49.5472	0	0.224346	5	1	120	1.12992	2017	0.159187	H	H	C	HC	HC	-0.00851411	2017-2018	1.12141	HHC2017	1
HHC	800	10.3677	49.5472	0	0.226994	5	1	120	1.28273	2017	0.142913	H	H	C	HC	HC	-0.0838678	2017-2018	1.19886	HHC2017	1
HHC	801	10.3678	49.5472	0	0.319079	5	1	120	1.10562	2017	0.213584	H	H	C	HC	HC	0.0465362	2017-2018	1.15215	HHC2017	1
HHC	802	10.3679	49.5472	0	0.172483	5	1	120	0.991638	2017	0.144698	H	H	C	HC	HC	-0.0820207	2017-2018	0.909618	HHC2017	1
HHC	803	10.3681	49.5472	0	0.0931823	5	1	120	1.10035	2017	0.0758392	H	H	C	HC	HC	-0.253758	2017-2018	0.846595	HHC2017	1
HHC	804	10.365	49.5472	0	0.305538	5	1	120	1.26427	2017	0.207284	H	H	C	HC	HC	-0.282725	2017-2018	0.981542	HHC2017	1
HHC	805	10.3652	49.5472	0	0.239354	5	1	120	1.20216	2017	0.182839	H	H	C	HC	HC	-0.2019	2017-2018	1.00026	HHC2017	1
HHC	806	10.3653	49.5472	0	0.140108	5	1	120	0.84024	2017	0.128579	H	H	C	HC	HC	0.135542	2017-2018	0.975782	HHC2017	1
HHC	807	10.3655	49.5471	0	0.297591	5	1	120	0.975891	2017	0.220944	H	H	C	HC	HC	0.088443	2017-2018	1.06433	HHC2017	1
HHC	808	10.3656	49.5471	0	0.152607	5	1	120	1.10832	2017	0.099206	H	H	C	HC	HC	-0.135571	2017-2018	0.972751	HHC2017	1
HHC	809	10.3657	49.5471	0	0.233985	5	1	120	0.949994	2017	0.154825	H	H	C	HC	HC	-0.0556533	2017-2018	0.89434	HHC2017	1
HHC	810	10.3659	49.5471	0	0.266638	5	1	120	0.952486	2017	0.169218	H	H	C	HC	HC	-0.0226399	2017-2018	0.929846	HHC2017	1
HHC	811	10.366	49.5471	0	0.346556	5	1	120	0.902498	2017	0.268471	H	H	C	HC	HC	0.0152968	2017-2018	0.917795	HHC2017	1
HHC	812	10.3661	49.5471	0	0.208725	5	1	120	0.895364	2017	0.165058	H	H	C	HC	HC	0.148613	2017-2018	1.04398	HHC2017	1
HHC	813	10.3663	49.5471	1	0.0194402	5	1	120	0.937196	2017	0.0158496	H	H	C	HC	HC	0.307664	2017-2018	1.24486	HHC2017	1
HHC	814	10.3664	49.5471	0	0.268742	5	1	120	1.23357	2017	0.162707	H	H	C	HC	HC	0.0228624	2017-2018	1.25644	HHC2017	1
HHC	815	10.3666	49.5471	1	0.481651	5	1	120	1.07845	2017	0.324352	H	H	C	HC	HC	0.0976244	2017-2018	1.17608	HHC2017	1
HHC	816	10.3667	49.5471	0	0.464644	5	1	120	0.970661	2017	0.347846	H	H	C	HC	HC	0.0263044	2017-2018	0.996965	HHC2017	1
HHC	817	10.3668	49.5471	0	0.265221	5	1	120	0.855106	2017	0.249534	H	H	C	HC	HC	-0.00902999	2017-2018	0.846076	HHC2017	1
HHC	818	10.367	49.5471	0	0.250264	5	1	120	0.689683	2017	0.248759	H	H	C	HC	HC	0.158543	2017-2018	0.848227	HHC2017	1
HHC	819	10.3671	49.5471	0	0.32042	5	1	120	0.709874	2017	0.303499	H	H	C	HC	HC	0.285558	2017-2018	0.995432	HHC2017	1
HHC	820	10.3673	49.5471	0	0.323963	5	1	120	0.765434	2017	0.272934	H	H	C	HC	HC	0.386208	2017-2018	1.15164	HHC2017	1
HHC	821	10.3674	49.5471	0	0.492835	5	1	120	0.776146	2017	0.365985	H	H	C	HC	HC	0.406164	2017-2018	1.18231	HHC2017	1
HHC	822	10.3675	49.5471	0	0.334909	5	1	120	0.712571	2017	0.246852	H	H	C	HC	HC	0.517337	2017-2018	1.22991	HHC2017	1
HHC	823	10.3677	49.5471	0	0.113472	5	1	120	0.93656	2017	0.0833006	H	H	C	HC	HC	0.275652	2017-2018	1.21221	HHC2017	1
HHC	824	10.3678	49.5471	0	0.185168	5	1	120	1.07279	2017	0.141923	H	H	C	HC	HC	0.0841412	2017-2018	1.15693	HHC2017	1
HHC	825	10.3679	49.5471	0	0.148647	5	1	120	1.01977	2017	0.123014	H	H	C	HC	HC	-0.0792198	2017-2018	0.940553	HHC2017	1
HHC	826	10.3649	49.5471	0	0.252653	5	1	120	1.34862	2017	0.16523	H	H	C	HC	HC	-0.250679	2017-2018	1.09794	HHC2017	1
HHC	827	10.365	49.5471	0	0.337937	5	1	120	1.31415	2017	0.200805	H	H	C	HC	HC	-0.22599	2017-2018	1.08816	HHC2017	1
HHC	828	10.3652	49.5471	0	0.234089	5	1	120	1.14941	2017	0.166247	H	H	C	HC	HC	-0.1078	2017-2018	1.04161	HHC2017	1
HHC	829	10.3653	49.5471	0	0.23238	5	1	120	0.872203	2017	0.205102	H	H	C	HC	HC	0.144651	2017-2018	1.01685	HHC2017	1
HHC	830	10.3655	49.5471	0	0.265591	5	1	120	0.956102	2017	0.202779	H	H	C	HC	HC	0.0602414	2017-2018	1.01634	HHC2017	1
HHC	831	10.3656	49.5471	0	0.363776	5	1	120	1.24716	2017	0.20772	H	H	C	HC	HC	-0.327531	2017-2018	0.919627	HHC2017	1
HHC	832	10.3657	49.5471	0	0.500126	5	1	120	1.18685	2017	0.275488	H	H	C	HC	HC	-0.286641	2017-2018	0.900207	HHC2017	1
HHC	833	10.3659	49.5471	0	0.4274	5	1	120	1.15073	2017	0.261972	H	H	C	HC	HC	-0.187492	2017-2018	0.963238	HHC2017	1
HHC	834	10.366	49.5471	0	0.27687	5	1	120	1.07848	2017	0.206125	H	H	C	HC	HC	-0.1818	2017-2018	0.896682	HHC2017	1
HHC	835	10.3661	49.5471	0	0.265519	5	1	120	1.06268	2017	0.177574	H	H	C	HC	HC	-0.0697086	2017-2018	0.992972	HHC2017	1
HHC	836	10.3663	49.547	0	0.1744	5	1	120	0.9428	2017	0.134297	H	H	C	HC	HC	0.374638	2017-2018	1.31744	HHC2017	1
HHC	837	10.3664	49.547	0	0.257686	5	1	120	1.2622	2017	0.161445	H	H	C	HC	HC	0.233791	2017-2018	1.496	HHC2017	1
HHC	838	10.3666	49.547	0	0.245882	5	1	120	1.32419	2017	0.152416	H	H	C	HC	HC	0.0355417	2017-2018	1.35973	HHC2017	1
HHC	839	10.3667	49.547	0	0.331685	5	1	120	1.11718	2017	0.242021	H	H	C	HC	HC	0.162999	2017-2018	1.28018	HHC2017	1
HHC	840	10.3668	49.547	0	0.271472	5	1	120	0.873137	2017	0.234834	H	H	C	HC	HC	0.227113	2017-2018	1.10025	HHC2017	1
HHC	841	10.367	49.547	0	0.245135	5	1	120	0.695833	2017	0.224839	H	H	C	HC	HC	0.343555	2017-2018	1.03939	HHC2017	1
HHC	842	10.3671	49.547	0	0.245358	5	1	120	0.797517	2017	0.213683	H	H	C	HC	HC	0.447378	2017-2018	1.24489	HHC2017	1
HHC	843	10.3672	49.547	0	0.350784	5	1	120	0.882636	2017	0.26665	H	H	C	HC	HC	0.548723	2017-2018	1.43136	HHC2017	1
HHC	844	10.3674	49.547	0	0.48796	5	1	120	0.82314	2017	0.345809	H	H	C	HC	HC	0.445861	2017-2018	1.269	HHC2017	1
HHC	845	10.3675	49.547	0	0.427721	5	1	120	0.682873	2017	0.3385	H	H	C	HC	HC	0.520072	2017-2018	1.20294	HHC2017	1
HHC	846	10.3677	49.547	0	0.237969	5	1	120	0.851762	2017	0.197035	H	H	C	HC	HC	0.17643	2017-2018	1.02819	HHC2017	1
HHC	847	10.3678	49.547	0	0.256641	5	1	120	1.10836	2017	0.193702	H	H	C	HC	HC	-0.114144	2017-2018	0.994215	HHC2017	1
HHC	848	10.3646	49.547	0	0.152877	5	1	120	0.960367	2017	0.115108	H	H	C	HC	HC	-0.219159	2017-2018	0.741208	HHC2017	1
HHC	849	10.3648	49.547	0	0.285503	5	1	120	1.10202	2017	0.193126	H	H	C	HC	HC	-0.143937	2017-2018	0.958084	HHC2017	1
HHC	850	10.3649	49.547	0	0.351913	5	1	120	1.4442	2017	0.200781	H	H	C	HC	HC	-0.355981	2017-2018	1.08822	HHC2017	1
HHC	851	10.365	49.547	0	0.363845	5	1	120	1.38726	2017	0.200667	H	H	C	HC	HC	-0.202767	2017-2018	1.1845	HHC2017	1
HHC	852	10.3652	49.547	0	0.0640643	5	1	120	0.968514	2017	0.0497375	H	H	C	HC	HC	0.0737203	2017-2018	1.04223	HHC2017	1
HHC	853	10.3653	49.547	0	0.277092	5	1	120	0.885204	2017	0.224928	H	H	C	HC	HC	-0.0198554	2017-2018	0.865348	HHC2017	1
HHC	854	10.3655	49.547	0	0.473892	5	1	120	1.06843	2017	0.289646	H	H	C	HC	HC	-0.0830514	2017-2018	0.985383	HHC2017	1
HHC	855	10.3656	49.547	0	0.551015	5	1	120	1.28443	2017	0.284455	H	H	C	HC	HC	-0.379293	2017-2018	0.905133	HHC2017	1
HHC	856	10.3657	49.547	0	0.317373	5	1	120	1.11892	2017	0.199961	H	H	C	HC	HC	-0.195928	2017-2018	0.922994	HHC2017	1
HHC	857	10.3659	49.547	0	0.268608	5	1	120	1.0443	2017	0.209017	H	H	C	HC	HC	-0.0948226	2017-2018	0.949482	HHC2017	1
HHC	858	10.366	49.547	0	0.235647	5	1	120	1.13791	2017	0.193309	H	H	C	HC	HC	-0.163117	2017-2018	0.974789	HHC2017	1
HHC	859	10.3661	49.547	0	0.406528	5	1	120	1.0775	2017	0.285352	H	H	C	HC	HC	-0.0494998	2017-2018	1.028	HHC2017	1
HHC	860	10.3663	49.547	1	0.258477	5	1	120	0.968102	2017	0.189816	H	H	C	HC	HC	0.239903	2017-2018	1.208	HHC2017	1
HHC	861	10.3664	49.547	1	0.392921	5	1	120	1.23433	2017	0.248166	H	H	C	HC	HC	0.11398	2017-2018	1.34831	HHC2017	1
HHC	862	10.3666	49.547	0	0.398063	5	1	120	1.28763	2017	0.241903	H	H	C	HC	HC	-0.0495728	2017-2018	1.23805	HHC2017	1
HHC	863	10.3667	49.547	0	0.284605	5	1	120	1.19745	2017	0.192327	H	H	C	HC	HC	0.0169445	2017-2018	1.21439	HHC2017	1
HHC	864	10.3668	49.547	0	0.297195	5	1	120	0.898849	2017	0.23993	H	H	C	HC	HC	0.266661	2017-2018	1.16551	HHC2017	1
HHC	865	10.367	49.547	0	0.233661	5	1	120	0.770284	2017	0.211177	H	H	C	HC	HC	0.293748	2017-2018	1.06403	HHC2017	1
HHC	866	10.3671	49.547	0	0.253	5	1	120	0.930285	2017	0.218923	H	H	C	HC	HC	0.33783	2017-2018	1.26812	HHC2017	1
HHC	867	10.3672	49.5469	0	0.31489	5	1	120	1.07801	2017	0.222058	H	H	C	HC	HC	0.175267	2017-2018	1.25328	HHC2017	1
HHC	868	10.3674	49.5469	0	0.186716	5	1	120	1.1158	2017	0.128689	H	H	C	HC	HC	0.0121784	2017-2018	1.12798	HHC2017	1
HHC	869	10.3675	49.5469	0	0.302478	5	1	120	0.880902	2017	0.245194	H	H	C	HC	HC	0.0718732	2017-2018	0.952775	HHC2017	1
HHC	870	10.3646	49.5469	0	0.287017	5	1	120	0.763439	2017	0.213866	H	H	C	HC	HC	0.0488237	2017-2018	0.812262	HHC2017	1
HHC	871	10.3648	49.5469	0	0.200682	5	1	120	0.877397	2017	0.141462	H	H	C	HC	HC	0.0754477	2017-2018	0.952844	HHC2017	1
HHC	872	10.3649	49.5469	0	0.443429	5	1	120	1.37473	2017	0.236689	H	H	C	HC	HC	-0.357828	2017-2018	1.0169	HHC2017	1
HHC	873	10.365	49.5469	0	0.456868	5	1	120	1.37629	2017	0.255693	H	H	C	HC	HC	-0.32703	2017-2018	1.04926	HHC2017	1
HHC	874	10.3652	49.5469	0	0.118619	5	1	120	1.10558	2017	0.0845894	H	H	C	HC	HC	-0.106248	2017-2018	0.99933	HHC2017	1
HHC	875	10.3653	49.5469	0	0.216797	5	1	120	1.10886	2017	0.162776	H	H	C	HC	HC	-0.207203	2017-2018	0.901653	HHC2017	1
HHC	876	10.3654	49.5469	0	0.468945	5	1	120	1.282	2017	0.261361	H	H	C	HC	HC	-0.346131	2017-2018	0.935869	HHC2017	1
HHC	877	10.3656	49.5469	0	0.349878	5	1	120	1.14009	2017	0.218685	H	H	C	HC	HC	-0.267726	2017-2018	0.872366	HHC2017	1
HHC	878	10.3657	49.5469	1	0.155247	5	1	120	0.880008	2017	0.116358	H	H	C	HC	HC	-0.0129583	2017-2018	0.86705	HHC2017	1
HHC	879	10.3659	49.5469	0	0.331868	5	1	120	0.957836	2017	0.258283	H	H	C	HC	HC	0.075093	2017-2018	1.03293	HHC2017	1
HHC	880	10.366	49.5469	1	0.382864	5	1	120	1.01512	2017	0.307333	H	H	C	HC	HC	0.0965023	2017-2018	1.11162	HHC2017	1
HHC	881	10.3661	49.5469	0	0.385051	5	1	120	0.902348	2017	0.313428	H	H	C	HC	HC	0.118483	2017-2018	1.02083	HHC2017	1
HHC	882	10.3663	49.5469	0	0.305372	5	1	120	0.971759	2017	0.244999	H	H	C	HC	HC	0.152315	2017-2018	1.12407	HHC2017	1
HHC	883	10.3664	49.5469	0	0.398284	5	1	120	1.12724	2017	0.29776	H	H	C	HC	HC	-0.0686478	2017-2018	1.05859	HHC2017	1
HHC	884	10.3666	49.5469	1	0.352388	5	1	120	1.14007	2017	0.22282	H	H	C	HC	HC	-0.098922	2017-2018	1.04115	HHC2017	1
HHC	885	10.3667	49.5469	0	0.298752	5	1	120	1.1369	2017	0.20147	H	H	C	HC	HC	0.00828975	2017-2018	1.14519	HHC2017	1
HHC	886	10.3668	49.5469	0	0.191616	5	1	120	0.991658	2017	0.155417	H	H	C	HC	HC	0.0765841	2017-2018	1.06824	HHC2017	1
HHC	887	10.367	49.5469	0	0.274961	5	1	120	0.885001	2017	0.242076	H	H	C	HC	HC	0.0798172	2017-2018	0.964818	HHC2017	1
HHC	888	10.3671	49.5469	0	0.325879	5	1	120	0.916446	2017	0.292638	H	H	C	HC	HC	0.15036	2017-2018	1.06681	HHC2017	1
HHC	889	10.3672	49.5469	0	0.245571	5	1	120	0.920981	2017	0.208578	H	H	C	HC	HC	0.104817	2017-2018	1.0258	HHC2017	1
HHC	890	10.3674	49.5469	0	0.135483	5	1	120	0.986857	2017	0.103358	H	H	C	HC	HC	0.035341	2017-2018	1.0222	HHC2017	1
HHC	891	10.3646	49.5468	0	0.270434	5	1	120	0.80374	2017	0.207616	H	H	C	HC	HC	0.425925	2017-2018	1.22967	HHC2017	1
HHC	892	10.3648	49.5468	0	0.146718	5	1	120	0.788387	2017	0.114619	H	H	C	HC	HC	0.367777	2017-2018	1.15616	HHC2017	1
HHC	893	10.3649	49.5468	0	0.16752	5	1	120	0.977979	2017	0.115565	H	H	C	HC	HC	4.56296340100026e-05	2017-2018	0.978025	HHC2017	1
HHC	894	10.365	49.5468	0	0.186854	5	1	120	1.05919	2017	0.139153	H	H	C	HC	HC	-0.182345	2017-2018	0.876841	HHC2017	1
HHC	895	10.3652	49.5468	0	0.178103	5	1	120	1.04449	2017	0.14126	H	H	C	HC	HC	-0.0509254	2017-2018	0.993563	HHC2017	1
HHC	896	10.3653	49.5468	0	0.219329	5	1	120	1.13682	2017	0.17192	H	H	C	HC	HC	-0.0929705	2017-2018	1.04385	HHC2017	1
HHC	897	10.3654	49.5468	1	0.397203	5	1	120	1.21831	2017	0.262277	H	H	C	HC	HC	-0.126354	2017-2018	1.09196	HHC2017	1
HHC	898	10.3656	49.5468	0	0.171937	5	1	120	1.18128	2017	0.121404	H	H	C	HC	HC	-0.11296	2017-2018	1.06832	HHC2017	1
HHC	899	10.3657	49.5468	0	0.372342	5	1	120	0.899171	2017	0.248828	H	H	C	HC	HC	0.0868533	2017-2018	0.986025	HHC2017	1
HHC	900	10.3659	49.5468	0	0.582865	5	1	120	0.88719	2017	0.387144	H	H	C	HC	HC	0.160349	2017-2018	1.04754	HHC2017	1
HHC	901	10.366	49.5468	0	0.599618	5	1	120	0.942399	2017	0.401528	H	H	C	HC	HC	0.04567	2017-2018	0.988069	HHC2017	1
HHC	902	10.3661	49.5468	0	0.464333	5	1	120	0.920857	2017	0.345445	H	H	C	HC	HC	0.0986302	2017-2018	1.01949	HHC2017	1
HHC	903	10.3663	49.5468	0	0.307519	5	1	120	1.06702	2017	0.241367	H	H	C	HC	HC	0.0453353	2017-2018	1.11236	HHC2017	1
HHC	904	10.3664	49.5468	0	0.232455	5	1	120	1.11585	2017	0.208675	H	H	C	HC	HC	0.0482199	2017-2018	1.16407	HHC2017	1
HHC	905	10.3666	49.5468	0	0.146633	5	1	120	1.11031	2017	0.121663	H	H	C	HC	HC	0.0124564	2017-2018	1.12277	HHC2017	1
HHC	906	10.3667	49.5468	0	0.158697	5	1	120	1.13807	2017	0.124407	H	H	C	HC	HC	-0.0137946	2017-2018	1.12427	HHC2017	1
HHC	907	10.3668	49.5468	0	0.45428	5	1	120	1.15463	2017	0.322181	H	H	C	HC	HC	-0.0246482	2017-2018	1.12999	HHC2017	1
HHC	908	10.367	49.5468	0	0.604862	5	1	120	0.988026	2017	0.472069	H	H	C	HC	HC	0.121357	2017-2018	1.10938	HHC2017	1
HHC	909	10.3671	49.5468	0	0.331668	5	1	120	1.01232	2017	0.272318	H	H	C	HC	HC	0.0665394	2017-2018	1.07886	HHC2017	1
HHC	910	10.3648	49.5467	0	0.139407	5	1	120	0.877453	2017	0.115819	H	H	C	HC	HC	0.270162	2017-2018	1.14761	HHC2017	1
HHC	911	10.3649	49.5467	0	0.0701683	5	1	120	0.831621	2017	0.0604953	H	H	C	HC	HC	0.197402	2017-2018	1.02902	HHC2017	1
HHC	912	10.365	49.5467	0	0.199762	5	1	120	0.895068	2017	0.15927	H	H	C	HC	HC	-0.0839073	2017-2018	0.81116	HHC2017	1
HHC	913	10.3652	49.5467	0	0.190443	5	1	120	0.942506	2017	0.155168	H	H	C	HC	HC	-0.0349753	2017-2018	0.907531	HHC2017	1
HHC	914	10.3653	49.5467	1	0.242578	5	1	120	0.971252	2017	0.200433	H	H	C	HC	HC	0.17709	2017-2018	1.14834	HHC2017	1
HHC	915	10.3654	49.5467	0	0.304921	5	1	120	1.09827	2017	0.22851	H	H	C	HC	HC	0.316258	2017-2018	1.41452	HHC2017	1
HHC	916	10.3656	49.5467	0	0.231844	5	1	120	1.24216	2017	0.154061	H	H	C	HC	HC	0.0480008	2017-2018	1.29016	HHC2017	1
HHC	917	10.3657	49.5467	0	0.292281	5	1	120	0.953755	2017	0.20337	H	H	C	HC	HC	0.096282	2017-2018	1.05004	HHC2017	1
HHC	918	10.3659	49.5467	0	0.248982	5	1	120	0.927284	2017	0.178847	H	H	C	HC	HC	0.0275965	2017-2018	0.95488	HHC2017	1
HHC	919	10.366	49.5467	0	0.489849	5	1	120	0.901585	2017	0.309058	H	H	C	HC	HC	0.0150315	2017-2018	0.916617	HHC2017	1
HHC	920	10.3661	49.5467	0	0.57719	5	1	120	1.1625	2017	0.345287	H	H	C	HC	HC	-0.121551	2017-2018	1.04095	HHC2017	1
HHC	921	10.3663	49.5467	0	0.268597	5	1	120	1.21605	2017	0.209806	H	H	C	HC	HC	-0.071815	2017-2018	1.14424	HHC2017	1
HHC	922	10.3664	49.5467	0	0.16635	5	1	120	1.11511	2017	0.144492	H	H	C	HC	HC	0.180055	2017-2018	1.29516	HHC2017	1
HHC	923	10.3665	49.5467	0	0.0971844	5	1	120	1.09482	2017	0.0850328	H	H	C	HC	HC	0.211157	2017-2018	1.30598	HHC2017	1
HHC	924	10.3667	49.5467	0	0.140042	5	1	120	1.19444	2017	0.109842	H	H	C	HC	HC	-0.0637857	2017-2018	1.13065	HHC2017	1
HHC	925	10.3668	49.5467	1	0.406475	5	1	120	1.13727	2017	0.282902	H	H	C	HC	HC	-0.0362186	2017-2018	1.10105	HHC2017	1
HHC	926	10.367	49.5467	0	0.338875	5	1	120	1.04938	2017	0.263434	H	H	C	HC	HC	0.0714635	2017-2018	1.12084	HHC2017	1
HHC	927	10.3647	49.5466	0	0.217473	5	1	120	0.932146	2017	0.186286	H	H	C	HC	HC	0.129501	2017-2018	1.06165	HHC2017	1
HHC	928	10.3649	49.5466	0	0.112171	5	1	120	0.802197	2017	0.10621	H	H	C	HC	HC	0.0991071	2017-2018	0.901304	HHC2017	1
HHC	929	10.365	49.5466	0	0.148391	5	1	120	0.830972	2017	0.12434	H	H	C	HC	HC	0.0529771	2017-2018	0.883949	HHC2017	1
HHC	930	10.3652	49.5466	0	0.234039	5	1	120	0.998073	2017	0.174306	H	H	C	HC	HC	-0.00652077	2017-2018	0.991552	HHC2017	1
HHC	931	10.3653	49.5466	0	0.230171	5	1	120	1.01961	2017	0.196593	H	H	C	HC	HC	0.297452	2017-2018	1.31706	HHC2017	1
HHC	932	10.3654	49.5466	0	0.188226	5	1	120	1.10229	2017	0.147906	H	H	C	HC	HC	0.638893	2017-2018	1.74118	HHC2017	1
HHC	933	10.3656	49.5466	0	0.00467749	5	1	120	1.30751	2017	0.00305087	H	H	C	HC	HC	0.0207605	2017-2018	1.32827	HHC2017	1
HHC	934	10.3657	49.5466	0	0.239706	5	1	120	1.10321	2017	0.153432	H	H	C	HC	HC	-0.0617433	2017-2018	1.04146	HHC2017	1
HHC	935	10.3659	49.5466	0	0.237669	5	1	120	1.05719	2017	0.157974	H	H	C	HC	HC	-0.103081	2017-2018	0.954106	HHC2017	1
HHC	936	10.366	49.5466	0	0.134533	5	1	120	1.1701	2017	0.0963905	H	H	C	HC	HC	-0.0941488	2017-2018	1.07595	HHC2017	1
HHC	937	10.3661	49.5466	0	0.273575	5	1	120	1.26088	2017	0.18713	H	H	C	HC	HC	-0.194808	2017-2018	1.06607	HHC2017	1
HHC	938	10.3663	49.5466	0	0.22277	5	1	120	1.25407	2017	0.175401	H	H	C	HC	HC	-0.0578306	2017-2018	1.19624	HHC2017	1
HHC	939	10.3664	49.5466	0	0.162779	5	1	120	1.14159	2017	0.130319	H	H	C	HC	HC	0.195572	2017-2018	1.33716	HHC2017	1
HHC	940	10.3665	49.5466	0	0.162355	5	1	120	1.12397	2017	0.12562	H	H	C	HC	HC	0.16786	2017-2018	1.29183	HHC2017	1
HHC	941	10.3667	49.5466	0	0.154209	5	1	120	1.09846	2017	0.130774	H	H	C	HC	HC	0.0007684	2017-2018	1.09923	HHC2017	1
HHC	942	10.3649	49.5465	0	0.0979832	5	1	120	0.777102	2017	0.0867838	H	H	C	HC	HC	0.108714	2017-2018	0.885816	HHC2017	1
HHC	943	10.365	49.5465	0	0.111234	5	1	120	0.94436	2017	0.093995	H	H	C	HC	HC	0.00697637	2017-2018	0.951336	HHC2017	1
HHC	944	10.3652	49.5465	1	0.144812	5	1	120	1.30239	2017	0.0980179	H	H	C	HC	HC	-0.284474	2017-2018	1.01792	HHC2017	1
HHC	945	10.3653	49.5465	0	0.241182	5	1	120	1.30633	2017	0.169352	H	H	C	HC	HC	0.0415224	2017-2018	1.34785	HHC2017	1
HHC	946	10.3654	49.5465	0	0.059229	5	1	120	1.09514	2017	0.0511428	H	H	C	HC	HC	0.634464	2017-2018	1.7296	HHC2017	1
HHC	947	10.3656	49.5465	0	0.129798	5	1	120	1.13158	2017	0.0949928	H	H	C	HC	HC	0.107615	2017-2018	1.23919	HHC2017	1
HHC	948	10.3657	49.5465	0	0.334915	5	1	120	1.11701	2017	0.242774	H	H	C	HC	HC	-0.0716572	2017-2018	1.04535	HHC2017	1
HHC	949	10.3659	49.5465	0	0.139093	5	1	120	1.15	2017	0.111606	H	H	C	HC	HC	-0.0890323	2017-2018	1.06097	HHC2017	1
HHC	950	10.366	49.5465	0	0.0521767	5	1	120	1.14325	2017	0.0424614	H	H	C	HC	HC	0.0593471	2017-2018	1.20259	HHC2017	1
HHC	951	10.3661	49.5465	0	0.237586	5	1	120	1.1284	2017	0.186644	H	H	C	HC	HC	-0.0753781	2017-2018	1.05302	HHC2017	1
HHC	952	10.3663	49.5465	0	0.275763	5	1	120	1.03717	2017	0.244457	H	H	C	HC	HC	0.119277	2017-2018	1.15645	HHC2017	1
HHC	953	10.3664	49.5465	0	0.253208	5	1	120	0.918457	2017	0.220301	H	H	C	HC	HC	0.432056	2017-2018	1.35051	HHC2017	1
HHC	954	10.3665	49.5465	0	0.131124	5	1	120	0.941759	2017	0.112555	H	H	C	HC	HC	0.297472	2017-2018	1.23923	HHC2017	1
HHC	955	10.3649	49.5464	0	0.378536	5	1	120	0.946587	2017	0.286359	H	H	C	HC	HC	0.0961713	2017-2018	1.04276	HHC2017	1
HHC	956	10.365	49.5464	1	0.388048	5	1	120	1.16636	2017	0.252602	H	H	C	HC	HC	-0.116056	2017-2018	1.0503	HHC2017	1
HHC	957	10.3652	49.5464	0	0.281327	5	1	120	1.39918	2017	0.172848	H	H	C	HC	HC	-0.507343	2017-2018	0.891839	HHC2017	1
HHC	958	10.3653	49.5464	0	0.357382	5	1	120	1.26699	2017	0.236688	H	H	C	HC	HC	-0.292837	2017-2018	0.974149	HHC2017	1
HHC	959	10.3654	49.5464	0	0.126925	5	1	120	1.07737	2017	0.104228	H	H	C	HC	HC	0.178865	2017-2018	1.25623	HHC2017	1
HHC	960	10.3656	49.5464	0	0.178602	5	1	120	1.08701	2017	0.141526	H	H	C	HC	HC	0.143515	2017-2018	1.23052	HHC2017	1
HHC	961	10.3657	49.5464	0	0.313425	5	1	120	1.12791	2017	0.234228	H	H	C	HC	HC	0.0668035	2017-2018	1.19471	HHC2017	1
HHC	962	10.3658	49.5464	0	0.158586	5	1	120	1.29073	2017	0.114621	H	H	C	HC	HC	-0.116774	2017-2018	1.17396	HHC2017	1
HHC	963	10.366	49.5464	0	0.215546	5	1	120	1.14748	2017	0.155566	H	H	C	HC	HC	0.102575	2017-2018	1.25005	HHC2017	1
HHC	964	10.3661	49.5464	0	0.339989	5	1	120	1.07902	2017	0.24532	H	H	C	HC	HC	-0.0144139	2017-2018	1.0646	HHC2017	1
HHC	965	10.3663	49.5464	0	0.364493	5	1	120	0.918073	2017	0.305615	H	H	C	HC	HC	0.0896355	2017-2018	1.00771	HHC2017	1
HHC	966	10.3664	49.5464	0	0.226388	5	1	120	0.795771	2017	0.217566	H	H	C	HC	HC	0.362369	2017-2018	1.15814	HHC2017	1
HHC	967	10.365	49.5463	0	0.442132	5	1	120	1.42475	2017	0.246378	H	H	C	HC	HC	-0.189857	2017-2018	1.23489	HHC2017	1
HHC	968	10.3652	49.5463	0	0.411431	5	1	120	1.42007	2017	0.255271	H	H	C	HC	HC	-0.460577	2017-2018	0.959495	HHC2017	1
HHC	969	10.3653	49.5463	0	0.241017	5	1	120	1.11802	2017	0.194668	H	H	C	HC	HC	-0.246398	2017-2018	0.871622	HHC2017	1
HHC	970	10.3654	49.5463	0	0.0303268	5	1	120	1.01708	2017	0.0271663	H	H	C	HC	HC	0.109458	2017-2018	1.12653	HHC2017	1
HHC	971	10.3656	49.5463	0	0.102484	5	1	120	1.01713	2017	0.0740493	H	H	C	HC	HC	0.153445	2017-2018	1.17057	HHC2017	1
HHC	972	10.3657	49.5463	0	0.22253	5	1	120	1.10458	2017	0.154283	H	H	C	HC	HC	0.00417717	2017-2018	1.10876	HHC2017	1
HHC	973	10.3658	49.5463	0	0.189876	5	1	120	1.36572	2017	0.124662	H	H	C	HC	HC	-0.248503	2017-2018	1.11722	HHC2017	1
HHC	974	10.366	49.5463	0	0.358577	5	1	120	1.40797	2017	0.215091	H	H	C	HC	HC	-0.200603	2017-2018	1.20737	HHC2017	1
HHC	975	10.3661	49.5463	0	0.376741	5	1	120	1.31689	2017	0.238512	H	H	C	HC	HC	-0.271267	2017-2018	1.04562	HHC2017	1
HHC	976	10.3652	49.5463	0	0.374033	5	1	120	1.20689	2017	0.252665	H	H	C	HC	HC	-0.121396	2017-2018	1.0855	HHC2017	1
HHC	977	10.3653	49.5463	0	0.0990782	5	1	120	1.04483	2017	0.0882044	H	H	C	HC	HC	-0.0939928	2017-2018	0.950839	HHC2017	1
HHC	978	10.3654	49.5463	0	0.157931	5	1	120	1.01872	2017	0.132522	H	H	C	HC	HC	0.0843945	2017-2018	1.10311	HHC2017	1
HHC	979	10.3656	49.5462	0	0.101817	5	1	120	0.896428	2017	0.0742724	H	H	C	HC	HC	0.199651	2017-2018	1.09608	HHC2017	1
HHC	980	10.3657	49.5462	0	0.157442	5	1	120	0.967548	2017	0.112102	H	H	C	HC	HC	0.131033	2017-2018	1.09858	HHC2017	1
HHC	981	10.3658	49.5462	0	0.216162	5	1	120	1.31626	2017	0.137861	H	H	C	HC	HC	-0.184026	2017-2018	1.13223	HHC2017	1
HHC	982	10.366	49.5462	0	0.39953	5	1	120	1.42914	2017	0.229183	H	H	C	HC	HC	-0.304522	2017-2018	1.12462	HHC2017	1
HHC	983	10.3652	49.5462	0	0.455719	5	1	120	1.10559	2017	0.242595	H	H	C	HC	HC	-0.071001	2017-2018	1.03459	HHC2017	1
HHC	984	10.3653	49.5462	0	0.344557	5	1	120	0.986471	2017	0.224746	H	H	C	HC	HC	0.123474	2017-2018	1.10995	HHC2017	1
HHC	985	10.3654	49.5462	0	0.178079	5	1	120	0.885312	2017	0.150355	H	H	C	HC	HC	0.171405	2017-2018	1.05672	HHC2017	1
HHC	986	10.3656	49.5462	0	0.22449	5	1	120	0.86846	2017	0.174804	H	H	C	HC	HC	0.108601	2017-2018	0.97706	HHC2017	1
HHC	987	10.3657	49.5462	0	0.406841	5	1	120	1.00313	2017	0.255062	H	H	C	HC	HC	0.114263	2017-2018	1.1174	HHC2017	1
HHC	988	10.3653	49.5461	0	0.34288	5	1	120	1.04311	2017	0.206958	H	H	C	HC	HC	0.0939591	2017-2018	1.13707	HHC2017	1
HHC	989	10.3654	49.5461	0	0.132879	5	1	120	0.958494	2017	0.104894	H	H	C	HC	HC	0.00511154	2017-2018	0.963605	HHC2017	1
HHC	990	10.3656	49.5461	0	0.155101	5	1	120	0.941886	2017	0.110143	H	H	C	HC	HC	-0.014719	2017-2018	0.927167	HHC2017	1
HHC	991	10.3653	49.546	0	0.145166	5	1	120	1.11293	2017	0.100832	H	H	C	HC	HC	0.0688555	2017-2018	1.18179	HHC2017	1
HHM	992	10.3624	49.5502	0	0.162962	5	1	120	1.16727	2017	0.0981106	H	H	M	HM	HM	-0.0270705	2017-2018	1.1402	HHM2017	0
HHM	993	10.3619	49.5502	0	0.12443	5	1	120	1.25797	2017	0.0913755	H	H	M	HM	HM	-0.10852	2017-2018	1.14945	HHM2017	0
HHM	994	10.3621	49.5502	0	0.201289	5	1	120	1.43983	2017	0.129708	H	H	M	HM	HM	-0.514373	2017-2018	0.925457	HHM2017	0
HHM	995	10.3622	49.5502	0	0.0987786	5	1	120	1.14572	2017	0.0711174	H	H	M	HM	HM	-0.308962	2017-2018	0.836763	HHM2017	0
HHM	996	10.3624	49.5502	0	0.0596172	5	1	120	1.20516	2017	0.0345003	H	H	M	HM	HM	-0.162543	2017-2018	1.04262	HHM2017	0
HHM	997	10.3625	49.5502	0	0.0719652	5	1	120	1.27664	2017	0.0419685	H	H	M	HM	HM	-0.0714353	2017-2018	1.20521	HHM2017	0
HHM	998	10.3617	49.5501	0	0.139618	5	1	120	1.08406	2017	0.0873584	H	H	M	HM	HM	0.0670357	2017-2018	1.1511	HHM2017	0
HHM	999	10.3618	49.5501	0	-0.0224816	5	1	120	1.06675	2017	-0.0147517	H	H	M	HM	HM	0.040244	2017-2018	1.107	HHM2017	0
HHM	1000	10.3619	49.5501	0	-0.0102134	5	1	120	1.03073	2017	-0.00729416	H	H	M	HM	HM	0.00499897	2017-2018	1.03573	HHM2017	0
HHM	1001	10.3621	49.5501	0	0.0216501	5	1	120	0.949879	2017	0.0164348	H	H	M	HM	HM	-0.0439168	2017-2018	0.905962	HHM2017	0
HHM	1002	10.3622	49.5501	0	0.112001	5	1	120	0.981646	2017	0.0837012	H	H	M	HM	HM	-0.00458259	2017-2018	0.977063	HHM2017	0
HHM	1003	10.3624	49.5501	0	0.195667	5	1	120	1.3137	2017	0.113508	H	H	M	HM	HM	-0.237185	2017-2018	1.07652	HHM2017	0
HHM	1004	10.3625	49.5501	0	0.290398	5	1	120	1.24113	2017	0.177206	H	H	M	HM	HM	-0.0823245	2017-2018	1.1588	HHM2017	0
HHM	1005	10.3612	49.55	0	0.426651	5	1	120	1.48277	2017	0.236455	H	H	M	HM	HM	-0.249167	2017-2018	1.23361	HHM2017	0
HHM	1006	10.3614	49.55	0	0.226898	5	1	120	1.23326	2017	0.144065	H	H	M	HM	HM	0.0444414	2017-2018	1.2777	HHM2017	0
HHM	1007	10.3615	49.55	0	0.236391	5	1	120	1.13261	2017	0.161054	H	H	M	HM	HM	-0.0406988	2017-2018	1.09191	HHM2017	0
HHM	1008	10.3617	49.55	0	0.0603126	5	1	120	0.918675	2017	0.0492107	H	H	M	HM	HM	0.018594	2017-2018	0.937269	HHM2017	0
HHM	1009	10.3618	49.55	0	-0.0100042	5	1	120	0.747245	2017	-0.00990699	H	H	M	HM	HM	0.161585	2017-2018	0.90883	HHM2017	0
HHM	1010	10.3619	49.55	0	-0.00281047	5	1	120	0.690328	2017	-0.00275655	H	H	M	HM	HM	0.272729	2017-2018	0.963058	HHM2017	0
HHM	1011	10.3621	49.55	0	0.0993773	5	1	120	0.612217	2017	0.0855268	H	H	M	HM	HM	0.277458	2017-2018	0.889675	HHM2017	0
HHM	1012	10.3622	49.55	0	0.204145	5	1	120	1.01234	2017	0.138231	H	H	M	HM	HM	0.0860245	2017-2018	1.09837	HHM2017	0
HHM	1013	10.3624	49.55	0	0.354896	5	1	120	1.2798	2017	0.246997	H	H	M	HM	HM	-0.10725	2017-2018	1.17255	HHM2017	0
HHM	1014	10.3625	49.55	0	0.436952	5	1	120	1.1982	2017	0.302782	H	H	M	HM	HM	-0.169485	2017-2018	1.02872	HHM2017	0
HHM	1015	10.3626	49.55	0	0.405977	5	1	120	1.07428	2017	0.261463	H	H	M	HM	HM	-0.0267354	2017-2018	1.04755	HHM2017	0
HHM	1016	10.3608	49.5499	0	0.336416	5	1	120	1.12889	2017	0.286599	H	H	M	HM	HM	0.0106807	2017-2018	1.13957	HHM2017	0
HHM	1017	10.361	49.5499	0	0.148147	5	1	120	1.2502	2017	0.120775	H	H	M	HM	HM	-0.251262	2017-2018	0.998938	HHM2017	0
HHM	1018	10.3611	49.5499	0	0.530796	5	1	120	1.54996	2017	0.339926	H	H	M	HM	HM	-0.538181	2017-2018	1.01178	HHM2017	0
HHM	1019	10.3612	49.5499	0	0.307927	5	1	120	1.53339	2017	0.193867	H	H	M	HM	HM	-0.384226	2017-2018	1.14917	HHM2017	0
HHM	1020	10.3614	49.5499	0	0.157396	5	1	120	1.09417	2017	0.123727	H	H	M	HM	HM	0.118365	2017-2018	1.21254	HHM2017	0
HHM	1021	10.3615	49.5499	0	0.130737	5	1	120	1.14853	2017	0.107373	H	H	M	HM	HM	0.00365486	2017-2018	1.15218	HHM2017	0
HHM	1022	10.3617	49.5499	0	0.131216	5	1	120	0.98577	2017	0.111159	H	H	M	HM	HM	0.00341237	2017-2018	0.989182	HHM2017	0
HHM	1023	10.3618	49.5499	0	0.0457981	5	1	120	0.665413	2017	0.0420604	H	H	M	HM	HM	0.377353	2017-2018	1.04277	HHM2017	0
HHM	1024	10.3619	49.5499	0	0.0722148	5	1	120	0.649121	2017	0.0676844	H	H	M	HM	HM	0.425718	2017-2018	1.07484	HHM2017	0
HHM	1025	10.3621	49.5499	0	0.104149	5	1	120	0.890201	2017	0.094758	H	H	M	HM	HM	0.01352	2017-2018	0.903721	HHM2017	0
HHM	1026	10.3622	49.5499	0	-0.00469058	5	1	120	0.978563	2017	-0.00406074	H	H	M	HM	HM	0.0541486	2017-2018	1.03271	HHM2017	0
HHM	1027	10.3624	49.5499	0	0.121153	5	1	120	1.00098	2017	0.11457	H	H	M	HM	HM	0.0475811	2017-2018	1.04856	HHM2017	0
HHM	1028	10.3625	49.5499	0	0.148975	5	1	120	1.02093	2017	0.1367	H	H	M	HM	HM	0.0123163	2017-2018	1.03324	HHM2017	0
HHM	1029	10.3626	49.5499	0	0.224039	5	1	120	0.868517	2017	0.179423	H	H	M	HM	HM	0.192261	2017-2018	1.06078	HHM2017	0
HHM	1030	10.3606	49.5498	0	0.251701	5	1	120	1.68939	2017	0.128566	H	H	M	HM	HM	-0.649083	2017-2018	1.04031	HHM2017	0
HHM	1031	10.3607	49.5498	0	0.422626	5	1	120	1.39211	2017	0.248807	H	H	M	HM	HM	-0.277006	2017-2018	1.1151	HHM2017	0
HHM	1032	10.3608	49.5498	0	0.312091	5	1	120	1.15966	2017	0.250997	H	H	M	HM	HM	-0.100259	2017-2018	1.05941	HHM2017	0
HHM	1033	10.361	49.5498	0	0.222124	5	1	120	1.16696	2017	0.157996	H	H	M	HM	HM	-0.240349	2017-2018	0.926613	HHM2017	0
HHM	1034	10.3611	49.5498	0	0.341187	5	1	120	1.40755	2017	0.201619	H	H	M	HM	HM	-0.331975	2017-2018	1.07558	HHM2017	0
HHM	1035	10.3612	49.5498	0	0.182711	5	1	120	1.34691	2017	0.119227	H	H	M	HM	HM	-0.190384	2017-2018	1.15652	HHM2017	0
HHM	1036	10.3614	49.5498	0	0.0502708	5	1	120	1.10341	2017	0.0422671	H	H	M	HM	HM	0.0738199	2017-2018	1.17723	HHM2017	0
HHM	1037	10.3615	49.5498	0	0.218944	5	1	120	1.19576	2017	0.18004	H	H	M	HM	HM	0.0318354	2017-2018	1.22759	HHM2017	0
HHM	1038	10.3617	49.5498	0	0.236053	5	1	120	1.16509	2017	0.178835	H	H	M	HM	HM	0.0569187	2017-2018	1.22201	HHM2017	0
HHM	1039	10.3618	49.5498	0	0.140846	5	1	120	0.902555	2017	0.116498	H	H	M	HM	HM	0.330017	2017-2018	1.23257	HHM2017	0
HHM	1040	10.3619	49.5498	0	0.126389	5	1	120	0.829175	2017	0.102013	H	H	M	HM	HM	0.183472	2017-2018	1.01265	HHM2017	0
HHM	1041	10.3621	49.5498	0	0.209818	5	1	120	0.944769	2017	0.181659	H	H	M	HM	HM	-0.0994791	2017-2018	0.84529	HHM2017	0
HHM	1042	10.3622	49.5498	0	0.169161	5	1	120	0.976357	2017	0.150973	H	H	M	HM	HM	-0.113556	2017-2018	0.862801	HHM2017	0
HHM	1043	10.3623	49.5498	0	0.252579	5	1	120	0.892284	2017	0.235486	H	H	M	HM	HM	0.0939884	2017-2018	0.986273	HHM2017	0
HHM	1044	10.3625	49.5498	0	0.156496	5	1	120	0.782864	2017	0.146349	H	H	M	HM	HM	0.370602	2017-2018	1.15347	HHM2017	0
HHM	1045	10.3626	49.5498	0	0.190881	5	1	120	0.852369	2017	0.151553	H	H	M	HM	HM	0.383422	2017-2018	1.23579	HHM2017	0
HHM	1046	10.3628	49.5498	0	0.313848	5	1	120	0.939378	2017	0.223588	H	H	M	HM	HM	0.36023	2017-2018	1.29961	HHM2017	0
HHM	1047	10.3601	49.5497	0	0.299648	5	1	120	1.01662	2017	0.175021	H	H	M	HM	HM	-0.129913	2017-2018	0.886706	HHM2017	0
HHM	1048	10.3603	49.5497	0	0.329317	5	1	120	1.01666	2017	0.221548	H	H	M	HM	HM	-0.378641	2017-2018	0.638023	HHM2017	0
HHM	1049	10.3604	49.5497	0	0.277457	5	1	120	1.08072	2017	0.2227	H	H	M	HM	HM	-0.385255	2017-2018	0.695465	HHM2017	0
HHM	1050	10.3605	49.5497	0	0.317532	5	1	120	1.20785	2017	0.234741	H	H	M	HM	HM	-0.287367	2017-2018	0.920479	HHM2017	0
HHM	1051	10.3607	49.5497	0	0.363922	5	1	120	1.32143	2017	0.233783	H	H	M	HM	HM	-0.331332	2017-2018	0.990102	HHM2017	0
HHM	1052	10.3608	49.5497	0	0.179894	5	1	120	1.18336	2017	0.134295	H	H	M	HM	HM	-0.265755	2017-2018	0.917608	HHM2017	0
HHM	1053	10.361	49.5497	1	0.235942	5	1	120	1.13104	2017	0.143171	H	H	M	HM	HM	-0.270734	2017-2018	0.860304	HHM2017	0
HHM	1054	10.3611	49.5497	0	0.130384	5	1	120	1.16576	2017	0.0788139	H	H	M	HM	HM	-0.104028	2017-2018	1.06173	HHM2017	0
HHM	1055	10.3612	49.5497	0	0.0462944	5	1	120	1.01426	2017	0.0307866	H	H	M	HM	HM	0.137476	2017-2018	1.15173	HHM2017	0
HHM	1056	10.3614	49.5497	0	0.0933095	5	1	120	1.04465	2017	0.0682643	H	H	M	HM	HM	0.0318946	2017-2018	1.07655	HHM2017	0
HHM	1057	10.3615	49.5497	0	0.25543	5	1	120	1.29634	2017	0.191964	H	H	M	HM	HM	-0.31375	2017-2018	0.982592	HHM2017	0
HHM	1058	10.3617	49.5497	0	0.287658	5	1	120	1.37825	2017	0.202794	H	H	M	HM	HM	-0.409	2017-2018	0.969248	HHM2017	0
HHM	1059	10.3618	49.5497	0	0.164737	5	1	120	1.17011	2017	0.118366	H	H	M	HM	HM	-0.132166	2017-2018	1.03794	HHM2017	0
HHM	1060	10.3619	49.5497	0	0.172961	5	1	120	1.02131	2017	0.140633	H	H	M	HM	HM	-0.00574682	2017-2018	1.01556	HHM2017	0
HHM	1061	10.3621	49.5497	0	0.3238	5	1	120	1.04457	2017	0.274207	H	H	M	HM	HM	-0.285033	2017-2018	0.75954	HHM2017	0
HHM	1062	10.3622	49.5497	0	0.362507	5	1	120	1.02367	2017	0.3178	H	H	M	HM	HM	-0.239434	2017-2018	0.784238	HHM2017	0
HHM	1063	10.3623	49.5497	0	0.277136	5	1	120	1.01981	2017	0.244522	H	H	M	HM	HM	-0.0758966	2017-2018	0.943918	HHM2017	0
HHM	1064	10.3625	49.5497	0	0.262594	5	1	120	1.11729	2017	0.200345	H	H	M	HM	HM	-0.036517	2017-2018	1.08077	HHM2017	0
HHM	1065	10.3626	49.5497	0	0.23241	5	1	120	1.27602	2017	0.163339	H	H	M	HM	HM	-0.100796	2017-2018	1.17522	HHM2017	0
HHM	1066	10.3628	49.5497	0	0.138059	5	1	120	1.05064	2017	0.100232	H	H	M	HM	HM	0.129393	2017-2018	1.18003	HHM2017	0
HHM	1067	10.3597	49.5496	0	-0.00177692	3	0	120	1.01087	2017	-0.00145284	H	H	M	HM	HM	0.0690455	2017-2018	1.07992	HHM2017	0
HHM	1068	10.3599	49.5496	0	0.144461	5	1	120	1.02203	2017	0.12659	H	H	M	HM	HM	0.17286	2017-2018	1.19489	HHM2017	0
HHM	1069	10.36	49.5496	0	0.108852	5	1	120	1.14568	2017	0.0712942	H	H	M	HM	HM	0.00928398	2017-2018	1.15496	HHM2017	0
HHM	1070	10.3601	49.5496	0	0.416989	5	1	120	1.34375	2017	0.17811	H	H	M	HM	HM	-0.383562	2017-2018	0.960184	HHM2017	0
HHM	1071	10.3603	49.5496	0	0.325922	5	1	120	1.30521	2017	0.176436	H	H	M	HM	HM	-0.480717	2017-2018	0.82449	HHM2017	0
HHM	1072	10.3604	49.5496	0	0.277983	5	1	120	1.1179	2017	0.216821	H	H	M	HM	HM	-0.321923	2017-2018	0.795978	HHM2017	0
HHM	1073	10.3605	49.5496	0	0.401924	5	1	120	1.06285	2017	0.301587	H	H	M	HM	HM	-0.023093	2017-2018	1.03975	HHM2017	0
HHM	1074	10.3607	49.5496	0	0.351327	5	1	120	1.13518	2017	0.241029	H	H	M	HM	HM	-0.16514	2017-2018	0.970037	HHM2017	0
HHM	1075	10.3608	49.5496	0	0.210422	5	1	120	1.12889	2017	0.150338	H	H	M	HM	HM	-0.248925	2017-2018	0.879969	HHM2017	0
HHM	1076	10.361	49.5496	0	0.0552302	5	1	120	0.980783	2017	0.0446282	H	H	M	HM	HM	0.0607279	2017-2018	1.04151	HHM2017	0
HHM	1077	10.3611	49.5496	0	0.066003	5	1	120	0.967345	2017	0.0533857	H	H	M	HM	HM	0.208635	2017-2018	1.17598	HHM2017	0
HHM	1078	10.3612	49.5496	0	0.0785043	5	1	120	0.990492	2017	0.0586496	H	H	M	HM	HM	0.184147	2017-2018	1.17464	HHM2017	0
HHM	1079	10.3614	49.5496	0	0.284941	5	1	120	1.04543	2017	0.194347	H	H	M	HM	HM	0.140809	2017-2018	1.18624	HHM2017	0
HHM	1080	10.3615	49.5496	0	0.339421	5	1	120	1.24624	2017	0.236395	H	H	M	HM	HM	-0.319895	2017-2018	0.926347	HHM2017	0
HHM	1081	10.3617	49.5496	0	0.207105	5	1	120	1.25865	2017	0.14626	H	H	M	HM	HM	-0.355817	2017-2018	0.90283	HHM2017	0
HHM	1082	10.3618	49.5496	0	0.43823	5	1	120	1.3574	2017	0.254276	H	H	M	HM	HM	-0.452802	2017-2018	0.904601	HHM2017	0
HHM	1083	10.3619	49.5496	0	0.603809	5	1	120	1.27162	2017	0.369321	H	H	M	HM	HM	-0.388814	2017-2018	0.882806	HHM2017	0
HHM	1084	10.3621	49.5496	0	0.529628	5	1	120	1.21365	2017	0.35619	H	H	M	HM	HM	-0.456849	2017-2018	0.756805	HHM2017	0
HHM	1085	10.3622	49.5496	0	0.355524	5	1	120	0.960325	2017	0.300637	H	H	M	HM	HM	-0.0759393	2017-2018	0.884386	HHM2017	0
HHM	1086	10.3623	49.5496	0	0.208255	5	1	120	1.09834	2017	0.191166	H	H	M	HM	HM	-0.131715	2017-2018	0.966629	HHM2017	0
HHM	1087	10.3625	49.5496	0	0.251525	5	1	120	1.25775	2017	0.203534	H	H	M	HM	HM	-0.365029	2017-2018	0.892719	HHM2017	0
HHM	1088	10.3626	49.5496	0	0.313857	5	1	120	1.47477	2017	0.208527	H	H	M	HM	HM	-0.555534	2017-2018	0.919236	HHM2017	0
HHM	1089	10.3628	49.5496	0	0.0987496	5	1	120	1.39124	2017	0.0655971	H	H	M	HM	HM	-0.227028	2017-2018	1.16422	HHM2017	0
HHM	1090	10.3594	49.5496	0	0.211611	3	0	120	0.996134	2017	0.150056	H	H	M	HM	HM	0.0105855	2017-2018	1.00672	HHM2017	0
HHM	1091	10.3596	49.5496	0	0.104746	5	1	120	0.961349	2017	0.0709467	H	H	M	HM	HM	-0.0106084	2017-2018	0.95074	HHM2017	0
HHM	1092	10.3597	49.5496	0	0.0913915	5	1	120	0.914032	2017	0.075447	H	H	M	HM	HM	-0.0245477	2017-2018	0.889484	HHM2017	0
HHM	1093	10.3599	49.5496	0	0.0696353	5	1	120	0.879696	2017	0.0687557	H	H	M	HM	HM	-0.0138662	2017-2018	0.86583	HHM2017	0
HHM	1094	10.36	49.5496	0	0.0453338	5	1	120	0.99935	2017	0.0361431	H	H	M	HM	HM	0.112173	2017-2018	1.11152	HHM2017	0
HHM	1095	10.3601	49.5496	0	0.121089	5	1	120	1.42213	2017	0.0656634	H	H	M	HM	HM	-0.264112	2017-2018	1.15802	HHM2017	0
HHM	1096	10.3603	49.5495	0	0.167892	5	1	120	1.2889	2017	0.101579	H	H	M	HM	HM	-0.270427	2017-2018	1.01847	HHM2017	0
HHM	1097	10.3604	49.5495	0	0.0908143	5	1	120	1.08172	2017	0.0712478	H	H	M	HM	HM	-0.00979041	2017-2018	1.07193	HHM2017	0
HHM	1098	10.3605	49.5495	0	0.163488	5	1	120	1.05188	2017	0.127337	H	H	M	HM	HM	0.0978571	2017-2018	1.14974	HHM2017	0
HHM	1099	10.3607	49.5495	0	0.249572	5	1	120	1.12183	2017	0.181382	H	H	M	HM	HM	-0.0692118	2017-2018	1.05262	HHM2017	0
HHM	1100	10.3608	49.5495	0	0.158861	5	1	120	1.10493	2017	0.12028	H	H	M	HM	HM	-0.00130363	2017-2018	1.10363	HHM2017	0
HHM	1101	10.361	49.5495	1	0.00660911	5	1	120	0.928314	2017	0.006107	H	H	M	HM	HM	0.43662	2017-2018	1.36493	HHM2017	0
HHM	1102	10.3611	49.5495	0	0.13297	5	1	120	0.814127	2017	0.125711	H	H	M	HM	HM	0.516363	2017-2018	1.33049	HHM2017	0
HHM	1103	10.3612	49.5495	0	0.21151	5	1	120	0.96304	2017	0.174912	H	H	M	HM	HM	0.159488	2017-2018	1.12253	HHM2017	0
HHM	1104	10.3614	49.5495	0	0.171541	5	1	120	1.04169	2017	0.13403	H	H	M	HM	HM	0.123436	2017-2018	1.16513	HHM2017	0
HHM	1105	10.3615	49.5495	0	0.186657	5	1	120	1.11362	2017	0.145151	H	H	M	HM	HM	-0.104388	2017-2018	1.00923	HHM2017	0
HHM	1106	10.3617	49.5495	0	0.36511	5	1	120	1.06221	2017	0.242467	H	H	M	HM	HM	-0.0908	2017-2018	0.971412	HHM2017	0
HHM	1107	10.3618	49.5495	0	0.537098	5	1	120	1.34999	2017	0.277038	H	H	M	HM	HM	-0.334352	2017-2018	1.01563	HHM2017	0
HHM	1108	10.3619	49.5495	0	0.64185	5	1	120	1.51075	2017	0.329298	H	H	M	HM	HM	-0.460455	2017-2018	1.0503	HHM2017	0
HHM	1109	10.3621	49.5495	0	0.427954	5	1	120	1.19992	2017	0.279693	H	H	M	HM	HM	-0.293998	2017-2018	0.905918	HHM2017	0
HHM	1110	10.3622	49.5495	0	0.282448	5	1	120	0.984606	2017	0.230937	H	H	M	HM	HM	0.178861	2017-2018	1.16347	HHM2017	0
HHM	1111	10.3623	49.5495	0	0.220761	3	0	120	0.952541	2017	0.204725	H	H	M	HM	HM	0.212381	2017-2018	1.16492	HHM2017	0
HHM	1112	10.3625	49.5495	1	0.168141	5	1	120	1.07708	2017	0.148647	H	H	M	HM	HM	-0.229445	2017-2018	0.847639	HHM2017	0
HHM	1113	10.3626	49.5495	0	0.176803	5	1	120	1.3024	2017	0.121454	H	H	M	HM	HM	-0.361908	2017-2018	0.940495	HHM2017	0
HHM	1114	10.3628	49.5495	0	0.248381	5	1	120	1.55026	2017	0.147304	H	H	M	HM	HM	-0.377957	2017-2018	1.1723	HHM2017	0
HHM	1115	10.3629	49.5495	0	0.364207	5	1	120	1.33407	2017	0.272621	H	H	M	HM	HM	-0.302833	2017-2018	1.03123	HHM2017	0
HHM	1116	10.359	49.5495	0	0.119764	5	1	120	1.03176	2017	0.0895375	H	H	M	HM	HM	-0.120159	2017-2018	0.911598	HHM2017	0
HHM	1117	10.3592	49.5495	0	0.0607078	5	1	120	1.01902	2017	0.0492164	H	H	M	HM	HM	-0.154908	2017-2018	0.864108	HHM2017	0
HHM	1118	10.3593	49.5495	0	0.100643	5	1	120	0.992717	2017	0.0818116	H	H	M	HM	HM	-0.0964704	2017-2018	0.896247	HHM2017	0
HHM	1119	10.3594	49.5495	0	0.304315	5	1	120	1.07727	2017	0.202301	H	H	M	HM	HM	-0.221303	2017-2018	0.855967	HHM2017	0
HHM	1120	10.3596	49.5495	0	0.372597	5	1	120	0.998787	2017	0.237214	H	H	M	HM	HM	-0.0458411	2017-2018	0.952946	HHM2017	0
HHM	1121	10.3597	49.5495	0	0.186854	5	1	120	1.00432	2017	0.148013	H	H	M	HM	HM	-0.186676	2017-2018	0.817644	HHM2017	0
HHM	1122	10.3599	49.5495	0	0.117541	5	1	120	0.99637	2017	0.11001	H	H	M	HM	HM	-0.126479	2017-2018	0.869891	HHM2017	0
HHM	1123	10.36	49.5495	0	0.0360971	5	1	120	1.1367	2017	0.0297074	H	H	M	HM	HM	0.0519858	2017-2018	1.18869	HHM2017	0
HHM	1124	10.3601	49.5495	0	0.143517	5	1	120	1.25718	2017	0.0911245	H	H	M	HM	HM	-0.0180878	2017-2018	1.23909	HHM2017	0
HHM	1125	10.3603	49.5495	0	0.202191	5	1	120	1.04502	2017	0.143774	H	H	M	HM	HM	-0.0390049	2017-2018	1.00601	HHM2017	0
HHM	1126	10.3604	49.5495	0	0.0585953	5	1	120	0.917996	2017	0.051841	H	H	M	HM	HM	0.232566	2017-2018	1.15056	HHM2017	0
HHM	1127	10.3605	49.5495	0	0.154754	5	1	120	0.892455	2017	0.124333	H	H	M	HM	HM	0.262096	2017-2018	1.15455	HHM2017	0
HHM	1128	10.3607	49.5495	0	0.277123	5	1	120	1.12844	2017	0.176428	H	H	M	HM	HM	-0.0211636	2017-2018	1.10728	HHM2017	0
HHM	1129	10.3608	49.5495	0	0.269118	5	1	120	1.24328	2017	0.176323	H	H	M	HM	HM	0.0177226	2017-2018	1.261	HHM2017	0
HHM	1130	10.361	49.5495	1	0.0763091	5	1	120	0.98202	2017	0.0600901	H	H	M	HM	HM	0.247555	2017-2018	1.22957	HHM2017	0
HHM	1131	10.3611	49.5494	0	0.120761	5	1	120	0.850491	2017	0.106422	H	H	M	HM	HM	0.0763265	2017-2018	0.926818	HHM2017	0
HHM	1132	10.3612	49.5494	0	0.256118	5	1	120	0.963595	2017	0.205032	H	H	M	HM	HM	-0.219811	2017-2018	0.743784	HHM2017	0
HHM	1133	10.3614	49.5494	0	0.229324	5	1	120	1.11232	2017	0.164716	H	H	M	HM	HM	-0.109947	2017-2018	1.00237	HHM2017	0
HHM	1134	10.3615	49.5494	0	0.14776	5	1	120	1.00043	2017	0.108024	H	H	M	HM	HM	-0.0376722	2017-2018	0.962757	HHM2017	0
HHM	1135	10.3616	49.5494	0	0.282639	5	1	120	0.979643	2017	0.212082	H	H	M	HM	HM	0.0459897	2017-2018	1.02563	HHM2017	0
HHM	1136	10.3618	49.5494	0	0.438461	5	1	120	1.25659	2017	0.241739	H	H	M	HM	HM	-0.0819138	2017-2018	1.17468	HHM2017	0
HHM	1137	10.3619	49.5494	0	0.44585	5	1	120	1.50664	2017	0.236347	H	H	M	HM	HM	-0.219109	2017-2018	1.28753	HHM2017	0
HHM	1138	10.3621	49.5494	0	0.207254	5	1	120	1.27096	2017	0.13469	H	H	M	HM	HM	-0.0452561	2017-2018	1.2257	HHM2017	0
HHM	1139	10.3622	49.5494	0	0.168738	5	1	120	1.12522	2017	0.123134	H	H	M	HM	HM	0.145736	2017-2018	1.27096	HHM2017	0
HHM	1140	10.3623	49.5494	1	0.233227	5	1	120	0.879681	2017	0.198943	H	H	M	HM	HM	0.226449	2017-2018	1.10613	HHM2017	0
HHM	1141	10.3625	49.5494	0	0.223851	5	1	120	0.937157	2017	0.18541	H	H	M	HM	HM	0.0730292	2017-2018	1.01019	HHM2017	0
HHM	1142	10.3626	49.5494	0	0.273377	5	1	120	1.25141	2017	0.184882	H	H	M	HM	HM	-0.132358	2017-2018	1.11905	HHM2017	0
HHM	1143	10.3628	49.5494	0	0.219375	5	1	120	1.42513	2017	0.135993	H	H	M	HM	HM	-0.351721	2017-2018	1.07341	HHM2017	0
HHM	1144	10.3629	49.5494	0	0.387442	5	1	120	1.23769	2017	0.303443	H	H	M	HM	HM	-0.321537	2017-2018	0.916155	HHM2017	0
HHM	1145	10.3592	49.5494	0	0.0641908	5	1	120	1.14168	2017	0.0546629	H	H	M	HM	HM	-0.472517	2017-2018	0.669167	HHM2017	0
HHM	1146	10.3593	49.5494	0	0.397322	5	1	120	1.11481	2017	0.302402	H	H	M	HM	HM	-0.365059	2017-2018	0.749755	HHM2017	0
HHM	1147	10.3594	49.5494	0	0.480308	5	1	120	1.08127	2017	0.361156	H	H	M	HM	HM	-0.232204	2017-2018	0.849066	HHM2017	0
HHM	1148	10.3596	49.5494	0	0.260532	5	1	120	1.06371	2017	0.205856	H	H	M	HM	HM	-0.0925836	2017-2018	0.971131	HHM2017	0
HHM	1149	10.3597	49.5494	0	0.106376	5	1	120	1.09974	2017	0.0908048	H	H	M	HM	HM	-0.245651	2017-2018	0.854086	HHM2017	0
HHM	1150	10.3598	49.5494	0	0.147659	5	1	120	1.09448	2017	0.130102	H	H	M	HM	HM	-0.220056	2017-2018	0.874423	HHM2017	0
HHM	1151	10.36	49.5494	0	0.120025	5	1	120	1.14248	2017	0.0947647	H	H	M	HM	HM	-0.172218	2017-2018	0.970266	HHM2017	0
HHM	1152	10.3601	49.5494	0	0.337388	5	1	120	1.06041	2017	0.223052	H	H	M	HM	HM	-0.0224826	2017-2018	1.03793	HHM2017	0
HHM	1153	10.3603	49.5494	0	0.264882	5	1	120	1.03608	2017	0.195734	H	H	M	HM	HM	0.160676	2017-2018	1.19676	HHM2017	0
HHM	1154	10.3604	49.5494	0	0.219609	5	1	120	1.00164	2017	0.186328	H	H	M	HM	HM	0.290193	2017-2018	1.29183	HHM2017	0
HHM	1155	10.3605	49.5494	0	0.301952	5	1	120	0.977023	2017	0.246564	H	H	M	HM	HM	0.287135	2017-2018	1.26416	HHM2017	0
HHM	1156	10.3607	49.5494	0	0.431271	5	1	120	1.33958	2017	0.238745	H	H	M	HM	HM	-0.370534	2017-2018	0.969045	HHM2017	0
HHM	1157	10.3608	49.5494	0	0.347166	5	1	120	1.43198	2017	0.183326	H	H	M	HM	HM	-0.325883	2017-2018	1.1061	HHM2017	0
HHM	1158	10.361	49.5494	1	0.162011	5	1	120	1.2765	2017	0.0832692	H	H	M	HM	HM	-0.0772555	2017-2018	1.19924	HHM2017	0
HHM	1159	10.3611	49.5494	0	-0.00446357	5	1	120	1.02406	2017	-0.00325048	H	H	M	HM	HM	-0.0393095	2017-2018	0.98475	HHM2017	0
HHM	1160	10.3612	49.5494	0	0.16961	5	1	120	1.11745	2017	0.106559	H	H	M	HM	HM	-0.248949	2017-2018	0.868505	HHM2017	0
HHM	1161	10.3614	49.5494	0	0.377914	5	1	120	1.40021	2017	0.220649	H	H	M	HM	HM	-0.394818	2017-2018	1.00539	HHM2017	0
HHM	1162	10.3615	49.5494	0	0.215042	5	1	120	1.05139	2017	0.158427	H	H	M	HM	HM	-0.0899469	2017-2018	0.961444	HHM2017	0
HHM	1163	10.3616	49.5494	0	0.219326	5	1	120	0.994188	2017	0.172327	H	H	M	HM	HM	0.0676333	2017-2018	1.06182	HHM2017	0
HHM	1164	10.3618	49.5494	0	0.186333	5	1	120	1.18028	2017	0.114474	H	H	M	HM	HM	-0.00810108	2017-2018	1.17218	HHM2017	0
HHM	1165	10.3619	49.5494	1	0.174363	5	1	120	1.2016	2017	0.100767	H	H	M	HM	HM	0.0182233	2017-2018	1.21982	HHM2017	0
HHM	1166	10.3621	49.5493	0	0.253069	5	1	120	1.18549	2017	0.152578	H	H	M	HM	HM	0.24167	2017-2018	1.42716	HHM2017	0
HHM	1167	10.3622	49.5493	1	0.355956	5	1	120	1.00343	2017	0.249415	H	H	M	HM	HM	0.42254	2017-2018	1.42597	HHM2017	0
HHM	1168	10.3623	49.5493	0	0.200512	5	1	120	0.837562	2017	0.165233	H	H	M	HM	HM	0.491928	2017-2018	1.32949	HHM2017	0
HHM	1169	10.3625	49.5493	0	0.320315	5	1	120	0.987104	2017	0.231832	H	H	M	HM	HM	0.211708	2017-2018	1.19881	HHM2017	0
HHM	1170	10.3626	49.5493	0	0.233445	5	1	120	1.09239	2017	0.168772	H	H	M	HM	HM	0.0165357	2017-2018	1.10892	HHM2017	0
HHM	1171	10.3628	49.5493	0	0.312378	5	1	120	1.29648	2017	0.208441	H	H	M	HM	HM	-0.305605	2017-2018	0.990874	HHM2017	0
HHM	1172	10.3629	49.5493	0	0.32704	5	1	120	1.19178	2017	0.240701	H	H	M	HM	HM	-0.272659	2017-2018	0.919117	HHM2017	0
HHM	1173	10.363	49.5493	0	0.133837	5	1	120	0.894526	2017	0.1239	H	H	M	HM	HM	-0.0620252	2017-2018	0.832501	HHM2017	0
HHM	1174	10.3592	49.5493	0	0.167552	5	1	120	1.28408	2017	0.11882	H	H	M	HM	HM	-0.556046	2017-2018	0.728029	HHM2017	0
HHM	1175	10.3593	49.5493	0	0.356041	5	1	120	1.03204	2017	0.278726	H	H	M	HM	HM	-0.293056	2017-2018	0.738982	HHM2017	0
HHM	1176	10.3594	49.5493	0	0.29246	5	1	120	0.94915	2017	0.262886	H	H	M	HM	HM	-0.0889872	2017-2018	0.860162	HHM2017	0
HHM	1177	10.3596	49.5493	0	0.17793	5	1	120	1.00897	2017	0.15329	H	H	M	HM	HM	-0.0626934	2017-2018	0.946275	HHM2017	0
HHM	1178	10.3597	49.5493	0	0.166424	5	1	120	1.08851	2017	0.141548	H	H	M	HM	HM	-0.23222	2017-2018	0.856292	HHM2017	0
HHM	1179	10.3598	49.5493	0	0.129123	5	1	120	1.0393	2017	0.121648	H	H	M	HM	HM	-0.23537	2017-2018	0.803932	HHM2017	0
HHM	1180	10.36	49.5493	0	0.136401	5	1	120	0.873924	2017	0.115236	H	H	M	HM	HM	0.0479385	2017-2018	0.921863	HHM2017	0
HHM	1181	10.3601	49.5493	0	0.156306	5	1	120	0.844148	2017	0.134623	H	H	M	HM	HM	0.192569	2017-2018	1.03672	HHM2017	0
HHM	1182	10.3603	49.5493	0	0.160751	5	1	120	1.04551	2017	0.120326	H	H	M	HM	HM	0.22832	2017-2018	1.27383	HHM2017	0
HHM	1183	10.3604	49.5493	0	0.276095	5	1	120	0.999994	2017	0.211199	H	H	M	HM	HM	0.441211	2017-2018	1.4412	HHM2017	0
HHM	1184	10.3605	49.5493	0	0.265349	5	1	120	0.985873	2017	0.206851	H	H	M	HM	HM	0.205462	2017-2018	1.19134	HHM2017	0
HHM	1185	10.3607	49.5493	0	0.323222	5	1	120	1.17263	2017	0.210094	H	H	M	HM	HM	-0.276252	2017-2018	0.896378	HHM2017	0
HHM	1186	10.3608	49.5493	0	0.472104	5	1	120	1.2011	2017	0.273437	H	H	M	HM	HM	-0.199006	2017-2018	1.0021	HHM2017	0
HHM	1187	10.361	49.5493	0	0.364825	5	1	120	1.24439	2017	0.183393	H	H	M	HM	HM	-0.105355	2017-2018	1.13904	HHM2017	0
HHM	1188	10.3611	49.5493	0	0.149659	5	1	120	1.09656	2017	0.0798858	H	H	M	HM	HM	-0.00219626	2017-2018	1.09436	HHM2017	0
HHM	1189	10.3612	49.5493	0	0.263559	5	1	120	1.03982	2017	0.14512	H	H	M	HM	HM	0.118138	2017-2018	1.15795	HHM2017	0
HHM	1190	10.3614	49.5493	0	0.193571	5	1	120	1.16732	2017	0.118141	H	H	M	HM	HM	-0.0416732	2017-2018	1.12565	HHM2017	0
HHM	1191	10.3615	49.5493	0	0.211716	5	1	120	1.2722	2017	0.147087	H	H	M	HM	HM	-0.249792	2017-2018	1.02241	HHM2017	0
HHM	1192	10.3616	49.5493	0	0.324419	5	1	120	1.17871	2017	0.232674	H	H	M	HM	HM	-0.1346	2017-2018	1.04411	HHM2017	0
HHM	1193	10.3618	49.5493	0	0.30798	5	1	120	1.17241	2017	0.192809	H	H	M	HM	HM	-0.0858244	2017-2018	1.08658	HHM2017	0
HHM	1194	10.3619	49.5493	0	0.242491	5	1	120	0.979272	2017	0.178023	H	H	M	HM	HM	0.234811	2017-2018	1.21408	HHM2017	0
HHM	1195	10.3621	49.5493	0	0.337183	5	1	120	0.873284	2017	0.231652	H	H	M	HM	HM	0.321046	2017-2018	1.19433	HHM2017	0
HHM	1196	10.3622	49.5493	0	0.598536	5	1	120	0.822574	2017	0.365957	H	H	M	HM	HM	0.350964	2017-2018	1.17354	HHM2017	0
HHM	1197	10.3623	49.5493	0	0.523068	5	1	120	0.912339	2017	0.324491	H	H	M	HM	HM	0.534833	2017-2018	1.44717	HHM2017	0
HHM	1198	10.3625	49.5493	0	0.449191	5	1	120	1.17232	2017	0.28586	H	H	M	HM	HM	-0.0440481	2017-2018	1.12827	HHM2017	0
HHM	1199	10.3626	49.5493	0	0.287025	5	1	120	1.17897	2017	0.191978	H	H	M	HM	HM	-0.125897	2017-2018	1.05307	HHM2017	0
HHM	1200	10.3627	49.5493	0	0.210947	5	1	120	1.08047	2017	0.154998	H	H	M	HM	HM	0.00819823	2017-2018	1.08866	HHM2017	0
HHM	1201	10.3629	49.5492	0	0.258395	5	1	120	1.11424	2017	0.201838	H	H	M	HM	HM	0.00778108	2017-2018	1.12202	HHM2017	0
HHM	1202	10.363	49.5492	0	0.231511	5	1	120	0.976843	2017	0.203033	H	H	M	HM	HM	0.092241	2017-2018	1.06908	HHM2017	0
HHM	1203	10.3593	49.5492	0	0.287942	5	1	120	0.950694	2017	0.201457	H	H	M	HM	HM	-0.137391	2017-2018	0.813303	HHM2017	0
HHM	1204	10.3594	49.5492	0	0.165203	5	1	120	0.793089	2017	0.136536	H	H	M	HM	HM	0.0639439	2017-2018	0.857033	HHM2017	0
HHM	1205	10.3596	49.5492	0	0.0782706	5	1	120	0.9566	2017	0.0666569	H	H	M	HM	HM	-0.161165	2017-2018	0.795434	HHM2017	0
HHM	1206	10.3597	49.5492	0	0.125927	5	1	120	1.04445	2017	0.111497	H	H	M	HM	HM	-0.183931	2017-2018	0.860523	HHM2017	0
HHM	1207	10.3598	49.5492	0	0.269381	5	1	120	1.04791	2017	0.207487	H	H	M	HM	HM	-0.12268	2017-2018	0.92523	HHM2017	0
HHM	1208	10.36	49.5492	0	0.397693	5	1	120	0.923484	2017	0.28413	H	H	M	HM	HM	0.149398	2017-2018	1.07288	HHM2017	0
HHM	1209	10.3601	49.5492	0	0.210994	5	1	120	0.810975	2017	0.183301	H	H	M	HM	HM	0.29066	2017-2018	1.10164	HHM2017	0
HHM	1210	10.3603	49.5492	0	0.357055	5	1	120	0.853096	2017	0.270979	H	H	M	HM	HM	0.187777	2017-2018	1.04087	HHM2017	0
HHM	1211	10.3604	49.5492	0	0.384708	5	1	120	0.814183	2017	0.299971	H	H	M	HM	HM	0.321189	2017-2018	1.13537	HHM2017	0
HHM	1212	10.3605	49.5492	0	0.436835	5	1	120	0.900381	2017	0.33597	H	H	M	HM	HM	0.0850269	2017-2018	0.985408	HHM2017	0
HHM	1213	10.3607	49.5492	0	0.516591	5	1	120	0.989549	2017	0.375159	H	H	M	HM	HM	-0.0233343	2017-2018	0.966215	HHM2017	0
HHM	1214	10.3608	49.5492	0	0.349942	5	1	120	0.991556	2017	0.252761	H	H	M	HM	HM	-0.0705663	2017-2018	0.92099	HHM2017	0
HHM	1215	10.3609	49.5492	1	0.32533	5	1	120	1.06524	2017	0.219085	H	H	M	HM	HM	-0.137456	2017-2018	0.927785	HHM2017	0
HHM	1216	10.3611	49.5492	0	0.231504	5	1	120	0.988636	2017	0.146519	H	H	M	HM	HM	0.168521	2017-2018	1.15716	HHM2017	0
HHM	1217	10.3612	49.5492	0	0.360715	5	1	120	1.02795	2017	0.214803	H	H	M	HM	HM	0.101536	2017-2018	1.12948	HHM2017	0
HHM	1218	10.3614	49.5492	1	0.366309	5	1	120	1.32604	2017	0.221615	H	H	M	HM	HM	-0.342751	2017-2018	0.983289	HHM2017	0
HHM	1219	10.3615	49.5492	0	0.358552	5	1	120	1.60914	2017	0.199662	H	H	M	HM	HM	-0.537311	2017-2018	1.07183	HHM2017	0
HHM	1220	10.3616	49.5492	1	0.286715	5	1	120	1.20245	2017	0.186804	H	H	M	HM	HM	-0.147479	2017-2018	1.05497	HHM2017	0
HHM	1221	10.3618	49.5492	0	0.295443	5	1	120	0.913499	2017	0.229661	H	H	M	HM	HM	0.128723	2017-2018	1.04222	HHM2017	0
HHM	1222	10.3619	49.5492	0	0.274778	5	1	120	0.859424	2017	0.236423	H	H	M	HM	HM	0.374705	2017-2018	1.23413	HHM2017	0
HHM	1223	10.3621	49.5492	0	0.3128	5	1	120	0.72316	2017	0.272678	H	H	M	HM	HM	0.471547	2017-2018	1.19471	HHM2017	0
HHM	1224	10.3622	49.5492	0	0.344386	5	1	120	0.851609	2017	0.228012	H	H	M	HM	HM	0.132592	2017-2018	0.984201	HHM2017	0
HHM	1225	10.3623	49.5492	0	0.554374	5	1	120	1.25021	2017	0.281804	H	H	M	HM	HM	-0.144819	2017-2018	1.10539	HHM2017	0
HHM	1226	10.3625	49.5492	0	0.473092	5	1	120	1.265	2017	0.303974	H	H	M	HM	HM	-0.106439	2017-2018	1.15856	HHM2017	0
HHM	1227	10.3626	49.5492	0	0.370977	5	1	120	1.38308	2017	0.247662	H	H	M	HM	HM	-0.244316	2017-2018	1.13877	HHM2017	0
HHM	1228	10.3627	49.5492	0	0.300979	5	1	120	1.25655	2017	0.19189	H	H	M	HM	HM	0.012857	2017-2018	1.26941	HHM2017	0
HHM	1229	10.3629	49.5492	0	0.341726	5	1	120	1.30652	2017	0.214879	H	H	M	HM	HM	0.0644484	2017-2018	1.37097	HHM2017	0
HHM	1230	10.363	49.5492	0	0.257137	5	1	120	1.26289	2017	0.17868	H	H	M	HM	HM	0.1078	2017-2018	1.37069	HHM2017	0
HHM	1231	10.3593	49.5491	0	0.562164	5	1	120	1.2719	2017	0.268121	H	H	M	HM	HM	-0.269582	2017-2018	1.00232	HHM2017	0
HHM	1232	10.3594	49.5491	0	0.441006	5	1	120	1.10814	2017	0.20964	H	H	M	HM	HM	-0.308678	2017-2018	0.799461	HHM2017	0
HHM	1233	10.3596	49.5491	0	0.137925	5	1	120	0.887063	2017	0.098957	H	H	M	HM	HM	-0.140581	2017-2018	0.746481	HHM2017	0
HHM	1234	10.3597	49.5491	0	0.23045	5	1	120	0.906552	2017	0.180915	H	H	M	HM	HM	0.00711255	2017-2018	0.913665	HHM2017	0
HHM	1235	10.3598	49.5491	0	0.416366	5	1	120	1.06856	2017	0.291074	H	H	M	HM	HM	-0.100033	2017-2018	0.968523	HHM2017	0
HHM	1236	10.36	49.5491	0	0.371579	5	1	120	0.966124	2017	0.237092	H	H	M	HM	HM	0.10583	2017-2018	1.07195	HHM2017	0
HHM	1237	10.3601	49.5491	0	0.302921	5	1	120	0.852999	2017	0.210971	H	H	M	HM	HM	0.180848	2017-2018	1.03385	HHM2017	0
HHM	1238	10.3603	49.5491	0	0.27521	5	1	120	0.762483	2017	0.216587	H	H	M	HM	HM	0.237222	2017-2018	0.999705	HHM2017	0
HHM	1239	10.3604	49.5491	0	0.218829	5	1	120	0.748357	2017	0.17967	H	H	M	HM	HM	0.180827	2017-2018	0.929184	HHM2017	0
HHM	1240	10.3605	49.5491	0	0.270558	5	1	120	0.870094	2017	0.206871	H	H	M	HM	HM	0.045251	2017-2018	0.915345	HHM2017	0
HHM	1241	10.3607	49.5491	0	0.368297	5	1	120	0.929952	2017	0.274461	H	H	M	HM	HM	0.0103482	2017-2018	0.9403	HHM2017	0
HHM	1242	10.3608	49.5491	0	0.402443	5	1	120	0.875549	2017	0.30745	H	H	M	HM	HM	0.0750634	2017-2018	0.950612	HHM2017	0
HHM	1243	10.3609	49.5491	1	0.213575	5	1	120	0.948768	2017	0.168525	H	H	M	HM	HM	0.0875378	2017-2018	1.03631	HHM2017	0
HHM	1244	10.3611	49.5491	1	0.0594674	5	1	120	1.03747	2017	0.0454443	H	H	M	HM	HM	0.114636	2017-2018	1.1521	HHM2017	0
HHM	1245	10.3612	49.5491	0	0.147178	5	1	120	1.00725	2017	0.116523	H	H	M	HM	HM	0.11814	2017-2018	1.12539	HHM2017	0
HHM	1246	10.3614	49.5491	0	0.421517	5	1	120	1.42995	2017	0.263698	H	H	M	HM	HM	-0.238217	2017-2018	1.19173	HHM2017	0
HHM	1247	10.3615	49.5491	0	0.325075	5	1	120	1.61315	2017	0.197088	H	H	M	HM	HM	-0.346985	2017-2018	1.26617	HHM2017	0
HHM	1248	10.3616	49.5491	0	0.194483	5	1	120	1.19732	2017	0.131738	H	H	M	HM	HM	-0.220622	2017-2018	0.976695	HHM2017	0
HHM	1249	10.3618	49.5491	0	0.193904	5	1	120	0.879635	2017	0.141684	H	H	M	HM	HM	0.0158655	2017-2018	0.895501	HHM2017	0
HHM	1250	10.3619	49.5491	0	0.242355	5	1	120	0.814199	2017	0.179227	H	H	M	HM	HM	0.301451	2017-2018	1.11565	HHM2017	0
HHM	1251	10.3621	49.5491	0	0.245738	5	1	120	0.88618	2017	0.190718	H	H	M	HM	HM	0.348197	2017-2018	1.23438	HHM2017	0
HHM	1252	10.3622	49.5491	0	0.297066	5	1	120	1.04985	2017	0.192206	H	H	M	HM	HM	0.328323	2017-2018	1.37817	HHM2017	0
HHM	1253	10.3623	49.5491	0	0.372652	5	1	120	1.00763	2017	0.219113	H	H	M	HM	HM	0.41142	2017-2018	1.41905	HHM2017	0
HHM	1254	10.3625	49.5491	0	0.527547	5	1	120	0.993049	2017	0.328483	H	H	M	HM	HM	0.333943	2017-2018	1.32699	HHM2017	0
HHM	1255	10.3626	49.5491	0	0.511929	5	1	120	1.26039	2017	0.312562	H	H	M	HM	HM	-0.0514339	2017-2018	1.20896	HHM2017	0
HHM	1256	10.3627	49.5491	0	0.304289	5	1	120	1.47621	2017	0.163138	H	H	M	HM	HM	-0.243015	2017-2018	1.23319	HHM2017	0
HHM	1257	10.3629	49.5491	0	0.57457	5	1	120	1.69962	2017	0.278906	H	H	M	HM	HM	-0.326978	2017-2018	1.37264	HHM2017	0
HHM	1258	10.363	49.5491	0	0.654377	5	1	120	1.47466	2017	0.376302	H	H	M	HM	HM	-0.262343	2017-2018	1.21232	HHM2017	0
HHM	1259	10.3632	49.5491	0	0.487494	5	1	120	1.29094	2017	0.321747	H	H	M	HM	HM	-0.0314027	2017-2018	1.25954	HHM2017	0
HHM	1260	10.3593	49.549	0	0.524125	5	1	120	1.21894	2017	0.272377	H	H	M	HM	HM	-0.0869045	2017-2018	1.13204	HHM2017	0
HHM	1261	10.3594	49.549	0	0.465491	5	1	120	1.01115	2017	0.261462	H	H	M	HM	HM	-0.0681933	2017-2018	0.942952	HHM2017	0
HHM	1262	10.3596	49.549	0	0.301141	5	1	120	0.843561	2017	0.214011	H	H	M	HM	HM	0.0156886	2017-2018	0.859249	HHM2017	0
HHM	1263	10.3597	49.549	0	0.318851	5	1	120	0.895582	2017	0.234512	H	H	M	HM	HM	0.0166793	2017-2018	0.912261	HHM2017	0
HHM	1264	10.3598	49.549	0	0.211863	5	1	120	1.01538	2017	0.141706	H	H	M	HM	HM	-0.052786	2017-2018	0.962599	HHM2017	0
HHM	1265	10.36	49.549	0	0.186081	5	1	120	1.13805	2017	0.104435	H	H	M	HM	HM	-0.00411542	2017-2018	1.13393	HHM2017	0
HHM	1266	10.3601	49.549	0	0.310922	5	1	120	0.946733	2017	0.184756	H	H	M	HM	HM	0.233419	2017-2018	1.18015	HHM2017	0
HHM	1267	10.3603	49.549	0	0.169862	5	1	120	0.883017	2017	0.117979	H	H	M	HM	HM	0.0979144	2017-2018	0.980931	HHM2017	0
HHM	1268	10.3604	49.549	0	0.119496	5	1	120	0.924409	2017	0.0932615	H	H	M	HM	HM	-0.00844116	2017-2018	0.915968	HHM2017	0
HHM	1269	10.3605	49.549	1	0.227216	5	1	120	0.944639	2017	0.172425	H	H	M	HM	HM	-0.00508505	2017-2018	0.939554	HHM2017	0
HHM	1270	10.3607	49.549	1	0.386131	5	1	120	1.05289	2017	0.236499	H	H	M	HM	HM	-0.0949146	2017-2018	0.957976	HHM2017	0
HHM	1271	10.3608	49.549	0	0.477218	5	1	120	1.14643	2017	0.2882	H	H	M	HM	HM	-0.21921	2017-2018	0.927221	HHM2017	0
HHM	1272	10.3609	49.549	0	0.230643	5	1	120	1.10798	2017	0.156914	H	H	M	HM	HM	-0.0513687	2017-2018	1.05661	HHM2017	0
HHM	1273	10.3611	49.549	0	0.155635	5	1	120	1.21002	2017	0.117691	H	H	M	HM	HM	-0.0150295	2017-2018	1.19499	HHM2017	0
HHM	1274	10.3612	49.549	0	0.134704	5	1	120	1.0965	2017	0.113656	H	H	M	HM	HM	0.230178	2017-2018	1.32668	HHM2017	0
HHM	1275	10.3614	49.549	0	0.220766	5	1	120	1.1439	2017	0.174431	H	H	M	HM	HM	0.119713	2017-2018	1.26361	HHM2017	0
HHM	1276	10.3615	49.549	0	0.064458	5	1	120	1.18563	2017	0.0512367	H	H	M	HM	HM	-0.0900299	2017-2018	1.0956	HHM2017	0
HHM	1277	10.3616	49.549	0	0.154855	5	1	120	1.12303	2017	0.0939598	H	H	M	HM	HM	-0.190209	2017-2018	0.932822	HHM2017	0
HHM	1278	10.3618	49.549	0	0.0134447	5	1	120	0.955057	2017	0.00830864	H	H	M	HM	HM	-0.0609901	2017-2018	0.894067	HHM2017	0
HHM	1279	10.3619	49.549	0	0.103366	5	1	120	1.00053	2017	0.0700605	H	H	M	HM	HM	0.222697	2017-2018	1.22323	HHM2017	0
HHM	1280	10.3621	49.549	0	0.269815	5	1	120	1.18984	2017	0.16387	H	H	M	HM	HM	0.294448	2017-2018	1.48428	HHM2017	0
HHM	1281	10.3622	49.549	0	0.473711	5	1	120	1.0888	2017	0.274114	H	H	M	HM	HM	0.52381	2017-2018	1.61261	HHM2017	0
HHM	1282	10.3623	49.549	0	0.520795	5	1	120	0.977637	2017	0.295107	H	H	M	HM	HM	0.371569	2017-2018	1.34921	HHM2017	0
HHM	1283	10.3625	49.549	0	0.466349	5	1	120	0.927157	2017	0.263494	H	H	M	HM	HM	0.373753	2017-2018	1.30091	HHM2017	0
HHM	1284	10.3626	49.549	0	0.32146	5	1	120	1.05477	2017	0.224875	H	H	M	HM	HM	0.0680749	2017-2018	1.12284	HHM2017	0
HHM	1285	10.3627	49.549	0	0.35027	5	1	120	1.14682	2017	0.244593	H	H	M	HM	HM	-0.0129542	2017-2018	1.13387	HHM2017	0
HHM	1286	10.3629	49.549	0	0.508998	5	1	120	1.36798	2017	0.321089	H	H	M	HM	HM	-0.0993462	2017-2018	1.26864	HHM2017	0
HHM	1287	10.3594	49.5489	0	0.309239	5	1	120	0.882148	2017	0.225563	H	H	M	HM	HM	0.285495	2017-2018	1.16764	HHM2017	0
HHM	1288	10.3596	49.5489	0	0.334614	5	1	120	0.930312	2017	0.269616	H	H	M	HM	HM	0.152895	2017-2018	1.08321	HHM2017	0
HHM	1289	10.3597	49.5489	0	0.262161	5	1	120	0.940665	2017	0.213618	H	H	M	HM	HM	0.0577332	2017-2018	0.998398	HHM2017	0
HHM	1290	10.3598	49.5489	0	0.100311	5	1	120	1.07434	2017	0.0723216	H	H	M	HM	HM	0.0146774	2017-2018	1.08902	HHM2017	0
HHM	1291	10.36	49.5489	0	0.195565	5	1	120	1.20017	2017	0.132867	H	H	M	HM	HM	0.155432	2017-2018	1.3556	HHM2017	0
HHM	1292	10.3601	49.5489	0	0.339427	5	1	120	0.911147	2017	0.241863	H	H	M	HM	HM	0.474051	2017-2018	1.3852	HHM2017	0
HHM	1293	10.3603	49.5489	0	0.258475	5	1	120	0.789211	2017	0.193366	H	H	M	HM	HM	0.266533	2017-2018	1.05574	HHM2017	0
HHM	1294	10.3604	49.5489	1	0.179409	5	1	120	0.876834	2017	0.146647	H	H	M	HM	HM	0.117408	2017-2018	0.994242	HHM2017	0
HHM	1295	10.3605	49.5489	0	0.344952	5	1	120	1.17086	2017	0.241583	H	H	M	HM	HM	-0.0871985	2017-2018	1.08366	HHM2017	0
HHM	1296	10.3607	49.5489	0	0.499397	5	1	120	1.53586	2017	0.272187	H	H	M	HM	HM	-0.482077	2017-2018	1.05379	HHM2017	0
HHM	1297	10.3608	49.5489	0	0.134548	5	1	120	1.33924	2017	0.0788781	H	H	M	HM	HM	-0.363656	2017-2018	0.975588	HHM2017	0
HHM	1298	10.3609	49.5489	0	0.136542	5	1	120	1.10324	2017	0.0996677	H	H	M	HM	HM	0.0357274	2017-2018	1.13897	HHM2017	0
HHM	1299	10.3611	49.5489	0	0.346993	5	1	120	1.30009	2017	0.235706	H	H	M	HM	HM	-0.0368457	2017-2018	1.26324	HHM2017	0
HHM	1300	10.3612	49.5489	0	0.367851	5	1	120	1.17072	2017	0.284412	H	H	M	HM	HM	0.26696	2017-2018	1.43768	HHM2017	0
HHM	1301	10.3614	49.5489	0	0.0116699	5	1	120	1.04284	2017	0.0101957	H	H	M	HM	HM	0.254476	2017-2018	1.29732	HHM2017	0
HHM	1302	10.3615	49.5489	0	0.162755	5	1	120	0.979479	2017	0.123447	H	H	M	HM	HM	0.112065	2017-2018	1.09154	HHM2017	0
HHM	1303	10.3616	49.5489	0	0.215856	5	1	120	1.00354	2017	0.136323	H	H	M	HM	HM	0.0402791	2017-2018	1.04382	HHM2017	0
HHM	1304	10.3618	49.5489	0	0.188802	5	1	120	1.15013	2017	0.114455	H	H	M	HM	HM	-0.0510718	2017-2018	1.09906	HHM2017	0
HHM	1305	10.3619	49.5489	0	0.13591	5	1	120	1.1023	2017	0.0953119	H	H	M	HM	HM	-0.0275671	2017-2018	1.07473	HHM2017	0
HHM	1306	10.362	49.5489	0	0.274292	5	1	120	1.20337	2017	0.186476	H	H	M	HM	HM	0.0700482	2017-2018	1.27342	HHM2017	0
HHM	1307	10.3622	49.5489	0	0.30246	5	1	120	1.1076	2017	0.20075	H	H	M	HM	HM	0.214278	2017-2018	1.32188	HHM2017	0
HHM	1308	10.3623	49.5489	0	0.293942	5	1	120	0.953647	2017	0.194752	H	H	M	HM	HM	0.353653	2017-2018	1.3073	HHM2017	0
HHM	1309	10.3625	49.5489	0	0.363287	5	1	120	0.859762	2017	0.248138	H	H	M	HM	HM	0.311204	2017-2018	1.17097	HHM2017	0
HHM	1310	10.3626	49.5489	0	0.213537	5	1	120	0.987245	2017	0.160875	H	H	M	HM	HM	0.144014	2017-2018	1.13126	HHM2017	0
HHM	1311	10.3594	49.5488	0	0.163192	5	1	120	0.991679	2017	0.142657	H	H	M	HM	HM	0.244358	2017-2018	1.23604	HHM2017	0
HHM	1312	10.3596	49.5488	1	0.166643	5	1	120	0.929638	2017	0.158309	H	H	M	HM	HM	0.470571	2017-2018	1.40021	HHM2017	0
HHM	1313	10.3597	49.5488	0	0.296472	5	1	120	0.976169	2017	0.22677	H	H	M	HM	HM	0.155302	2017-2018	1.13147	HHM2017	0
HHM	1314	10.3598	49.5488	1	0.291415	5	1	120	1.09985	2017	0.205653	H	H	M	HM	HM	-0.186422	2017-2018	0.913431	HHM2017	0
HHM	1315	10.36	49.5488	0	0.364368	5	1	120	1.02419	2017	0.283225	H	H	M	HM	HM	-0.0721834	2017-2018	0.95201	HHM2017	0
HHM	1316	10.3601	49.5488	0	0.355137	5	1	120	1.00968	2017	0.25419	H	H	M	HM	HM	0.292377	2017-2018	1.30206	HHM2017	0
HHM	1317	10.3602	49.5488	0	0.252187	5	1	120	0.908887	2017	0.163155	H	H	M	HM	HM	0.269292	2017-2018	1.17818	HHM2017	0
HHM	1318	10.3604	49.5488	0	0.218102	5	1	120	0.813973	2017	0.162778	H	H	M	HM	HM	0.332604	2017-2018	1.14658	HHM2017	0
HHM	1319	10.3605	49.5488	0	0.290279	5	1	120	1.24735	2017	0.199836	H	H	M	HM	HM	-0.241343	2017-2018	1.00601	HHM2017	0
HHM	1320	10.3607	49.5488	0	0.105201	5	1	120	1.41291	2017	0.0707146	H	H	M	HM	HM	-0.475481	2017-2018	0.937434	HHM2017	0
HHM	1321	10.3608	49.5488	0	0.0193552	5	1	120	1.10464	2017	0.0132704	H	H	M	HM	HM	-0.129258	2017-2018	0.975381	HHM2017	0
HHM	1322	10.3609	49.5488	0	0.139736	5	1	120	1.02658	2017	0.100845	H	H	M	HM	HM	-0.00594325	2017-2018	1.02064	HHM2017	0
HHM	1323	10.3611	49.5488	0	0.317506	5	1	120	1.0053	2017	0.242777	H	H	M	HM	HM	0.247525	2017-2018	1.25282	HHM2017	0
HHM	1324	10.3612	49.5488	0	0.327663	5	1	120	0.9982	2017	0.252394	H	H	M	HM	HM	0.408341	2017-2018	1.40654	HHM2017	0
HHM	1325	10.3614	49.5488	0	0.240699	5	1	120	1.0774	2017	0.175715	H	H	M	HM	HM	0.157469	2017-2018	1.23487	HHM2017	0
HHM	1326	10.3615	49.5488	0	0.364124	5	1	120	1.01333	2017	0.256684	H	H	M	HM	HM	-0.0474522	2017-2018	0.965881	HHM2017	0
HHM	1327	10.3616	49.5488	0	0.163102	5	1	120	1.05792	2017	0.114085	H	H	M	HM	HM	-0.0649666	2017-2018	0.992953	HHM2017	0
HHM	1328	10.3618	49.5488	0	0.252833	5	1	120	1.20101	2017	0.168269	H	H	M	HM	HM	-0.0791354	2017-2018	1.12187	HHM2017	0
HHM	1329	10.3619	49.5488	0	0.203694	5	1	120	1.20517	2017	0.15081	H	H	M	HM	HM	-0.111016	2017-2018	1.09415	HHM2017	0
HHM	1330	10.362	49.5488	0	0.0720304	5	1	120	1.16185	2017	0.0550961	H	H	M	HM	HM	0.116714	2017-2018	1.27856	HHM2017	0
HHM	1331	10.3622	49.5488	0	0.178019	5	1	120	1.01344	2017	0.134587	H	H	M	HM	HM	0.0939285	2017-2018	1.10737	HHM2017	0
HHM	1332	10.3623	49.5488	0	0.149803	5	1	120	0.849162	2017	0.126045	H	H	M	HM	HM	0.223702	2017-2018	1.07286	HHM2017	0
HHM	1333	10.3594	49.5487	0	0.0177369	5	1	120	0.969382	2017	0.0150625	H	H	M	HM	HM	0.179608	2017-2018	1.14899	HHM2017	0
HHM	1334	10.3596	49.5487	0	0.0572163	5	1	120	1.03514	2017	0.0445112	H	H	M	HM	HM	0.23916	2017-2018	1.2743	HHM2017	0
HHM	1335	10.3597	49.5487	0	0.198831	5	1	120	1.06306	2017	0.13376	H	H	M	HM	HM	0.0421077	2017-2018	1.10516	HHM2017	0
HHM	1336	10.3598	49.5487	0	0.384747	5	1	120	1.07215	2017	0.268227	H	H	M	HM	HM	-0.226038	2017-2018	0.846109	HHM2017	0
HHM	1337	10.36	49.5487	0	0.368115	5	1	120	1.02756	2017	0.279374	H	H	M	HM	HM	-0.0764205	2017-2018	0.95114	HHM2017	0
HHM	1338	10.3601	49.5487	0	0.222514	5	1	120	0.98459	2017	0.174973	H	H	M	HM	HM	0.186595	2017-2018	1.17119	HHM2017	0
HHM	1339	10.3602	49.5487	0	0.203375	5	1	120	0.774543	2017	0.142354	H	H	M	HM	HM	0.401658	2017-2018	1.1762	HHM2017	0
HHM	1340	10.3604	49.5487	0	0.109041	5	1	120	0.877856	2017	0.0868416	H	H	M	HM	HM	0.16155	2017-2018	1.03941	HHM2017	0
HHM	1341	10.3605	49.5487	0	0.0674843	5	1	120	1.17753	2017	0.0547044	H	H	M	HM	HM	-0.307676	2017-2018	0.869852	HHM2017	0
HHM	1342	10.3607	49.5487	0	0.164697	5	1	120	1.19626	2017	0.113172	H	H	M	HM	HM	-0.382631	2017-2018	0.813625	HHM2017	0
HHM	1343	10.3608	49.5487	0	0.252198	5	1	120	0.955407	2017	0.171009	H	H	M	HM	HM	-0.0895243	2017-2018	0.865882	HHM2017	0
HHM	1344	10.3609	49.5487	0	0.107454	5	1	120	0.752788	2017	0.0913555	H	H	M	HM	HM	0.355841	2017-2018	1.10863	HHM2017	0
HHM	1345	10.3611	49.5487	1	0.13733	5	1	120	0.822061	2017	0.115032	H	H	M	HM	HM	0.43225	2017-2018	1.25431	HHM2017	0
HHM	1346	10.3612	49.5487	0	0.24688	5	1	120	0.947528	2017	0.169257	H	H	M	HM	HM	0.205514	2017-2018	1.15304	HHM2017	0
HHM	1347	10.3614	49.5487	0	0.26038	5	1	120	0.925834	2017	0.203602	H	H	M	HM	HM	0.138148	2017-2018	1.06398	HHM2017	0
HHM	1348	10.3615	49.5487	0	0.294477	5	1	120	0.893765	2017	0.239616	H	H	M	HM	HM	0.101822	2017-2018	0.995587	HHM2017	0
HHM	1349	10.3616	49.5487	0	0.106329	5	1	120	1.09295	2017	0.0834471	H	H	M	HM	HM	-0.0840624	2017-2018	1.00888	HHM2017	0
HHM	1350	10.3618	49.5487	0	0.244737	5	1	120	1.28916	2017	0.162108	H	H	M	HM	HM	-0.18193	2017-2018	1.10723	HHM2017	0
HHM	1351	10.3619	49.5487	0	0.196158	5	1	120	1.301	2017	0.133892	H	H	M	HM	HM	-0.0611865	2017-2018	1.23981	HHM2017	0
HHM	1352	10.362	49.5487	0	0.0129386	5	1	120	0.999211	2017	0.0100775	H	H	M	HM	HM	-0.0197875	2017-2018	0.979424	HHM2017	0
HHM	1353	10.3596	49.5487	0	0.0387397	5	1	120	1.2118	2017	0.0263477	H	H	M	HM	HM	-0.00358939	2017-2018	1.20821	HHM2017	0
HHM	1354	10.3597	49.5487	0	0.255714	5	1	120	1.13333	2017	0.181782	H	H	M	HM	HM	-0.0958575	2017-2018	1.03747	HHM2017	0
HHM	1355	10.3598	49.5487	0	0.338166	5	1	120	1.07858	2017	0.240158	H	H	M	HM	HM	-0.15129	2017-2018	0.927288	HHM2017	0
HHM	1356	10.36	49.5487	0	0.323888	5	1	120	1.03741	2017	0.239967	H	H	M	HM	HM	-0.110753	2017-2018	0.926658	HHM2017	0
HHM	1357	10.3601	49.5487	0	0.0826984	5	1	120	0.872272	2017	0.072297	H	H	M	HM	HM	0.331445	2017-2018	1.20372	HHM2017	0
HHM	1358	10.3602	49.5487	0	0.111729	5	1	120	0.730819	2017	0.105346	H	H	M	HM	HM	0.33162	2017-2018	1.06244	HHM2017	0
HHM	1359	10.3604	49.5486	0	0.261684	5	1	120	0.826307	2017	0.213339	H	H	M	HM	HM	0.0534746	2017-2018	0.879781	HHM2017	0
HHM	1360	10.3605	49.5486	0	0.334091	5	1	120	1.26754	2017	0.222901	H	H	M	HM	HM	-0.329823	2017-2018	0.937718	HHM2017	0
HHM	1361	10.3607	49.5486	0	0.159981	5	1	120	1.41124	2017	0.109855	H	H	M	HM	HM	-0.523658	2017-2018	0.887584	HHM2017	0
HHM	1362	10.3608	49.5486	0	0.0887789	5	1	120	1.16223	2017	0.0625796	H	H	M	HM	HM	-0.219546	2017-2018	0.942683	HHM2017	0
HHM	1363	10.3609	49.5486	0	0.338866	5	1	120	1.00661	2017	0.240396	H	H	M	HM	HM	0.0160957	2017-2018	1.0227	HHM2017	0
HHM	1364	10.3611	49.5486	0	0.197206	5	1	120	1.10861	2017	0.137351	H	H	M	HM	HM	-0.0510613	2017-2018	1.05754	HHM2017	0
HHM	1365	10.3612	49.5486	1	0.156039	5	1	120	1.05163	2017	0.113091	H	H	M	HM	HM	0.050889	2017-2018	1.10251	HHM2017	0
HHM	1366	10.3613	49.5486	0	0.0496253	5	1	120	0.919827	2017	0.0445851	H	H	M	HM	HM	0.25176	2017-2018	1.17159	HHM2017	0
HHM	1367	10.3615	49.5486	0	0.0593733	5	1	120	0.863676	2017	0.0634141	H	H	M	HM	HM	0.262343	2017-2018	1.12602	HHM2017	0
HHM	1368	10.3616	49.5486	0	0.101919	5	1	120	1.02951	2017	0.0987565	H	H	M	HM	HM	0.0240549	2017-2018	1.05357	HHM2017	0
HHM	1369	10.3618	49.5486	0	0.101192	5	1	120	1.18087	2017	0.0752674	H	H	M	HM	HM	-0.0815312	2017-2018	1.09934	HHM2017	0
HHM	1370	10.3595	49.5486	0	0.0328762	5	1	120	1.15609	2017	0.0258607	H	H	M	HM	HM	0.149451	2017-2018	1.30554	HHM2017	0
HHM	1371	10.3597	49.5486	0	0.131975	5	1	120	1.04062	2017	0.0978972	H	H	M	HM	HM	0.246227	2017-2018	1.28685	HHM2017	0
HHM	1372	10.3598	49.5486	0	0.412011	5	1	120	1.22075	2017	0.252619	H	H	M	HM	HM	0.0461586	2017-2018	1.26691	HHM2017	0
HHM	1373	10.36	49.5486	0	0.304432	5	1	120	1.09518	2017	0.189823	H	H	M	HM	HM	0.294736	2017-2018	1.38992	HHM2017	0
HHM	1374	10.3601	49.5486	0	0.0425476	5	1	120	0.928847	2017	0.0342485	H	H	M	HM	HM	0.346146	2017-2018	1.27499	HHM2017	0
HHM	1375	10.3602	49.5486	0	0.0323902	5	1	120	0.83135	2017	0.0271229	H	H	M	HM	HM	0.18494	2017-2018	1.01629	HHM2017	0
HHM	1376	10.3604	49.5486	0	0.22777	5	1	120	0.807351	2017	0.180893	H	H	M	HM	HM	0.249464	2017-2018	1.05682	HHM2017	0
HHM	1377	10.3605	49.5486	0	0.306588	5	1	120	1.19485	2017	0.206909	H	H	M	HM	HM	0.019357	2017-2018	1.2142	HHM2017	0
HHM	1378	10.3607	49.5486	0	0.200919	5	1	120	1.36931	2017	0.133504	H	H	M	HM	HM	-0.225279	2017-2018	1.14404	HHM2017	0
HHM	1379	10.3608	49.5486	0	0.264055	5	1	120	1.2295	2017	0.170792	H	H	M	HM	HM	-0.335688	2017-2018	0.89381	HHM2017	0
HHM	1380	10.3609	49.5486	0	0.456785	5	1	120	1.10591	2017	0.296143	H	H	M	HM	HM	-0.311615	2017-2018	0.794299	HHM2017	0
HHM	1381	10.3611	49.5486	0	0.320044	5	1	120	1.03289	2017	0.233479	H	H	M	HM	HM	-0.251045	2017-2018	0.78185	HHM2017	0
HHM	1382	10.3612	49.5485	0	0.203371	5	1	120	1.04828	2017	0.165294	H	H	M	HM	HM	0.0316178	2017-2018	1.07989	HHM2017	0
HHM	1383	10.3613	49.5485	0	0.0873522	5	1	120	1.20292	2017	0.0755455	H	H	M	HM	HM	0.0496922	2017-2018	1.25262	HHM2017	0
HHM	1384	10.3615	49.5485	0	-0.016674	5	1	120	1.08219	2017	-0.016642	H	H	M	HM	HM	0.0336571	2017-2018	1.11585	HHM2017	0
HHM	1385	10.3595	49.5485	0	0.0263288	5	1	120	1.08227	2017	0.023512	H	H	M	HM	HM	0.0929734	2017-2018	1.17524	HHM2017	0
HHM	1386	10.3597	49.5485	0	0.00737395	5	1	120	0.844471	2017	0.00689438	H	H	M	HM	HM	0.464096	2017-2018	1.30857	HHM2017	0
HHM	1387	10.3598	49.5485	0	0.100743	5	1	120	0.939661	2017	0.0823527	H	H	M	HM	HM	0.525718	2017-2018	1.46538	HHM2017	0
HHM	1388	10.36	49.5485	0	0.228152	5	1	120	1.02714	2017	0.158989	H	H	M	HM	HM	0.340306	2017-2018	1.36745	HHM2017	0
HHM	1389	10.3601	49.5485	0	0.213835	5	1	120	0.932044	2017	0.137831	H	H	M	HM	HM	0.337814	2017-2018	1.26986	HHM2017	0
HHM	1390	10.3602	49.5485	0	0.205726	5	1	120	0.838804	2017	0.141582	H	H	M	HM	HM	0.214653	2017-2018	1.05346	HHM2017	0
HHM	1391	10.3604	49.5485	0	0.168303	5	1	120	0.820251	2017	0.145451	H	H	M	HM	HM	0.345986	2017-2018	1.16624	HHM2017	0
HHM	1392	10.3605	49.5485	0	0.164573	5	1	120	0.950495	2017	0.14112	H	H	M	HM	HM	0.317452	2017-2018	1.26795	HHM2017	0
HHM	1393	10.3607	49.5485	0	0.314562	5	1	120	0.990941	2017	0.227553	H	H	M	HM	HM	0.0574316	2017-2018	1.04837	HHM2017	0
HHM	1394	10.3608	49.5485	0	0.241447	5	1	120	1.22182	2017	0.151039	H	H	M	HM	HM	-0.380064	2017-2018	0.84176	HHM2017	0
HHM	1395	10.3609	49.5485	0	0.440896	5	1	120	1.12243	2017	0.280498	H	H	M	HM	HM	-0.311079	2017-2018	0.811346	HHM2017	0
HHM	1396	10.3611	49.5485	0	0.474295	5	1	120	1.07452	2017	0.317202	H	H	M	HM	HM	-0.260587	2017-2018	0.813934	HHM2017	0
HHM	1397	10.3612	49.5485	0	0.315067	5	1	120	1.20947	2017	0.205667	H	H	M	HM	HM	-0.242343	2017-2018	0.967126	HHM2017	0
HHM	1398	10.3613	49.5485	0	0.349666	5	1	120	1.29152	2017	0.219076	H	H	M	HM	HM	-0.0467784	2017-2018	1.24474	HHM2017	0
HHM	1399	10.3597	49.5484	0	-0.00192109	5	1	120	0.955866	2017	-0.00175002	H	H	M	HM	HM	0.0813627	2017-2018	1.03723	HHM2017	0
HHM	1400	10.3598	49.5484	0	0.111857	5	1	120	0.979438	2017	0.0956986	H	H	M	HM	HM	0.0895152	2017-2018	1.06895	HHM2017	0
HHM	1401	10.36	49.5484	0	0.222904	5	1	120	0.963511	2017	0.154856	H	H	M	HM	HM	0.156476	2017-2018	1.11999	HHM2017	0
HHM	1402	10.3601	49.5484	0	0.19533	5	1	120	0.879534	2017	0.117043	H	H	M	HM	HM	0.233072	2017-2018	1.11261	HHM2017	0
HHM	1403	10.3602	49.5484	0	0.375529	5	1	120	0.815401	2017	0.24451	H	H	M	HM	HM	0.240525	2017-2018	1.05593	HHM2017	0
HHM	1404	10.3604	49.5484	0	0.233368	5	1	120	0.861625	2017	0.187303	H	H	M	HM	HM	0.260482	2017-2018	1.12211	HHM2017	0
HHM	1405	10.3605	49.5484	0	0.195303	5	1	120	0.857664	2017	0.163583	H	H	M	HM	HM	0.318034	2017-2018	1.1757	HHM2017	0
HHM	1406	10.3607	49.5484	0	0.147205	5	1	120	0.899345	2017	0.116419	H	H	M	HM	HM	-0.0326226	2017-2018	0.866722	HHM2017	0
HHM	1407	10.3608	49.5484	0	0.224552	5	1	120	1.13726	2017	0.140816	H	H	M	HM	HM	-0.253877	2017-2018	0.883387	HHM2017	0
HHM	1408	10.3609	49.5484	0	0.271725	5	1	120	1.1147	2017	0.17395	H	H	M	HM	HM	-0.113595	2017-2018	1.00111	HHM2017	0
HHM	1409	10.3611	49.5484	0	0.311891	5	1	120	1.07075	2017	0.219114	H	H	M	HM	HM	-0.101443	2017-2018	0.969309	HHM2017	0
HHM	1410	10.3597	49.5483	0	0.0547084	5	1	120	0.918112	2017	0.0426294	H	H	M	HM	HM	0.0644488	2017-2018	0.982561	HHM2017	0
HHM	1411	10.3598	49.5483	0	0.128368	5	1	120	1.13018	2017	0.0959029	H	H	M	HM	HM	-0.0540648	2017-2018	1.07611	HHM2017	0
HHM	1412	10.36	49.5483	0	-0.002958	5	1	120	1.06766	2017	-0.00231974	H	H	M	HM	HM	-0.0108037	2017-2018	1.05686	HHM2017	0
HHM	1413	10.3601	49.5483	0	0.0260546	5	1	120	0.941417	2017	0.0194575	H	H	M	HM	HM	0.106494	2017-2018	1.04791	HHM2017	0
HHM	1414	10.3602	49.5483	0	0.367342	5	1	120	1.05612	2017	0.228631	H	H	M	HM	HM	-0.0638817	2017-2018	0.992239	HHM2017	0
HHM	1415	10.3604	49.5483	0	0.166927	5	1	120	1.02593	2017	0.1349	H	H	M	HM	HM	-7.82153e-05	2017-2018	1.02585	HHM2017	0
HHM	1416	10.3605	49.5483	0	0.0643552	5	1	120	0.859814	2017	0.0613446	H	H	M	HM	HM	0.266098	2017-2018	1.12591	HHM2017	0
HHM	1417	10.3606	49.5483	0	0.0991622	5	1	120	0.876246	2017	0.0882608	H	H	M	HM	HM	0.064238	2017-2018	0.940484	HHM2017	0
HHM	1418	10.3608	49.5483	0	0.186122	5	1	120	0.936317	2017	0.155255	H	H	M	HM	HM	0.0158895	2017-2018	0.952206	HHM2017	0
HHM	1419	10.3597	49.5482	0	0.037776	16	0	120	1.19669	2017	0.0280607	H	H	M	HM	HM	-0.211577	2017-2018	0.985111	HHM2017	0
HHM	1420	10.3598	49.5482	0	0.272293	5	1	120	1.17643	2017	0.199081	H	H	M	HM	HM	0.000664005	2017-2018	1.1771	HHM2017	0
HHM	1421	10.36	49.5482	0	0.191948	5	1	120	1.03059	2017	0.164529	H	H	M	HM	HM	0.017348	2017-2018	1.04794	HHM2017	0
HHM	1422	10.3601	49.5482	0	0.219196	5	1	120	1.18343	2017	0.158391	H	H	M	HM	HM	-0.192784	2017-2018	0.990645	HHM2017	0
HHM	1423	10.3602	49.5482	0	0.376887	5	1	120	1.20758	2017	0.228626	H	H	M	HM	HM	-0.242941	2017-2018	0.964637	HHM2017	0
HHM	1424	10.3604	49.5482	0	0.0911652	5	1	120	1.04227	2017	0.0762131	H	H	M	HM	HM	-0.0131612	2017-2018	1.02911	HHM2017	0
HHM	1425	10.3605	49.5482	0	0.105777	5	1	120	1.0774	2017	0.0936512	H	H	M	HM	HM	0.174201	2017-2018	1.2516	HHM2017	0
HHM	1426	10.3598	49.5481	0	0.508535	5	1	120	1.38701	2017	0.341721	H	H	M	HM	HM	-0.25295	2017-2018	1.13406	HHM2017	0
HHM	1427	10.36	49.5481	0	0.432815	5	1	120	1.15155	2017	0.311041	H	H	M	HM	HM	0.0763796	2017-2018	1.22793	HHM2017	0
HHM	1428	10.3601	49.5481	0	0.432155	16	0	120	1.17477	2017	0.304314	H	H	M	HM	HM	-0.147765	2017-2018	1.027	HHM2017	0
HHM	1429	10.3602	49.5481	0	0.506798	16	0	120	1.27958	2017	0.307259	H	H	M	HM	HM	-0.288294	2017-2018	0.991289	HHM2017	0
HHM	1430	10.3598	49.548	0	0.499405	5	1	120	1.28298	2017	0.365984	H	H	M	HM	HM	-0.272351	2017-2018	1.01063	HHM2017	0
HHM	1431	10.3599	49.548	0	0.338096	5	1	120	1.23683	2017	0.257606	H	H	M	HM	HM	-0.208944	2017-2018	1.02789	HHM2017	0
HLC	1432	10.2516	49.5453	0	0.346356	5	1	120	1.10493	2017	0.205435	H	L	C	LC	LC	0.156307	2017-2018	1.26123	HLC2017	0
HLC	1433	10.2518	49.5453	0	0.283235	5	1	120	1.00892	2017	0.216488	H	L	C	LC	LC	0.231949	2017-2018	1.24087	HLC2017	0
HLC	1434	10.2519	49.5453	0	0.0464732	5	1	120	0.905075	2017	0.0452254	H	L	C	LC	LC	0.25622	2017-2018	1.16129	HLC2017	0
HLC	1435	10.252	49.5453	0	0.166106	5	1	120	0.837171	2017	0.1335	H	L	C	LC	LC	0.106005	2017-2018	0.943176	HLC2017	0
HLC	1436	10.2522	49.5453	0	0.250655	5	1	120	0.701401	2017	0.202454	H	L	C	LC	LC	0.173056	2017-2018	0.874457	HLC2017	0
HLC	1437	10.2523	49.5453	0	0.180667	5	1	120	0.832809	2017	0.132019	H	L	C	LC	LC	0.128176	2017-2018	0.960985	HLC2017	0
HLC	1438	10.2525	49.5453	0	0.299435	5	1	120	0.909695	2017	0.212606	H	L	C	LC	LC	0.142751	2017-2018	1.05245	HLC2017	0
HLC	1439	10.2526	49.5453	0	0.225654	5	1	120	0.909629	2017	0.187558	H	L	C	LC	LC	0.15104	2017-2018	1.06067	HLC2017	0
HLC	1440	10.2527	49.5453	0	0.195435	5	1	120	0.993432	2017	0.162187	H	L	C	LC	LC	-0.19206	2017-2018	0.801371	HLC2017	0
HLC	1441	10.2516	49.5452	0	0.297491	5	1	120	1.35661	2017	0.17481	H	L	C	LC	LC	-0.228184	2017-2018	1.12843	HLC2017	0
HLC	1442	10.2518	49.5452	0	0.397697	5	1	120	1.28887	2017	0.244423	H	L	C	LC	LC	-0.124523	2017-2018	1.16434	HLC2017	0
HLC	1443	10.2519	49.5452	0	0.340721	5	1	120	1.13933	2017	0.241722	H	L	C	LC	LC	0.0355234	2017-2018	1.17485	HLC2017	0
HLC	1444	10.252	49.5452	0	0.176737	5	1	120	1.05285	2017	0.124143	H	L	C	LC	LC	0.0284819	2017-2018	1.08134	HLC2017	0
HLC	1445	10.2522	49.5452	0	0.149138	5	1	120	0.7719	2017	0.123041	H	L	C	LC	LC	0.257534	2017-2018	1.02943	HLC2017	0
HLC	1446	10.2523	49.5452	0	0.325146	5	1	120	0.783465	2017	0.235301	H	L	C	LC	LC	0.223929	2017-2018	1.00739	HLC2017	0
HLC	1447	10.2525	49.5452	0	0.437475	5	1	120	0.871828	2017	0.319392	H	L	C	LC	LC	0.183311	2017-2018	1.05514	HLC2017	0
HLC	1448	10.2526	49.5452	0	0.49423	5	1	120	0.907257	2017	0.347439	H	L	C	LC	LC	0.0827328	2017-2018	0.989989	HLC2017	0
HLC	1449	10.2527	49.5452	0	0.385273	5	1	120	1.04589	2017	0.266671	H	L	C	LC	LC	-0.184988	2017-2018	0.860906	HLC2017	0
HLC	1450	10.2529	49.5452	0	0.265948	5	1	120	1.05901	2017	0.194321	H	L	C	LC	LC	-0.260008	2017-2018	0.799006	HLC2017	0
HLC	1451	10.2516	49.5451	0	0.394901	5	1	120	1.24048	2017	0.23949	H	L	C	LC	LC	-0.28699	2017-2018	0.953495	HLC2017	0
HLC	1452	10.2518	49.5451	0	0.325398	5	1	120	1.21738	2017	0.21661	H	L	C	LC	LC	-0.124468	2017-2018	1.09292	HLC2017	0
HLC	1453	10.2519	49.5451	0	0.302178	5	1	120	1.13047	2017	0.221221	H	L	C	LC	LC	0.0417852	2017-2018	1.17225	HLC2017	0
HLC	1454	10.252	49.5451	0	0.338464	5	1	120	1.06995	2017	0.243194	H	L	C	LC	LC	0.323769	2017-2018	1.39372	HLC2017	0
HLC	1455	10.2522	49.5451	0	0.187011	5	1	120	0.834949	2017	0.14021	H	L	C	LC	LC	0.464571	2017-2018	1.29952	HLC2017	0
HLC	1456	10.2523	49.5451	1	0.574405	5	1	120	0.840181	2017	0.381429	H	L	C	LC	LC	0.113358	2017-2018	0.953539	HLC2017	0
HLC	1457	10.2525	49.5451	0	0.58679	5	1	120	0.944379	2017	0.396991	H	L	C	LC	LC	0.0191549	2017-2018	0.963534	HLC2017	0
HLC	1458	10.2526	49.5451	0	0.626275	5	1	120	1.07174	2017	0.379069	H	L	C	LC	LC	-0.122259	2017-2018	0.949483	HLC2017	0
HLC	1459	10.2527	49.5451	0	0.525917	5	1	120	1.14093	2017	0.319665	H	L	C	LC	LC	-0.162359	2017-2018	0.97857	HLC2017	0
HLC	1460	10.2529	49.5451	0	0.294805	5	1	120	1.19034	2017	0.207416	H	L	C	LC	LC	-0.279115	2017-2018	0.911227	HLC2017	0
HLC	1461	10.2515	49.545	0	0.12535	5	1	120	0.777143	2017	0.0941464	H	L	C	LC	LC	0.178867	2017-2018	0.95601	HLC2017	0
HLC	1462	10.2516	49.545	0	0.19044	5	1	120	0.802031	2017	0.138967	H	L	C	LC	LC	0.14054	2017-2018	0.942571	HLC2017	0
HLC	1463	10.2518	49.545	0	0.153885	5	1	120	0.939268	2017	0.126484	H	L	C	LC	LC	0.0504897	2017-2018	0.989758	HLC2017	0
HLC	1464	10.2519	49.545	0	0.088432	5	1	120	0.917185	2017	0.0818627	H	L	C	LC	LC	0.164916	2017-2018	1.0821	HLC2017	0
HLC	1465	10.252	49.545	0	0.302321	5	1	120	0.879277	2017	0.282256	H	L	C	LC	LC	0.425678	2017-2018	1.30496	HLC2017	0
HLC	1466	10.2522	49.545	0	0.183304	5	1	120	0.854413	2017	0.161499	H	L	C	LC	LC	0.44304	2017-2018	1.29745	HLC2017	0
HLC	1467	10.2523	49.545	0	0.487226	5	1	120	0.794728	2017	0.387371	H	L	C	LC	LC	0.20066	2017-2018	0.995388	HLC2017	0
HLC	1468	10.2525	49.545	0	0.754885	5	1	120	0.954433	2017	0.514122	H	L	C	LC	LC	0.194577	2017-2018	1.14901	HLC2017	0
HLC	1469	10.2526	49.545	0	0.680658	5	1	120	1.20504	2017	0.379818	H	L	C	LC	LC	-0.150434	2017-2018	1.0546	HLC2017	0
HLC	1470	10.2527	49.545	0	0.416492	5	1	120	1.25121	2017	0.234125	H	L	C	LC	LC	-0.305698	2017-2018	0.94551	HLC2017	0
HLC	1471	10.2529	49.545	0	0.0960487	5	1	120	1.23576	2017	0.0647363	H	L	C	LC	LC	-0.357737	2017-2018	0.878024	HLC2017	0
HLC	1472	10.2515	49.5449	0	0.166108	5	1	120	0.726238	2017	0.125117	H	L	C	LC	LC	0.177066	2017-2018	0.903304	HLC2017	0
HLC	1473	10.2516	49.5449	0	0.162687	5	1	120	0.764777	2017	0.107121	H	L	C	LC	LC	0.196483	2017-2018	0.96126	HLC2017	0
HLC	1474	10.2518	49.5449	0	0.0185429	5	1	120	0.988578	2017	0.0150691	H	L	C	LC	LC	0.0929368	2017-2018	1.08151	HLC2017	0
HLC	1475	10.2519	49.5449	0	0.0489906	5	1	120	0.868685	2017	0.042312	H	L	C	LC	LC	0.328204	2017-2018	1.19689	HLC2017	0
HLC	1476	10.252	49.5449	0	0.181868	5	1	120	0.842922	2017	0.154877	H	L	C	LC	LC	0.250431	2017-2018	1.09335	HLC2017	0
HLC	1477	10.2522	49.5449	0	-0.00325885	5	1	120	0.961542	2017	-0.00286657	H	L	C	LC	LC	0.15226	2017-2018	1.1138	HLC2017	0
HLC	1478	10.2523	49.5449	1	0.0751794	5	1	120	0.90536	2017	0.0710921	H	L	C	LC	LC	0.200368	2017-2018	1.10573	HLC2017	0
HLC	1479	10.2525	49.5449	0	0.154956	5	1	120	0.84511	2017	0.134233	H	L	C	LC	LC	0.400234	2017-2018	1.24534	HLC2017	0
HLC	1480	10.2526	49.5449	0	0.243708	5	1	120	1.05755	2017	0.169423	H	L	C	LC	LC	0.063049	2017-2018	1.1206	HLC2017	0
HLC	1481	10.2527	49.5449	0	0.16089	5	1	120	1.19312	2017	0.104357	H	L	C	LC	LC	-0.276249	2017-2018	0.916867	HLC2017	0
HLC	1482	10.2529	49.5449	0	0.075057	5	1	120	1.18875	2017	0.0579897	H	L	C	LC	LC	-0.345975	2017-2018	0.842774	HLC2017	0
HLC	1483	10.2515	49.5448	0	0.344149	5	1	120	0.866396	2017	0.249415	H	L	C	LC	LC	0.0997957	2017-2018	0.966192	HLC2017	0
HLC	1484	10.2516	49.5448	0	0.406616	5	1	120	0.786359	2017	0.22844	H	L	C	LC	LC	0.340852	2017-2018	1.12721	HLC2017	0
HLC	1485	10.2518	49.5448	0	0.00143627	5	1	120	1.00786	2017	0.00104528	H	L	C	LC	LC	0.108908	2017-2018	1.11677	HLC2017	0
HLC	1486	10.2519	49.5448	0	0.133516	5	1	120	0.896539	2017	0.0980231	H	L	C	LC	LC	0.189276	2017-2018	1.08581	HLC2017	0
HLC	1487	10.252	49.5448	0	0.106094	5	1	120	1.05143	2017	0.0657427	H	L	C	LC	LC	-0.0483631	2017-2018	1.00307	HLC2017	0
HLC	1488	10.2522	49.5448	0	0.22384	5	1	120	1.10572	2017	0.154245	H	L	C	LC	LC	-0.128628	2017-2018	0.977094	HLC2017	0
HLC	1489	10.2523	49.5448	0	0.033399	5	1	120	1.00763	2017	0.0287697	H	L	C	LC	LC	0.248672	2017-2018	1.25631	HLC2017	0
HLC	1490	10.2524	49.5448	1	0.141492	5	1	120	0.891248	2017	0.119572	H	L	C	LC	LC	0.299624	2017-2018	1.19087	HLC2017	0
HLC	1491	10.2526	49.5448	0	0.401543	5	1	120	1.09261	2017	0.255671	H	L	C	LC	LC	0.0117288	2017-2018	1.10434	HLC2017	0
HLC	1492	10.2527	49.5448	0	0.360195	5	1	120	1.1576	2017	0.238227	H	L	C	LC	LC	-0.169752	2017-2018	0.987844	HLC2017	0
HLC	1493	10.2529	49.5448	0	0.112882	5	1	120	1.07889	2017	0.0916545	H	L	C	LC	LC	-0.0844777	2017-2018	0.994409	HLC2017	0
HLC	1494	10.2515	49.5448	0	0.280845	5	1	120	1.00896	2017	0.197323	H	L	C	LC	LC	-0.0423816	2017-2018	0.966578	HLC2017	0
HLC	1495	10.2516	49.5447	0	0.36504	5	1	120	0.650128	2017	0.238003	H	L	C	LC	LC	0.367711	2017-2018	1.01784	HLC2017	0
HLC	1496	10.2518	49.5447	0	0.0993983	5	1	120	0.633017	2017	0.0808189	H	L	C	LC	LC	0.173899	2017-2018	0.806916	HLC2017	0
HLC	1497	10.2519	49.5447	0	0.166162	5	1	120	0.873613	2017	0.123905	H	L	C	LC	LC	-0.0282796	2017-2018	0.845334	HLC2017	0
HLC	1498	10.252	49.5447	0	0.423436	5	1	120	1.02562	2017	0.288253	H	L	C	LC	LC	-0.105395	2017-2018	0.920222	HLC2017	0
HLC	1499	10.2522	49.5447	0	0.259278	5	1	120	1.15389	2017	0.187885	H	L	C	LC	LC	0.0421768	2017-2018	1.19606	HLC2017	0
HLC	1500	10.2523	49.5447	0	0.222293	5	1	120	1.06937	2017	0.169916	H	L	C	LC	LC	0.356876	2017-2018	1.42624	HLC2017	0
HLC	1501	10.2524	49.5447	0	0.20971	5	1	120	0.949513	2017	0.159749	H	L	C	LC	LC	0.274124	2017-2018	1.22364	HLC2017	0
HLC	1502	10.2526	49.5447	0	0.487829	5	1	120	1.07891	2017	0.291943	H	L	C	LC	LC	0.0553708	2017-2018	1.13429	HLC2017	0
HLC	1503	10.2527	49.5447	0	0.307543	5	1	120	1.26393	2017	0.203528	H	L	C	LC	LC	-0.141317	2017-2018	1.12261	HLC2017	0
HLC	1504	10.2529	49.5447	0	0.140196	5	1	120	1.13532	2017	0.110979	H	L	C	LC	LC	-0.0450249	2017-2018	1.09029	HLC2017	0
HLC	1505	10.2515	49.5447	0	0.186863	5	1	120	0.911628	2017	0.145374	H	L	C	LC	LC	0.0865345	2017-2018	0.998162	HLC2017	0
HLC	1506	10.2516	49.5447	0	0.17731	5	1	120	0.705181	2017	0.145698	H	L	C	LC	LC	0.192872	2017-2018	0.898053	HLC2017	0
HLC	1507	10.2518	49.5447	0	0.0319371	5	1	120	0.568668	2017	0.0286749	H	L	C	LC	LC	0.123488	2017-2018	0.692156	HLC2017	0
HLC	1508	10.2519	49.5447	0	0.00835055	5	1	120	0.787136	2017	0.00700728	H	L	C	LC	LC	-0.00921199	2017-2018	0.777924	HLC2017	0
HLC	1509	10.252	49.5447	0	0.12723	5	1	120	0.952842	2017	0.108317	H	L	C	LC	LC	-0.182325	2017-2018	0.770518	HLC2017	0
HLC	1510	10.2522	49.5447	0	0.0763766	5	1	120	1.09893	2017	0.0657352	H	L	C	LC	LC	-0.172902	2017-2018	0.926026	HLC2017	0
HLC	1511	10.2523	49.5447	0	0.17343	5	1	120	1.08127	2017	0.147978	H	L	C	LC	LC	0.275441	2017-2018	1.35671	HLC2017	0
HLC	1512	10.2524	49.5447	1	0.139482	5	1	120	1.05227	2017	0.110801	H	L	C	LC	LC	0.37944	2017-2018	1.43171	HLC2017	0
HLC	1513	10.2526	49.5446	0	0.212283	5	1	120	1.12343	2017	0.142539	H	L	C	LC	LC	0.319926	2017-2018	1.44336	HLC2017	0
HLC	1514	10.2527	49.5446	0	0.0631051	5	1	120	1.08946	2017	0.0477308	H	L	C	LC	LC	0.236979	2017-2018	1.32644	HLC2017	0
HLC	1515	10.2529	49.5446	0	0.0410431	5	1	120	0.985685	2017	0.0338268	H	L	C	LC	LC	0.0812727	2017-2018	1.06696	HLC2017	0
HLC	1516	10.2513	49.5446	0	0.0838003	5	1	120	0.820591	2017	0.0746035	H	L	C	LC	LC	0.181821	2017-2018	1.00241	HLC2017	0
HLC	1517	10.2515	49.5446	0	0.0703415	5	1	120	0.775165	2017	0.0639532	H	L	C	LC	LC	0.316692	2017-2018	1.09186	HLC2017	0
HLC	1518	10.2516	49.5446	0	0.0818044	5	1	120	0.751986	2017	0.0731606	H	L	C	LC	LC	0.135788	2017-2018	0.887775	HLC2017	0
HLC	1519	10.2518	49.5446	0	0.0494509	5	1	120	0.771779	2017	0.0420795	H	L	C	LC	LC	-0.0958618	2017-2018	0.675917	HLC2017	0
HLC	1520	10.2519	49.5446	0	0.0808987	5	1	120	0.866905	2017	0.0645647	H	L	C	LC	LC	-0.0653128	2017-2018	0.801592	HLC2017	0
HLC	1521	10.252	49.5446	0	0.100737	5	1	120	1.00086	2017	0.0772714	H	L	C	LC	LC	-0.202383	2017-2018	0.798479	HLC2017	0
HLC	1522	10.2522	49.5446	0	0.0222681	5	1	120	1.06046	2017	0.0192979	H	L	C	LC	LC	-0.208574	2017-2018	0.851883	HLC2017	0
HLC	1523	10.2523	49.5446	1	0.00434501	5	1	120	1.07029	2017	0.00405009	H	L	C	LC	LC	0.0345644	2017-2018	1.10485	HLC2017	0
HLC	1524	10.2524	49.5446	0	0.122813	5	1	120	1.22008	2017	0.100261	H	L	C	LC	LC	-0.0566587	2017-2018	1.16342	HLC2017	0
HLC	1525	10.2526	49.5446	0	0.116048	5	1	120	1.08479	2017	0.0969882	H	L	C	LC	LC	0.135228	2017-2018	1.22002	HLC2017	0
HLC	1526	10.2527	49.5446	0	0.0642759	5	1	120	1.05875	2017	0.0547769	H	L	C	LC	LC	0.196012	2017-2018	1.25476	HLC2017	0
HLC	1527	10.2529	49.5446	0	-0.00865634	5	1	120	0.981152	2017	-0.0079935	H	L	C	LC	LC	0.0158191	2017-2018	0.996972	HLC2017	0
HLC	1528	10.2513	49.5445	0	0.103162	5	1	120	0.867448	2017	0.0866501	H	L	C	LC	LC	0.499185	2017-2018	1.36663	HLC2017	0
HLC	1529	10.2515	49.5445	0	0.120078	5	1	120	0.706385	2017	0.109468	H	L	C	LC	LC	0.460259	2017-2018	1.16664	HLC2017	0
HLC	1530	10.2516	49.5445	0	0.187174	5	1	120	0.952044	2017	0.138836	H	L	C	LC	LC	-0.0517677	2017-2018	0.900276	HLC2017	0
HLC	1531	10.2517	49.5445	0	0.114425	5	1	120	0.920382	2017	0.0870001	H	L	C	LC	LC	0.0283713	2017-2018	0.948753	HLC2017	0
HLC	1532	10.2519	49.5445	0	0.195153	5	1	120	1.15169	2017	0.130579	H	L	C	LC	LC	-0.195671	2017-2018	0.956021	HLC2017	0
HLC	1533	10.252	49.5445	0	0.141812	5	1	120	1.31482	2017	0.0941557	H	L	C	LC	LC	-0.383526	2017-2018	0.931289	HLC2017	0
HLC	1534	10.2522	49.5445	0	0.192033	5	1	120	1.27651	2017	0.137802	H	L	C	LC	LC	-0.440908	2017-2018	0.835599	HLC2017	0
HLC	1535	10.2523	49.5445	0	-0.00636549	5	1	120	1.28414	2017	-0.00515547	H	L	C	LC	LC	-0.38036	2017-2018	0.903782	HLC2017	0
HLC	1536	10.2524	49.5445	0	0.0406856	5	1	120	1.21685	2017	0.0349466	H	L	C	LC	LC	-0.315891	2017-2018	0.90096	HLC2017	0
HLC	1537	10.2526	49.5445	0	0.0518291	5	1	120	1.0095	2017	0.0459412	H	L	C	LC	LC	-0.0870464	2017-2018	0.922452	HLC2017	0
HLC	1538	10.2527	49.5445	0	0.0559837	5	1	120	1.09031	2017	0.0481862	H	L	C	LC	LC	-0.0629075	2017-2018	1.0274	HLC2017	0
HLC	1539	10.2529	49.5445	0	-0.00209512	5	1	120	1.07737	2017	-0.0018935	H	L	C	LC	LC	-0.153403	2017-2018	0.923968	HLC2017	0
HLC	1540	10.2513	49.5444	0	0.118329	5	1	120	1.08233	2017	0.0888515	H	L	C	LC	LC	0.259263	2017-2018	1.34159	HLC2017	0
HLC	1541	10.2515	49.5444	0	0.187839	5	1	120	1.04334	2017	0.130213	H	L	C	LC	LC	0.0864875	2017-2018	1.12983	HLC2017	0
HLC	1542	10.2516	49.5444	0	0.0824971	5	1	120	1.13302	2017	0.0630341	H	L	C	LC	LC	0.0816652	2017-2018	1.21469	HLC2017	0
HLC	1543	10.2517	49.5444	0	0.400876	5	1	120	0.986322	2017	0.313724	H	L	C	LC	LC	0.296523	2017-2018	1.28284	HLC2017	0
HLC	1544	10.2519	49.5444	0	0.425882	5	1	120	1.15421	2017	0.29721	H	L	C	LC	LC	0.0318412	2017-2018	1.18605	HLC2017	0
HLC	1545	10.252	49.5444	0	0.192659	5	1	120	1.46753	2017	0.126833	H	L	C	LC	LC	-0.386	2017-2018	1.08153	HLC2017	0
HLC	1546	10.2522	49.5444	0	0.0745943	5	1	120	1.33577	2017	0.0577015	H	L	C	LC	LC	-0.262029	2017-2018	1.07374	HLC2017	0
HLC	1547	10.2523	49.5444	1	0.0175898	5	1	120	1.16967	2017	0.0157218	H	L	C	LC	LC	-0.225183	2017-2018	0.944489	HLC2017	0
HLC	1548	10.2524	49.5444	0	0.00991077	5	1	120	1.11935	2017	0.00893791	H	L	C	LC	LC	-0.237753	2017-2018	0.881602	HLC2017	0
HLC	1549	10.2526	49.5444	0	0.164389	5	1	120	0.995524	2017	0.145364	H	L	C	LC	LC	-0.18625	2017-2018	0.809274	HLC2017	0
HLC	1550	10.2527	49.5444	0	-0.00558614	5	1	120	1.04077	2017	-0.00513581	H	L	C	LC	LC	-0.0719913	2017-2018	0.968775	HLC2017	0
HLC	1551	10.2529	49.5444	0	0.00852833	5	1	120	1.05446	2017	0.00798971	H	L	C	LC	LC	-0.0196691	2017-2018	1.03479	HLC2017	0
HLC	1552	10.2513	49.5443	0	-0.010382	5	1	120	1.01229	2017	-0.00780051	H	L	C	LC	LC	0.451003	2017-2018	1.4633	HLC2017	0
HLC	1553	10.2515	49.5443	1	0.0300705	5	1	120	1.14249	2017	0.0218587	H	L	C	LC	LC	0.0708785	2017-2018	1.21337	HLC2017	0
HLC	1554	10.2516	49.5443	0	0.0421628	5	1	120	1.14598	2017	0.036333	H	L	C	LC	LC	0.171222	2017-2018	1.3172	HLC2017	0
HLC	1555	10.2517	49.5443	0	0.225456	5	1	120	1.04553	2017	0.195193	H	L	C	LC	LC	0.410506	2017-2018	1.45604	HLC2017	0
HLC	1556	10.2519	49.5443	0	0.307038	5	1	120	1.10217	2017	0.234197	H	L	C	LC	LC	0.166618	2017-2018	1.26879	HLC2017	0
HLC	1557	10.252	49.5443	0	0.259605	5	1	120	1.30099	2017	0.189596	H	L	C	LC	LC	0.0669334	2017-2018	1.36792	HLC2017	0
HLC	1558	10.2522	49.5443	0	0.197861	5	1	120	1.17629	2017	0.165217	H	L	C	LC	LC	0.0882269	2017-2018	1.26451	HLC2017	0
HLC	1559	10.2523	49.5443	0	0.15748	5	1	120	1.0395	2017	0.144722	H	L	C	LC	LC	-0.057572	2017-2018	0.981925	HLC2017	0
HLC	1560	10.2524	49.5443	0	0.129245	5	1	120	0.933581	2017	0.12284	H	L	C	LC	LC	0.0431741	2017-2018	0.976755	HLC2017	0
HLC	1561	10.2526	49.5443	0	0.237764	5	1	120	0.995563	2017	0.188147	H	L	C	LC	LC	-0.0194782	2017-2018	0.976085	HLC2017	0
HLC	1562	10.2527	49.5443	0	0.0629378	5	1	120	1.14998	2017	0.0512452	H	L	C	LC	LC	-0.182414	2017-2018	0.967567	HLC2017	0
HLC	1563	10.2528	49.5443	0	0.133802	5	1	120	1.02162	2017	0.107511	H	L	C	LC	LC	0.00557368	2017-2018	1.0272	HLC2017	0
HLC	1564	10.2513	49.5442	0	-0.00473729	5	1	120	0.838739	2017	-0.00398349	H	L	C	LC	LC	0.641318	2017-2018	1.48006	HLC2017	0
HLC	1565	10.2515	49.5442	0	0.110017	5	1	120	0.890093	2017	0.0877093	H	L	C	LC	LC	0.527836	2017-2018	1.41793	HLC2017	0
HLC	1566	10.2516	49.5442	0	0.119145	5	1	120	0.984939	2017	0.0999616	H	L	C	LC	LC	0.357486	2017-2018	1.34243	HLC2017	0
HLC	1567	10.2517	49.5442	1	0.0455273	5	1	120	1.01702	2017	0.0410804	H	L	C	LC	LC	0.27249	2017-2018	1.28951	HLC2017	0
HLC	1568	10.2519	49.5442	1	0.0838421	5	1	120	1.10566	2017	0.0731665	H	L	C	LC	LC	-0.0110374	2017-2018	1.09462	HLC2017	0
HLC	1569	10.252	49.5442	0	0.104701	5	1	120	1.2422	2017	0.087281	H	L	C	LC	LC	0.0147784	2017-2018	1.25698	HLC2017	0
HLC	1570	10.2522	49.5442	1	0.177443	5	1	120	1.29923	2017	0.130946	H	L	C	LC	LC	-0.0584661	2017-2018	1.24076	HLC2017	0
HLC	1571	10.2523	49.5442	0	0.263709	5	1	120	1.202	2017	0.191398	H	L	C	LC	LC	-0.217792	2017-2018	0.984208	HLC2017	0
HLC	1572	10.2524	49.5442	0	0.300444	5	1	120	0.979466	2017	0.236994	H	L	C	LC	LC	0.121777	2017-2018	1.10124	HLC2017	0
HLC	1573	10.2526	49.5442	0	0.267369	5	1	120	1.02452	2017	0.191755	H	L	C	LC	LC	0.138313	2017-2018	1.16284	HLC2017	0
HLC	1574	10.2527	49.5442	1	0.190391	5	1	120	1.14563	2017	0.135084	H	L	C	LC	LC	-0.109423	2017-2018	1.0362	HLC2017	0
HLC	1575	10.2528	49.5442	0	0.165158	5	1	120	1.09654	2017	0.107419	H	L	C	LC	LC	0.0681393	2017-2018	1.16468	HLC2017	0
HLC	1576	10.2512	49.5441	0	-0.00251894	5	1	120	0.729434	2017	-0.00198224	H	L	C	LC	LC	0.289381	2017-2018	1.01882	HLC2017	0
HLC	1577	10.2513	49.5441	0	0.191425	5	1	120	1.01046	2017	0.112273	H	L	C	LC	LC	0.154174	2017-2018	1.16463	HLC2017	0
HLC	1578	10.2515	49.5441	0	0.413965	5	1	120	1.0931	2017	0.253315	H	L	C	LC	LC	0.16262	2017-2018	1.25572	HLC2017	0
HLC	1579	10.2516	49.5441	0	0.141639	5	1	120	0.902398	2017	0.113929	H	L	C	LC	LC	0.295019	2017-2018	1.19742	HLC2017	0
HLC	1580	10.2517	49.5441	0	-0.00114304	5	1	120	0.889781	2017	-0.000988701	H	L	C	LC	LC	0.169298	2017-2018	1.05908	HLC2017	0
HLC	1581	10.2519	49.5441	0	-0.00556574	5	1	120	1.14251	2017	-0.00443647	H	L	C	LC	LC	-0.180256	2017-2018	0.962251	HLC2017	0
HLC	1582	10.252	49.5441	0	-0.00458236	5	1	120	1.32792	2017	-0.00292128	H	L	C	LC	LC	-0.343103	2017-2018	0.984816	HLC2017	0
HLC	1583	10.2522	49.5441	1	0.157403	5	1	120	1.41262	2017	0.0874473	H	L	C	LC	LC	-0.2676	2017-2018	1.14502	HLC2017	0
HLC	1584	10.2523	49.5441	1	0.282932	5	1	120	1.38813	2017	0.170915	H	L	C	LC	LC	-0.332798	2017-2018	1.05533	HLC2017	0
HLC	1585	10.2524	49.5441	1	0.321194	5	1	120	1.1363	2017	0.236025	H	L	C	LC	LC	0.0877801	2017-2018	1.22408	HLC2017	0
HLC	1586	10.2526	49.5441	0	0.450555	5	1	120	1.11653	2017	0.294356	H	L	C	LC	LC	0.16607	2017-2018	1.2826	HLC2017	0
HLC	1587	10.2527	49.5441	0	0.450187	5	1	120	1.16625	2017	0.255177	H	L	C	LC	LC	0.0083871	2017-2018	1.17464	HLC2017	0
HLC	1588	10.2528	49.5441	0	0.476356	5	1	120	1.15647	2017	0.270122	H	L	C	LC	LC	-0.11875	2017-2018	1.03772	HLC2017	0
HLC	1589	10.2512	49.544	0	0.162427	5	1	120	0.915166	2017	0.0998403	H	L	C	LC	LC	0.112606	2017-2018	1.02777	HLC2017	0
HLC	1590	10.2513	49.544	0	0.370272	5	1	120	1.23059	2017	0.207121	H	L	C	LC	LC	-0.161553	2017-2018	1.06904	HLC2017	0
HLC	1591	10.2515	49.544	0	0.48902	5	1	120	1.20239	2017	0.31622	H	L	C	LC	LC	-0.281801	2017-2018	0.920594	HLC2017	0
HLC	1592	10.2516	49.544	0	0.29708	5	1	120	0.978885	2017	0.197994	H	L	C	LC	LC	-0.0552814	2017-2018	0.923604	HLC2017	0
HLC	1593	10.2517	49.544	0	0.0781189	5	1	120	0.778022	2017	0.0642764	H	L	C	LC	LC	0.0967995	2017-2018	0.874821	HLC2017	0
HLC	1594	10.2519	49.544	0	0.00853208	5	1	120	1.00188	2017	0.00683367	H	L	C	LC	LC	-0.142349	2017-2018	0.85953	HLC2017	0
HLC	1595	10.252	49.544	0	0.104556	5	1	120	1.23724	2017	0.0621597	H	L	C	LC	LC	-0.297849	2017-2018	0.939391	HLC2017	0
HLC	1596	10.2522	49.544	0	0.0169033	5	1	120	1.19366	2017	0.0102442	H	L	C	LC	LC	-0.159963	2017-2018	1.03369	HLC2017	0
HLC	1597	10.2523	49.544	0	0.159231	5	1	120	1.19008	2017	0.0975068	H	L	C	LC	LC	-0.198794	2017-2018	0.991288	HLC2017	0
HLC	1598	10.2524	49.544	0	0.114658	5	1	120	1.02785	2017	0.0871435	H	L	C	LC	LC	0.26695	2017-2018	1.2948	HLC2017	0
HLC	1599	10.2526	49.544	0	0.582891	5	1	120	0.996366	2017	0.329205	H	L	C	LC	LC	0.22703	2017-2018	1.2234	HLC2017	0
HLC	1600	10.2527	49.544	0	0.684368	5	1	120	1.04816	2017	0.327558	H	L	C	LC	LC	0.0623468	2017-2018	1.1105	HLC2017	0
HLC	1601	10.2528	49.544	0	0.406345	5	1	120	1.18419	2017	0.244444	H	L	C	LC	LC	-0.256151	2017-2018	0.928037	HLC2017	0
HLC	1602	10.2512	49.5439	0	0.211683	5	1	120	0.869833	2017	0.153682	H	L	C	LC	LC	0.211817	2017-2018	1.08165	HLC2017	0
HLC	1603	10.2513	49.5439	0	0.135366	5	1	120	1.05844	2017	0.104812	H	L	C	LC	LC	0.0653063	2017-2018	1.12375	HLC2017	0
HLC	1604	10.2515	49.5439	0	0.199402	5	1	120	1.09642	2017	0.149401	H	L	C	LC	LC	-0.123419	2017-2018	0.973003	HLC2017	0
HLC	1605	10.2516	49.5439	0	0.105223	5	1	120	1.00381	2017	0.0831173	H	L	C	LC	LC	-0.119984	2017-2018	0.883826	HLC2017	0
HLC	1606	10.2517	49.5439	0	0.105094	5	1	120	0.893619	2017	0.0728621	H	L	C	LC	LC	0.0422377	2017-2018	0.935856	HLC2017	0
HLC	1607	10.2519	49.5439	0	-0.0044563	5	1	120	1.12378	2017	-0.00337904	H	L	C	LC	LC	-0.160139	2017-2018	0.96364	HLC2017	0
HLC	1608	10.252	49.5439	0	0.103542	5	1	120	1.1025	2017	0.070882	H	L	C	LC	LC	-0.064144	2017-2018	1.03835	HLC2017	0
HLC	1609	10.2521	49.5439	1	0.0526833	5	1	120	0.972056	2017	0.0365104	H	L	C	LC	LC	0.0622672	2017-2018	1.03432	HLC2017	0
HLC	1610	10.2523	49.5439	0	0.0343063	5	1	120	0.94817	2017	0.0218586	H	L	C	LC	LC	0.067884	2017-2018	1.01605	HLC2017	0
HLC	1611	10.2524	49.5439	0	0.236401	5	1	120	0.914009	2017	0.157826	H	L	C	LC	LC	0.325687	2017-2018	1.2397	HLC2017	0
HLC	1612	10.2526	49.5439	0	0.442142	5	1	120	1.01243	2017	0.260471	H	L	C	LC	LC	0.0345548	2017-2018	1.04698	HLC2017	0
HLC	1613	10.2527	49.5439	0	0.477478	5	1	120	1.38393	2017	0.209566	H	L	C	LC	LC	-0.417425	2017-2018	0.966509	HLC2017	0
HLC	1614	10.2528	49.5439	0	0.263675	5	1	120	1.37333	2017	0.145705	H	L	C	LC	LC	-0.361993	2017-2018	1.01134	HLC2017	0
HLC	1615	10.2512	49.5439	0	0.122244	5	1	120	0.741701	2017	0.0984999	H	L	C	LC	LC	0.409915	2017-2018	1.15162	HLC2017	0
HLC	1616	10.2513	49.5439	0	0.122489	5	1	120	0.953749	2017	0.0975927	H	L	C	LC	LC	0.0747309	2017-2018	1.02848	HLC2017	0
HLC	1617	10.2515	49.5439	0	0.0592597	5	1	120	0.853369	2017	0.0495358	H	L	C	LC	LC	0.0460791	2017-2018	0.899448	HLC2017	0
HLC	1618	10.2516	49.5438	0	0.099772	5	1	120	0.808957	2017	0.0852252	H	L	C	LC	LC	0.134272	2017-2018	0.94323	HLC2017	0
HLC	1619	10.2517	49.5438	0	0.0585636	5	1	120	0.961583	2017	0.0465035	H	L	C	LC	LC	0.135944	2017-2018	1.09753	HLC2017	0
HLC	1620	10.2519	49.5438	0	0.0208005	5	1	120	1.14703	2017	0.0152727	H	L	C	LC	LC	0.0422186	2017-2018	1.18925	HLC2017	0
HLC	1621	10.252	49.5438	1	0.0838722	5	1	120	1.00716	2017	0.0649732	H	L	C	LC	LC	0.0806266	2017-2018	1.08779	HLC2017	0
HLC	1622	10.2521	49.5438	0	0.127886	5	1	120	0.869772	2017	0.0937221	H	L	C	LC	LC	0.239551	2017-2018	1.10932	HLC2017	0
HLC	1623	10.2523	49.5438	0	0.220103	5	1	120	0.788351	2017	0.149147	H	L	C	LC	LC	0.41126	2017-2018	1.19961	HLC2017	0
HLC	1624	10.2524	49.5438	0	0.630844	5	1	120	0.80662	2017	0.375043	H	L	C	LC	LC	0.339986	2017-2018	1.14661	HLC2017	0
HLC	1625	10.2526	49.5438	0	0.443154	5	1	120	1.08198	2017	0.273505	H	L	C	LC	LC	-0.151115	2017-2018	0.930866	HLC2017	0
HLC	1626	10.2527	49.5438	0	0.289091	5	1	120	1.36522	2017	0.152583	H	L	C	LC	LC	-0.410351	2017-2018	0.954872	HLC2017	0
HLC	1627	10.2528	49.5438	0	0.25413	5	1	120	1.23355	2017	0.160849	H	L	C	LC	LC	-0.0562952	2017-2018	1.17726	HLC2017	0
HLC	1628	10.2512	49.5438	0	0.300703	5	1	120	0.83461	2017	0.211187	H	L	C	LC	LC	0.614593	2017-2018	1.4492	HLC2017	0
HLC	1629	10.2513	49.5438	0	0.0557937	5	1	120	0.939513	2017	0.0414369	H	L	C	LC	LC	0.0824042	2017-2018	1.02192	HLC2017	0
HLC	1630	10.2515	49.5438	0	0.0178695	5	1	120	0.919122	2017	0.0135473	H	L	C	LC	LC	-0.0992927	2017-2018	0.819829	HLC2017	0
HLC	1631	10.2516	49.5438	0	0.146311	5	1	120	0.841245	2017	0.128704	H	L	C	LC	LC	0.0729283	2017-2018	0.914173	HLC2017	0
HLC	1632	10.2517	49.5438	0	0.217951	5	1	120	0.981467	2017	0.185736	H	L	C	LC	LC	0.146534	2017-2018	1.128	HLC2017	0
HLC	1633	10.2519	49.5438	0	0.148181	5	1	120	1.06555	2017	0.11729	H	L	C	LC	LC	0.238949	2017-2018	1.3045	HLC2017	0
HLC	1634	10.252	49.5438	1	0.18261	5	1	120	1.0915	2017	0.132696	H	L	C	LC	LC	-0.01409	2017-2018	1.07741	HLC2017	0
HLC	1635	10.2521	49.5438	0	0.118428	5	1	120	0.861716	2017	0.0893564	H	L	C	LC	LC	0.202136	2017-2018	1.06385	HLC2017	0
HLC	1636	10.2523	49.5438	0	0.312868	5	1	120	0.778342	2017	0.223915	H	L	C	LC	LC	0.305322	2017-2018	1.08366	HLC2017	0
HLC	1637	10.2524	49.5438	0	0.726792	5	1	120	0.911474	2017	0.459699	H	L	C	LC	LC	0.165646	2017-2018	1.07712	HLC2017	0
HLC	1638	10.2526	49.5437	0	0.484404	5	1	120	1.32123	2017	0.291441	H	L	C	LC	LC	-0.390842	2017-2018	0.930388	HLC2017	0
HLC	1639	10.2527	49.5437	0	0.259973	5	1	120	1.15856	2017	0.192212	H	L	C	LC	LC	-0.294905	2017-2018	0.863651	HLC2017	0
HLC	1640	10.2528	49.5437	0	0.312294	5	1	120	1.14346	2017	0.22132	H	L	C	LC	LC	0.0226272	2017-2018	1.16608	HLC2017	0
HLC	1641	10.251	49.5437	0	0.148213	5	1	120	1.00964	2017	0.0983195	H	L	C	LC	LC	0.145388	2017-2018	1.15503	HLC2017	0
HLC	1642	10.2512	49.5437	0	0.242942	5	1	120	1.02452	2017	0.135536	H	L	C	LC	LC	0.494845	2017-2018	1.51936	HLC2017	0
HLC	1643	10.2513	49.5437	0	0.198613	5	1	120	1.07376	2017	0.105791	H	L	C	LC	LC	0.0451393	2017-2018	1.1189	HLC2017	0
HLC	1644	10.2515	49.5437	0	0.244296	5	1	120	1.0749	2017	0.155467	H	L	C	LC	LC	-0.284955	2017-2018	0.789948	HLC2017	0
HLC	1645	10.2516	49.5437	0	0.195925	5	1	120	0.95939	2017	0.177701	H	L	C	LC	LC	-0.0952334	2017-2018	0.864157	HLC2017	0
HLC	1646	10.2517	49.5437	0	0.246709	5	1	120	1.0589	2017	0.222885	H	L	C	LC	LC	-0.00621254	2017-2018	1.05268	HLC2017	0
HLC	1647	10.2519	49.5437	0	0.195357	5	1	120	1.10851	2017	0.166764	H	L	C	LC	LC	0.0103919	2017-2018	1.11891	HLC2017	0
HLC	1648	10.252	49.5437	0	0.0568512	5	1	120	1.24612	2017	0.0431414	H	L	C	LC	LC	-0.250284	2017-2018	0.99584	HLC2017	0
HLC	1649	10.2521	49.5437	0	0.144502	5	1	120	1.0587	2017	0.104867	H	L	C	LC	LC	-0.0682384	2017-2018	0.990458	HLC2017	0
HLC	1650	10.2523	49.5437	0	0.167856	5	1	120	1.05032	2017	0.125601	H	L	C	LC	LC	-0.0232019	2017-2018	1.02712	HLC2017	0
HLC	1651	10.2524	49.5437	0	0.480097	5	1	120	1.16497	2017	0.307016	H	L	C	LC	LC	-0.0892975	2017-2018	1.07567	HLC2017	0
HLC	1652	10.2526	49.5437	0	0.473424	5	1	120	1.32153	2017	0.294425	H	L	C	LC	LC	-0.337019	2017-2018	0.984511	HLC2017	0
HLC	1653	10.2527	49.5437	0	0.382347	5	1	120	1.25767	2017	0.263251	H	L	C	LC	LC	-0.410153	2017-2018	0.847515	HLC2017	0
HLC	1654	10.2528	49.5437	0	0.27422	5	1	120	1.23908	2017	0.189068	H	L	C	LC	LC	-0.247922	2017-2018	0.991162	HLC2017	0
HLC	1655	10.251	49.5436	0	0.12241	5	1	120	1.05393	2017	0.0788911	H	L	C	LC	LC	0.0300786	2017-2018	1.08401	HLC2017	0
HLC	1656	10.2512	49.5436	0	0.223157	5	1	120	1.06137	2017	0.115946	H	L	C	LC	LC	0.179183	2017-2018	1.24055	HLC2017	0
HLC	1657	10.2513	49.5436	0	0.326344	5	1	120	1.15438	2017	0.169401	H	L	C	LC	LC	0.016414	2017-2018	1.1708	HLC2017	0
HLC	1658	10.2514	49.5436	0	0.258337	5	1	120	1.15595	2017	0.15673	H	L	C	LC	LC	-0.364709	2017-2018	0.791239	HLC2017	0
HLC	1659	10.2516	49.5436	0	0.24712	5	1	120	1.05995	2017	0.190712	H	L	C	LC	LC	-0.239679	2017-2018	0.820272	HLC2017	0
HLC	1660	10.2517	49.5436	0	0.142856	5	1	120	0.963437	2017	0.13604	H	L	C	LC	LC	0.0752958	2017-2018	1.03873	HLC2017	0
HLC	1661	10.2519	49.5436	0	-0.0166152	5	1	120	1.06297	2017	-0.0164924	H	L	C	LC	LC	0.0631798	2017-2018	1.12615	HLC2017	0
HLC	1662	10.252	49.5436	1	-0.0159598	5	1	120	1.21329	2017	-0.012269	H	L	C	LC	LC	-0.167626	2017-2018	1.04567	HLC2017	0
HLC	1663	10.2521	49.5436	0	0.0831393	5	1	120	1.09513	2017	0.0621457	H	L	C	LC	LC	-0.142887	2017-2018	0.952245	HLC2017	0
HLC	1664	10.2523	49.5436	0	0.0515289	5	1	120	1.23771	2017	0.0368895	H	L	C	LC	LC	-0.254102	2017-2018	0.983609	HLC2017	0
HLC	1665	10.2524	49.5436	0	0.198877	5	1	120	1.29619	2017	0.128318	H	L	C	LC	LC	-0.270986	2017-2018	1.0252	HLC2017	0
HLC	1666	10.2526	49.5436	0	0.682204	5	1	120	1.22184	2017	0.378001	H	L	C	LC	LC	-0.322271	2017-2018	0.899572	HLC2017	0
HLC	1667	10.2527	49.5436	0	0.449138	5	1	120	1.14332	2017	0.291419	H	L	C	LC	LC	-0.295349	2017-2018	0.847971	HLC2017	0
HLC	1668	10.2528	49.5436	0	0.325847	5	1	120	1.23711	2017	0.200884	H	L	C	LC	LC	-0.281553	2017-2018	0.955554	HLC2017	0
HLC	1669	10.253	49.5436	0	0.278086	5	1	120	1.07325	2017	0.201194	H	L	C	LC	LC	0.271671	2017-2018	1.34492	HLC2017	0
HLC	1670	10.251	49.5435	0	0.121316	5	1	120	1.17333	2017	0.0555011	H	L	C	LC	LC	-0.0707251	2017-2018	1.1026	HLC2017	0
HLC	1671	10.2512	49.5435	0	0.375754	5	1	120	1.20859	2017	0.178183	H	L	C	LC	LC	-0.0790332	2017-2018	1.12956	HLC2017	0
HLC	1672	10.2513	49.5435	0	0.418001	5	1	120	1.30076	2017	0.243001	H	L	C	LC	LC	-0.201543	2017-2018	1.09922	HLC2017	0
HLC	1673	10.2514	49.5435	0	0.352054	5	1	120	1.26653	2017	0.212344	H	L	C	LC	LC	-0.372636	2017-2018	0.893893	HLC2017	0
HLC	1674	10.2516	49.5435	0	0.302456	5	1	120	1.14455	2017	0.218385	H	L	C	LC	LC	-0.353372	2017-2018	0.791179	HLC2017	0
HLC	1675	10.2517	49.5435	0	0.0831436	5	1	120	1.05086	2017	0.0815677	H	L	C	LC	LC	0.0862212	2017-2018	1.13708	HLC2017	0
HLC	1676	10.2519	49.5435	1	0.0995412	5	1	120	1.10786	2017	0.0999489	H	L	C	LC	LC	0.374197	2017-2018	1.48206	HLC2017	0
HLC	1677	10.252	49.5435	0	0.093437	5	1	120	1.08008	2017	0.083675	H	L	C	LC	LC	0.221315	2017-2018	1.30139	HLC2017	0
HLC	1678	10.2521	49.5435	0	0.211202	5	1	120	1.10166	2017	0.162486	H	L	C	LC	LC	-0.0562888	2017-2018	1.04537	HLC2017	0
HLC	1679	10.2523	49.5435	0	0.129928	5	1	120	1.23777	2017	0.0950395	H	L	C	LC	LC	-0.187068	2017-2018	1.0507	HLC2017	0
HLC	1680	10.2524	49.5435	0	0.226428	5	1	120	1.21781	2017	0.148701	H	L	C	LC	LC	-0.276681	2017-2018	0.941126	HLC2017	0
HLC	1681	10.2526	49.5435	0	0.36523	5	1	120	1.2498	2017	0.227849	H	L	C	LC	LC	-0.452479	2017-2018	0.797319	HLC2017	0
HLC	1682	10.2527	49.5435	0	0.581061	5	1	120	1.07503	2017	0.373858	H	L	C	LC	LC	-0.257178	2017-2018	0.817856	HLC2017	0
HLC	1683	10.2528	49.5435	0	0.318925	5	1	120	1.038	2017	0.216155	H	L	C	LC	LC	-0.00375391	2017-2018	1.03424	HLC2017	0
HLC	1684	10.253	49.5435	0	0.129507	5	1	120	0.899443	2017	0.107406	H	L	C	LC	LC	0.33929	2017-2018	1.23873	HLC2017	0
HLC	1685	10.251	49.5434	0	0.0889625	5	1	120	1.1749	2017	0.0502503	H	L	C	LC	LC	-0.126217	2017-2018	1.04868	HLC2017	0
HLC	1686	10.2512	49.5434	0	0.338606	5	1	120	1.13296	2017	0.225797	H	L	C	LC	LC	-0.010752	2017-2018	1.1222	HLC2017	0
HLC	1687	10.2513	49.5434	0	0.297339	5	1	120	1.49468	2017	0.186748	H	L	C	LC	LC	-0.439106	2017-2018	1.05558	HLC2017	0
HLC	1688	10.2514	49.5434	0	0.304107	5	1	120	1.45282	2017	0.182934	H	L	C	LC	LC	-0.484848	2017-2018	0.967971	HLC2017	0
HLC	1689	10.2516	49.5434	0	0.0686578	5	1	120	1.29945	2017	0.0504734	H	L	C	LC	LC	-0.301995	2017-2018	0.997452	HLC2017	0
HLC	1690	10.2517	49.5434	0	0.10669	5	1	120	1.08518	2017	0.100649	H	L	C	LC	LC	0.208799	2017-2018	1.29397	HLC2017	0
HLC	1691	10.2519	49.5434	0	0.198307	5	1	120	1.06205	2017	0.182492	H	L	C	LC	LC	0.587025	2017-2018	1.64908	HLC2017	0
HLC	1692	10.252	49.5434	0	0.45675	5	1	120	1.02191	2017	0.337982	H	L	C	LC	LC	0.436009	2017-2018	1.45792	HLC2017	0
HLC	1693	10.2521	49.5434	0	0.417481	5	1	120	1.02363	2017	0.304224	H	L	C	LC	LC	0.286377	2017-2018	1.31	HLC2017	0
HLC	1694	10.2523	49.5434	0	0.269423	5	1	120	1.10436	2017	0.200923	H	L	C	LC	LC	0.139999	2017-2018	1.24436	HLC2017	0
HLC	1695	10.2524	49.5434	0	0.425594	5	1	120	1.11793	2017	0.284935	H	L	C	LC	LC	-0.169696	2017-2018	0.948231	HLC2017	0
HLC	1696	10.2526	49.5434	0	0.49284	5	1	120	1.02881	2017	0.346135	H	L	C	LC	LC	-0.176264	2017-2018	0.852545	HLC2017	0
HLC	1697	10.2527	49.5434	0	0.295464	5	1	120	0.92365	2017	0.229273	H	L	C	LC	LC	-0.0838196	2017-2018	0.83983	HLC2017	0
HLC	1698	10.2528	49.5434	0	0.115596	5	1	120	0.829885	2017	0.10027	H	L	C	LC	LC	0.152827	2017-2018	0.982712	HLC2017	0
HLC	1699	10.253	49.5434	0	0.00123131	5	1	120	0.753063	2017	0.00123613	H	L	C	LC	LC	0.402991	2017-2018	1.15605	HLC2017	0
HLC	1700	10.2514	49.5433	0	0.216886	5	1	120	1.51824	2017	0.120649	H	L	C	LC	LC	-0.391437	2017-2018	1.1268	HLC2017	0
HLC	1701	10.2516	49.5433	0	0.369918	5	1	120	1.27347	2017	0.201411	H	L	C	LC	LC	-0.0965283	2017-2018	1.17694	HLC2017	0
HLC	1702	10.2517	49.5433	0	0.172356	5	1	120	0.916243	2017	0.129758	H	L	C	LC	LC	0.364816	2017-2018	1.28106	HLC2017	0
HLC	1703	10.2519	49.5433	1	0.34821	5	1	120	0.809855	2017	0.303096	H	L	C	LC	LC	0.716527	2017-2018	1.52638	HLC2017	0
HLC	1704	10.252	49.5433	0	0.480901	5	1	120	0.864019	2017	0.36946	H	L	C	LC	LC	0.521898	2017-2018	1.38592	HLC2017	0
HLC	1705	10.2521	49.5433	0	0.450093	5	1	120	0.824762	2017	0.362187	H	L	C	LC	LC	0.38828	2017-2018	1.21304	HLC2017	0
HLC	1706	10.2523	49.5433	0	0.414495	5	1	120	0.84466	2017	0.362673	H	L	C	LC	LC	0.281772	2017-2018	1.12643	HLC2017	0
HLC	1707	10.2524	49.5433	0	0.468877	5	1	120	0.854002	2017	0.41725	H	L	C	LC	LC	0.372285	2017-2018	1.22629	HLC2017	0
HLC	1708	10.2525	49.5433	0	0.437067	5	1	120	0.804985	2017	0.365653	H	L	C	LC	LC	0.19832	2017-2018	1.0033	HLC2017	0
HLC	1709	10.2527	49.5433	0	0.0965477	5	1	120	0.742095	2017	0.0926779	H	L	C	LC	LC	0.147695	2017-2018	0.889789	HLC2017	0
HLC	1710	10.2528	49.5433	0	0.0525438	5	1	120	0.806385	2017	0.048593	H	L	C	LC	LC	0.227937	2017-2018	1.03432	HLC2017	0
HLC	1711	10.253	49.5433	0	0.238827	5	1	120	0.902787	2017	0.215802	H	L	C	LC	LC	0.198226	2017-2018	1.10101	HLC2017	0
HLC	1712	10.2517	49.5432	0	0.328646	5	1	120	0.845044	2017	0.211621	H	L	C	LC	LC	0.314662	2017-2018	1.15971	HLC2017	0
HLC	1713	10.2519	49.5432	0	0.166146	5	1	120	0.769464	2017	0.128898	H	L	C	LC	LC	0.390824	2017-2018	1.16029	HLC2017	0
HLC	1714	10.252	49.5432	0	0.343556	5	1	120	0.850138	2017	0.270785	H	L	C	LC	LC	0.229918	2017-2018	1.08006	HLC2017	0
HLC	1715	10.2521	49.5432	0	0.265642	5	1	120	0.767788	2017	0.261542	H	L	C	LC	LC	0.291798	2017-2018	1.05959	HLC2017	0
HLC	1716	10.2523	49.5432	0	0.323266	5	1	120	0.774473	2017	0.330932	H	L	C	LC	LC	0.297325	2017-2018	1.0718	HLC2017	0
HLC	1717	10.2524	49.5432	0	0.235182	5	1	120	0.780734	2017	0.241123	H	L	C	LC	LC	0.384009	2017-2018	1.16474	HLC2017	0
HLC	1718	10.2525	49.5432	0	0.29231	5	1	120	0.778402	2017	0.262429	H	L	C	LC	LC	0.259208	2017-2018	1.03761	HLC2017	0
HLC	1719	10.2527	49.5432	0	0.271419	5	1	120	0.9035	2017	0.221065	H	L	C	LC	LC	0.12325	2017-2018	1.02675	HLC2017	0
HLC	1720	10.2528	49.5432	0	0.271296	5	1	120	0.942418	2017	0.230554	H	L	C	LC	LC	0.182839	2017-2018	1.12526	HLC2017	0
HLC	1721	10.253	49.5432	0	0.360861	5	1	120	0.898805	2017	0.313058	H	L	C	LC	LC	0.251156	2017-2018	1.14996	HLC2017	0
HLC	1722	10.2521	49.5431	0	0.120134	5	1	120	0.848631	2017	0.109893	H	L	C	LC	LC	0.0713612	2017-2018	0.919992	HLC2017	0
HLC	1723	10.2523	49.5431	0	0.0761948	5	1	120	0.961355	2017	0.0744848	H	L	C	LC	LC	-0.0203518	2017-2018	0.941003	HLC2017	0
HLC	1724	10.2524	49.5431	0	0.12088	5	1	120	0.92938	2017	0.116115	H	L	C	LC	LC	0.13534	2017-2018	1.06472	HLC2017	0
HLC	1725	10.2525	49.5431	0	0.330736	5	1	120	0.991939	2017	0.2624	H	L	C	LC	LC	0.0670086	2017-2018	1.05895	HLC2017	0
HLC	1726	10.2527	49.5431	0	0.430875	5	1	120	1.11734	2017	0.288918	H	L	C	LC	LC	0.0212841	2017-2018	1.13862	HLC2017	0
HLC	1727	10.2528	49.5431	0	0.486482	5	1	120	1.09241	2017	0.325833	H	L	C	LC	LC	0.0814799	2017-2018	1.17389	HLC2017	0
HLC	1728	10.253	49.5431	0	0.332958	5	1	120	0.871933	2017	0.275368	H	L	C	LC	LC	0.343579	2017-2018	1.21551	HLC2017	0
HLC	1729	10.2525	49.543	0	0.290976	5	1	120	1.09982	2017	0.187452	H	L	C	LC	LC	-0.137346	2017-2018	0.962477	HLC2017	0
HLC	1730	10.2527	49.543	0	0.318005	5	1	120	1.24133	2017	0.203907	H	L	C	LC	LC	0.0951606	2017-2018	1.33649	HLC2017	0
HLC	1731	10.2528	49.543	0	0.275087	5	1	120	1.22234	2017	0.174929	H	L	C	LC	LC	0.049229	2017-2018	1.27157	HLC2017	0
HLC	1732	10.253	49.543	0	0.275523	5	1	120	1.0219	2017	0.192688	H	L	C	LC	LC	0.107993	2017-2018	1.1299	HLC2017	0
HLC	1733	10.253	49.5429	0	-0.00196746	5	1	120	1.08496	2017	-0.00135568	H	L	C	LC	LC	-0.038811	2017-2018	1.04615	HLC2017	0
HLM	1734	10.2539	49.5474	0	0.185597	16	0	120	1.29009	2017	0.109178	H	L	M	LM	LM	0.0790836	2017-2018	1.36917	HLM2017	0
HLM	1735	10.2538	49.5473	0	0.190055	5	1	120	1.02304	2017	0.135101	H	L	M	LM	LM	0.0472107	2017-2018	1.07025	HLM2017	0
HLM	1736	10.2539	49.5473	0	0.267018	16	0	120	1.397	2017	0.15507	H	L	M	LM	LM	-0.17045	2017-2018	1.22655	HLM2017	0
HLM	1737	10.254	49.5473	0	0.323935	16	0	120	1.17386	2017	0.18544	H	L	M	LM	LM	0.191587	2017-2018	1.36545	HLM2017	0
HLM	1738	10.2538	49.5472	0	0.250993	5	1	120	1.07668	2017	0.172975	H	L	M	LM	LM	0.0605632	2017-2018	1.13725	HLM2017	0
HLM	1739	10.2539	49.5472	1	0.436901	16	0	120	1.24113	2017	0.273657	H	L	M	LM	LM	-0.193712	2017-2018	1.04742	HLM2017	0
HLM	1740	10.254	49.5472	0	0.556666	16	0	120	1.18311	2017	0.321007	H	L	M	LM	LM	-0.0294685	2017-2018	1.15364	HLM2017	0
HLM	1741	10.2542	49.5472	0	0.354383	5	1	120	0.861839	2017	0.250384	H	L	M	LM	LM	0.384407	2017-2018	1.24625	HLM2017	0
HLM	1742	10.2543	49.5472	0	0.350255	5	1	120	0.952583	2017	0.234008	H	L	M	LM	LM	0.288888	2017-2018	1.24147	HLM2017	0
HLM	1743	10.2536	49.5472	0	0.0520098	5	1	120	0.913517	2017	0.0461979	H	L	M	LM	LM	0.0516558	2017-2018	0.965173	HLM2017	0
HLM	1744	10.2538	49.5472	0	0.246894	5	1	120	0.91499	2017	0.194343	H	L	M	LM	LM	-0.019316	2017-2018	0.895674	HLM2017	0
HLM	1745	10.2539	49.5472	0	0.437055	16	0	120	1.02578	2017	0.30614	H	L	M	LM	LM	-0.125946	2017-2018	0.899838	HLM2017	0
HLM	1746	10.254	49.5472	1	0.409128	16	0	120	1.03501	2017	0.273929	H	L	M	LM	LM	0.00236744	2017-2018	1.03738	HLM2017	0
HLM	1747	10.2542	49.5472	0	0.263436	16	0	120	0.851876	2017	0.179538	H	L	M	LM	LM	0.295357	2017-2018	1.14723	HLM2017	0
HLM	1748	10.2543	49.5471	0	0.40985	5	1	120	0.793193	2017	0.264158	H	L	M	LM	LM	0.396261	2017-2018	1.18945	HLM2017	0
HLM	1749	10.2544	49.5471	0	0.350785	5	1	120	1.0364	2017	0.199317	H	L	M	LM	LM	0.138934	2017-2018	1.17534	HLM2017	0
HLM	1750	10.2536	49.5471	0	0.0269984	5	1	120	0.891866	2017	0.0266192	H	L	M	LM	LM	0.118352	2017-2018	1.01022	HLM2017	0
HLM	1751	10.2538	49.5471	0	0.177697	5	1	120	0.893419	2017	0.156439	H	L	M	LM	LM	0.0889546	2017-2018	0.982374	HLM2017	0
HLM	1752	10.2539	49.5471	0	0.20751	16	0	120	0.942662	2017	0.181762	H	L	M	LM	LM	0.0307377	2017-2018	0.973399	HLM2017	0
HLM	1753	10.254	49.5471	0	0.338774	16	0	120	0.977811	2017	0.249068	H	L	M	LM	LM	0.0330665	2017-2018	1.01088	HLM2017	0
HLM	1754	10.2542	49.5471	0	0.163238	5	1	120	0.841222	2017	0.129603	H	L	M	LM	LM	0.210429	2017-2018	1.05165	HLM2017	0
HLM	1755	10.2543	49.5471	0	0.244168	5	1	120	0.837454	2017	0.18257	H	L	M	LM	LM	0.259113	2017-2018	1.09657	HLM2017	0
HLM	1756	10.2544	49.5471	0	0.209667	5	1	120	0.880043	2017	0.155761	H	L	M	LM	LM	0.152667	2017-2018	1.03271	HLM2017	0
HLM	1757	10.2546	49.5471	0	0.118056	5	1	120	0.978866	2017	0.0962545	H	L	M	LM	LM	-0.000954829	2017-2018	0.977911	HLM2017	0
HLM	1758	10.2535	49.547	0	0.130848	5	1	120	0.899422	2017	0.113992	H	L	M	LM	LM	0.0221421	2017-2018	0.921564	HLM2017	0
HLM	1759	10.2536	49.547	0	0.184099	5	1	120	1.06287	2017	0.149221	H	L	M	LM	LM	-0.0643735	2017-2018	0.998501	HLM2017	0
HLM	1760	10.2537	49.547	0	0.261265	16	0	120	1.09538	2017	0.205131	H	L	M	LM	LM	-0.145311	2017-2018	0.950066	HLM2017	0
HLM	1761	10.2539	49.547	0	0.190113	16	0	120	0.941044	2017	0.16985	H	L	M	LM	LM	0.185398	2017-2018	1.12644	HLM2017	0
HLM	1762	10.254	49.547	0	0.104491	5	1	120	0.949484	2017	0.0900997	H	L	M	LM	LM	0.102935	2017-2018	1.05242	HLM2017	0
HLM	1763	10.2542	49.547	0	0.0415589	5	1	120	0.778689	2017	0.0408773	H	L	M	LM	LM	0.301498	2017-2018	1.08019	HLM2017	0
HLM	1764	10.2543	49.547	0	0.0144223	5	1	120	0.746568	2017	0.0149147	H	L	M	LM	LM	0.378122	2017-2018	1.12469	HLM2017	0
HLM	1765	10.2544	49.547	0	-0.00381724	5	1	120	0.774337	2017	-0.00393833	H	L	M	LM	LM	0.292817	2017-2018	1.06715	HLM2017	0
HLM	1766	10.2546	49.547	0	0.0344273	5	1	120	0.793102	2017	0.0351957	H	L	M	LM	LM	0.0651461	2017-2018	0.858248	HLM2017	0
HLM	1767	10.2547	49.547	0	0.10578	5	1	120	0.748388	2017	0.114535	H	L	M	LM	LM	0.135516	2017-2018	0.883905	HLM2017	0
HLM	1768	10.2535	49.5469	0	0.468994	5	1	120	0.991606	2017	0.342844	H	L	M	LM	LM	-0.0788764	2017-2018	0.912729	HLM2017	0
HLM	1769	10.2536	49.5469	0	0.391354	5	1	120	1.1853	2017	0.284799	H	L	M	LM	LM	-0.264053	2017-2018	0.921243	HLM2017	0
HLM	1770	10.2537	49.5469	0	0.167749	5	1	120	1.25569	2017	0.12122	H	L	M	LM	LM	-0.332182	2017-2018	0.923508	HLM2017	0
HLM	1771	10.2539	49.5469	0	0.112102	5	1	120	0.877022	2017	0.0879195	H	L	M	LM	LM	0.15141	2017-2018	1.02843	HLM2017	0
HLM	1772	10.254	49.5469	0	0.110093	5	1	120	0.829852	2017	0.094934	H	L	M	LM	LM	0.17306	2017-2018	1.00291	HLM2017	0
HLM	1773	10.2542	49.5469	0	0.0300436	5	1	120	0.791127	2017	0.0285761	H	L	M	LM	LM	0.293723	2017-2018	1.08485	HLM2017	0
HLM	1774	10.2543	49.5469	0	-0.0019587	5	1	120	0.738765	2017	-0.00205176	H	L	M	LM	LM	0.52125	2017-2018	1.26002	HLM2017	0
HLM	1775	10.2544	49.5469	0	0.00603319	5	1	120	0.910213	2017	0.00544666	H	L	M	LM	LM	0.304963	2017-2018	1.21518	HLM2017	0
HLM	1776	10.2546	49.5469	0	0.00468413	5	1	120	1.07826	2017	0.00372047	H	L	M	LM	LM	0.0598724	2017-2018	1.13813	HLM2017	0
HLM	1777	10.2547	49.5469	0	0.214668	5	1	120	1.09507	2017	0.161014	H	L	M	LM	LM	0.050371	2017-2018	1.14544	HLM2017	0
HLM	1778	10.2549	49.5469	0	0.24568	5	1	120	1.09649	2017	0.180692	H	L	M	LM	LM	-0.0396673	2017-2018	1.05682	HLM2017	0
HLM	1779	10.2533	49.5468	0	0.603543	5	1	120	1.02575	2017	0.39203	H	L	M	LM	LM	-0.0995424	2017-2018	0.92621	HLM2017	0
HLM	1780	10.2535	49.5468	0	0.410089	5	1	120	1.06121	2017	0.301832	H	L	M	LM	LM	-0.186382	2017-2018	0.874831	HLM2017	0
HLM	1781	10.2536	49.5468	0	0.27012	5	1	120	1.08199	2017	0.240446	H	L	M	LM	LM	-0.096127	2017-2018	0.985858	HLM2017	0
HLM	1782	10.2537	49.5468	0	0.0382404	5	1	120	1.28027	2017	0.0262924	H	L	M	LM	LM	-0.22129	2017-2018	1.05898	HLM2017	0
HLM	1783	10.2539	49.5468	0	0.0254182	5	1	120	1.07008	2017	0.0167901	H	L	M	LM	LM	-0.0354402	2017-2018	1.03464	HLM2017	0
HLM	1784	10.254	49.5468	1	0.135858	5	1	120	0.9584	2017	0.0981799	H	L	M	LM	LM	0.0115996	2017-2018	0.97	HLM2017	0
HLM	1785	10.2542	49.5468	0	0.168888	5	1	120	0.94116	2017	0.125865	H	L	M	LM	LM	0.0739428	2017-2018	1.0151	HLM2017	0
HLM	1786	10.2543	49.5468	0	0.103537	5	1	120	0.809636	2017	0.0858943	H	L	M	LM	LM	0.245423	2017-2018	1.05506	HLM2017	0
HLM	1787	10.2544	49.5468	0	0.154699	5	1	120	0.900306	2017	0.11463	H	L	M	LM	LM	0.383478	2017-2018	1.28378	HLM2017	0
HLM	1788	10.2546	49.5468	0	0.121164	5	1	120	1.07027	2017	0.0891123	H	L	M	LM	LM	0.601055	2017-2018	1.67132	HLM2017	0
HLM	1789	10.2547	49.5468	0	0.41586	5	1	120	1.30543	2017	0.240293	H	L	M	LM	LM	0.246059	2017-2018	1.55149	HLM2017	0
HLM	1790	10.2548	49.5468	0	0.33547	5	1	120	1.24962	2017	0.203912	H	L	M	LM	LM	0.0119658	2017-2018	1.26159	HLM2017	0
HLM	1791	10.255	49.5468	0	0.19008	5	1	120	0.954324	2017	0.138278	H	L	M	LM	LM	0.207891	2017-2018	1.16222	HLM2017	0
HLM	1792	10.2551	49.5468	0	0.116102	5	1	120	1.07623	2017	0.0916924	H	L	M	LM	LM	-0.145182	2017-2018	0.931053	HLM2017	0
HLM	1793	10.2533	49.5467	0	0.444889	5	1	120	1.05928	2017	0.322588	H	L	M	LM	LM	-0.304289	2017-2018	0.754987	HLM2017	0
HLM	1794	10.2535	49.5467	0	0.219145	5	1	120	0.97848	2017	0.190259	H	L	M	LM	LM	-0.272335	2017-2018	0.706145	HLM2017	0
HLM	1795	10.2536	49.5467	0	0.13117	5	1	120	0.943772	2017	0.132809	H	L	M	LM	LM	-0.00904086	2017-2018	0.934732	HLM2017	0
HLM	1796	10.2537	49.5467	0	0.0316154	5	1	120	1.20933	2017	0.0279446	H	L	M	LM	LM	-0.168248	2017-2018	1.04109	HLM2017	0
HLM	1797	10.2539	49.5467	0	0.109479	5	1	120	1.05138	2017	0.0894038	H	L	M	LM	LM	-0.0055989	2017-2018	1.04578	HLM2017	0
HLM	1798	10.254	49.5467	1	0.278923	5	1	120	0.996551	2017	0.210243	H	L	M	LM	LM	0.187129	2017-2018	1.18368	HLM2017	0
HLM	1799	10.2542	49.5467	0	0.349317	5	1	120	1.17578	2017	0.229537	H	L	M	LM	LM	-0.0126487	2017-2018	1.16313	HLM2017	0
HLM	1800	10.2543	49.5467	0	0.146063	5	1	120	1.119	2017	0.0959353	H	L	M	LM	LM	-0.143194	2017-2018	0.975809	HLM2017	0
HLM	1801	10.2544	49.5467	0	-0.00945414	5	1	120	0.798183	2017	-0.00778008	H	L	M	LM	LM	0.304578	2017-2018	1.10276	HLM2017	0
HLM	1802	10.2546	49.5467	0	0.169198	5	1	120	0.974922	2017	0.114569	H	L	M	LM	LM	0.667444	2017-2018	1.64237	HLM2017	0
HLM	1803	10.2547	49.5467	0	0.22938	5	1	120	1.2728	2017	0.155897	H	L	M	LM	LM	0.195233	2017-2018	1.46804	HLM2017	0
HLM	1804	10.2548	49.5467	0	0.219186	5	1	120	1.17195	2017	0.152242	H	L	M	LM	LM	0.135455	2017-2018	1.3074	HLM2017	0
HLM	1805	10.255	49.5467	0	0.163597	5	1	120	0.895486	2017	0.132004	H	L	M	LM	LM	0.396788	2017-2018	1.29227	HLM2017	0
HLM	1806	10.2551	49.5467	0	0.208564	5	1	120	0.9251	2017	0.166554	H	L	M	LM	LM	0.173392	2017-2018	1.09849	HLM2017	0
HLM	1807	10.2553	49.5467	0	0.226468	5	1	120	0.995884	2017	0.188145	H	L	M	LM	LM	-0.0500169	2017-2018	0.945867	HLM2017	0
HLM	1808	10.2532	49.5466	0	0.282945	5	1	120	0.936539	2017	0.227306	H	L	M	LM	LM	-0.0227252	2017-2018	0.913814	HLM2017	0
HLM	1809	10.2533	49.5466	0	0.221064	5	1	120	0.939294	2017	0.173326	H	L	M	LM	LM	-0.257268	2017-2018	0.682026	HLM2017	0
HLM	1810	10.2535	49.5466	0	0.129096	5	1	120	0.906479	2017	0.115056	H	L	M	LM	LM	-0.233719	2017-2018	0.672761	HLM2017	0
HLM	1811	10.2536	49.5466	0	0.0748026	5	1	120	0.947675	2017	0.0724538	H	L	M	LM	LM	0.011675	2017-2018	0.95935	HLM2017	0
HLM	1812	10.2537	49.5466	0	0.0971843	5	1	120	1.13562	2017	0.0859201	H	L	M	LM	LM	-0.0378451	2017-2018	1.09778	HLM2017	0
HLM	1813	10.2539	49.5466	0	0.270951	5	1	120	1.0063	2017	0.227539	H	L	M	LM	LM	0.0864793	2017-2018	1.09278	HLM2017	0
HLM	1814	10.254	49.5466	1	0.430701	5	1	120	1.157	2017	0.308029	H	L	M	LM	LM	0.197564	2017-2018	1.35456	HLM2017	0
HLM	1815	10.2542	49.5466	0	0.497311	5	1	120	1.74052	2017	0.289547	H	L	M	LM	LM	-0.522299	2017-2018	1.21822	HLM2017	0
HLM	1816	10.2543	49.5466	0	0.366583	5	1	120	1.35144	2017	0.240418	H	L	M	LM	LM	-0.261454	2017-2018	1.08998	HLM2017	0
HLM	1817	10.2544	49.5466	0	0.13725	5	1	120	1.04705	2017	0.0962664	H	L	M	LM	LM	0.179688	2017-2018	1.22674	HLM2017	0
HLM	1818	10.2546	49.5466	0	0.0489197	5	1	120	1.1048	2017	0.036112	H	L	M	LM	LM	0.108494	2017-2018	1.2133	HLM2017	0
HLM	1819	10.2547	49.5466	0	0.0599297	5	1	120	1.13781	2017	0.0500578	H	L	M	LM	LM	-0.0577713	2017-2018	1.08004	HLM2017	0
HLM	1820	10.2548	49.5466	0	0.110039	5	1	120	1.06616	2017	0.0842429	H	L	M	LM	LM	0.0311524	2017-2018	1.09731	HLM2017	0
HLM	1821	10.255	49.5466	0	0.192331	5	1	120	0.942861	2017	0.152488	H	L	M	LM	LM	0.173979	2017-2018	1.11684	HLM2017	0
HLM	1822	10.2551	49.5466	0	0.267735	5	1	120	0.844916	2017	0.222378	H	L	M	LM	LM	0.253737	2017-2018	1.09865	HLM2017	0
HLM	1823	10.2553	49.5466	0	0.309318	5	1	120	0.791515	2017	0.250302	H	L	M	LM	LM	0.211646	2017-2018	1.00316	HLM2017	0
HLM	1824	10.2554	49.5466	0	0.367077	5	1	120	0.928773	2017	0.22994	H	L	M	LM	LM	-0.0172554	2017-2018	0.911518	HLM2017	0
HLM	1825	10.2532	49.5465	0	0.214344	5	1	120	1.04217	2017	0.147922	H	L	M	LM	LM	0.186495	2017-2018	1.22866	HLM2017	0
HLM	1826	10.2533	49.5465	1	0.151461	5	1	120	0.999223	2017	0.108904	H	L	M	LM	LM	-0.0837619	2017-2018	0.915462	HLM2017	0
HLM	1827	10.2535	49.5465	0	0.230007	5	1	120	1.02934	2017	0.188815	H	L	M	LM	LM	-0.1533	2017-2018	0.876043	HLM2017	0
HLM	1828	10.2536	49.5465	1	0.188523	5	1	120	1.0835	2017	0.162011	H	L	M	LM	LM	-0.0876397	2017-2018	0.99586	HLM2017	0
HLM	1829	10.2537	49.5465	0	0.154605	5	1	120	1.06745	2017	0.126816	H	L	M	LM	LM	0.0395149	2017-2018	1.10697	HLM2017	0
HLM	1830	10.2539	49.5465	0	0.233408	5	1	120	0.955673	2017	0.174715	H	L	M	LM	LM	0.154763	2017-2018	1.11044	HLM2017	0
HLM	1831	10.254	49.5465	0	0.322727	5	1	120	1.2974	2017	0.210864	H	L	M	LM	LM	-0.0695067	2017-2018	1.22789	HLM2017	0
HLM	1832	10.2542	49.5465	0	0.220868	5	1	120	1.83571	2017	0.125155	H	L	M	LM	LM	-0.767212	2017-2018	1.06849	HLM2017	0
HLM	1833	10.2543	49.5465	1	0.102862	5	1	120	1.41589	2017	0.0701775	H	L	M	LM	LM	-0.329334	2017-2018	1.08656	HLM2017	0
HLM	1834	10.2544	49.5465	1	0.204538	5	1	120	1.20714	2017	0.129716	H	L	M	LM	LM	0.219012	2017-2018	1.42616	HLM2017	0
HLM	1835	10.2546	49.5465	1	0.159169	5	1	120	1.28408	2017	0.117001	H	L	M	LM	LM	-0.22608	2017-2018	1.058	HLM2017	0
HLM	1836	10.2547	49.5465	0	0.126232	5	1	120	1.05146	2017	0.0990932	H	L	M	LM	LM	-0.135275	2017-2018	0.916184	HLM2017	0
HLM	1837	10.2548	49.5465	1	0.204954	5	1	120	0.975186	2017	0.156034	H	L	M	LM	LM	-0.00922652	2017-2018	0.96596	HLM2017	0
HLM	1838	10.255	49.5465	1	0.307444	5	1	120	0.977078	2017	0.229549	H	L	M	LM	LM	0.115224	2017-2018	1.0923	HLM2017	0
HLM	1839	10.2551	49.5465	0	0.297455	5	1	120	0.943248	2017	0.236381	H	L	M	LM	LM	0.111823	2017-2018	1.05507	HLM2017	0
HLM	1840	10.2553	49.5465	0	0.157785	5	1	120	0.891696	2017	0.141867	H	L	M	LM	LM	0.0354803	2017-2018	0.927176	HLM2017	0
HLM	1841	10.253	49.5464	0	0.152326	5	1	120	1.37901	2017	0.0923854	H	L	M	LM	LM	-0.226201	2017-2018	1.15281	HLM2017	0
HLM	1842	10.2532	49.5464	0	0.0940501	5	1	120	1.1479	2017	0.0658205	H	L	M	LM	LM	0.0870739	2017-2018	1.23497	HLM2017	0
HLM	1843	10.2533	49.5464	0	-0.000596832	5	1	120	1.15878	2017	-0.000465231	H	L	M	LM	LM	-0.100625	2017-2018	1.05816	HLM2017	0
HLM	1844	10.2535	49.5464	0	0.118953	5	1	120	1.14654	2017	0.0947473	H	L	M	LM	LM	-0.25405	2017-2018	0.892485	HLM2017	0
HLM	1845	10.2536	49.5464	0	0.110316	5	1	120	1.05293	2017	0.101683	H	L	M	LM	LM	-0.0800266	2017-2018	0.972904	HLM2017	0
HLM	1846	10.2537	49.5464	1	0.0876986	5	1	120	0.955899	2017	0.0780099	H	L	M	LM	LM	0.204646	2017-2018	1.16055	HLM2017	0
HLM	1847	10.2539	49.5464	1	0.0284323	5	1	120	1.03297	2017	0.020845	H	L	M	LM	LM	0.147512	2017-2018	1.18049	HLM2017	0
HLM	1848	10.254	49.5464	1	0.196636	5	1	120	1.54895	2017	0.110152	H	L	M	LM	LM	-0.564882	2017-2018	0.984068	HLM2017	0
HLM	1849	10.2541	49.5464	0	0.212519	5	1	120	1.72235	2017	0.111833	H	L	M	LM	LM	-0.723863	2017-2018	0.998489	HLM2017	0
HLM	1850	10.2543	49.5464	0	0.284798	5	1	120	1.31689	2017	0.166068	H	L	M	LM	LM	-0.0413033	2017-2018	1.27559	HLM2017	0
HLM	1851	10.2544	49.5464	0	0.444585	5	1	120	1.2595	2017	0.257462	H	L	M	LM	LM	0.0482642	2017-2018	1.30776	HLM2017	0
HLM	1852	10.2546	49.5464	0	0.280982	5	1	120	1.20957	2017	0.175448	H	L	M	LM	LM	-0.295426	2017-2018	0.914139	HLM2017	0
HLM	1853	10.2547	49.5464	0	0.33358	5	1	120	1.04128	2017	0.219244	H	L	M	LM	LM	-0.19454	2017-2018	0.84674	HLM2017	0
HLM	1854	10.2548	49.5464	0	0.57593	5	1	120	1.07579	2017	0.361236	H	L	M	LM	LM	-0.0575367	2017-2018	1.01825	HLM2017	0
HLM	1855	10.255	49.5464	0	0.383507	5	1	120	1.06766	2017	0.266777	H	L	M	LM	LM	0.109935	2017-2018	1.17759	HLM2017	0
HLM	1856	10.2551	49.5464	0	0.280373	5	1	120	1.02661	2017	0.218928	H	L	M	LM	LM	-0.0434744	2017-2018	0.983131	HLM2017	0
HLM	1857	10.2553	49.5464	0	0.15242	5	1	120	0.892809	2017	0.144909	H	L	M	LM	LM	0.00682036	2017-2018	0.89963	HLM2017	0
HLM	1858	10.253	49.5464	0	0.157513	5	1	120	1.40415	2017	0.103977	H	L	M	LM	LM	-0.380647	2017-2018	1.02351	HLM2017	0
HLM	1859	10.2532	49.5464	0	0.0499399	5	1	120	1.11721	2017	0.0403496	H	L	M	LM	LM	-0.079431	2017-2018	1.03777	HLM2017	0
HLM	1860	10.2533	49.5463	0	-0.00251822	5	1	120	0.972675	2017	-0.00224855	H	L	M	LM	LM	0.0398528	2017-2018	1.01253	HLM2017	0
HLM	1861	10.2535	49.5463	0	0.0715939	5	1	120	0.837835	2017	0.0670961	H	L	M	LM	LM	0.120056	2017-2018	0.957891	HLM2017	0
HLM	1862	10.2536	49.5463	0	0.116643	5	1	120	0.925519	2017	0.100584	H	L	M	LM	LM	0.158727	2017-2018	1.08425	HLM2017	0
HLM	1863	10.2537	49.5463	0	0.17821	5	1	120	0.947993	2017	0.139383	H	L	M	LM	LM	0.352968	2017-2018	1.30096	HLM2017	0
HLM	1864	10.2539	49.5463	0	0.302001	5	1	120	1.27637	2017	0.179369	H	L	M	LM	LM	0.0503014	2017-2018	1.32667	HLM2017	0
HLM	1865	10.254	49.5463	0	0.452201	5	1	120	1.91144	2017	0.232584	H	L	M	LM	LM	-0.864763	2017-2018	1.04668	HLM2017	0
HLM	1866	10.2541	49.5463	1	0.313145	5	1	120	1.49606	2017	0.179365	H	L	M	LM	LM	-0.50767	2017-2018	0.988394	HLM2017	0
HLM	1867	10.2543	49.5463	0	0.254179	5	1	120	1.03332	2017	0.163282	H	L	M	LM	LM	0.059514	2017-2018	1.09283	HLM2017	0
HLM	1868	10.2544	49.5463	0	0.241269	5	1	120	1.14472	2017	0.155101	H	L	M	LM	LM	0.0163209	2017-2018	1.16104	HLM2017	0
HLM	1869	10.2546	49.5463	0	0.208502	5	1	120	1.20558	2017	0.127384	H	L	M	LM	LM	-0.278947	2017-2018	0.926638	HLM2017	0
HLM	1870	10.2547	49.5463	0	0.3296	5	1	120	1.02365	2017	0.232527	H	L	M	LM	LM	-0.0798086	2017-2018	0.943842	HLM2017	0
HLM	1871	10.2548	49.5463	0	0.49744	5	1	120	1.06936	2017	0.326461	H	L	M	LM	LM	-0.0679186	2017-2018	1.00144	HLM2017	0
HLM	1872	10.255	49.5463	0	0.283082	5	1	120	1.13892	2017	0.20837	H	L	M	LM	LM	-0.15087	2017-2018	0.988053	HLM2017	0
HLM	1873	10.2551	49.5463	0	0.172052	5	1	120	1.07053	2017	0.14995	H	L	M	LM	LM	-0.211226	2017-2018	0.8593	HLM2017	0
HLM	1874	10.2532	49.5463	0	0.172043	5	1	120	1.02895	2017	0.134383	H	L	M	LM	LM	-0.237624	2017-2018	0.79133	HLM2017	0
HLM	1875	10.2533	49.5463	0	0.0518591	5	1	120	0.959646	2017	0.0438214	H	L	M	LM	LM	-0.0319927	2017-2018	0.927654	HLM2017	0
HLM	1876	10.2535	49.5463	0	0.0620126	5	1	120	0.778365	2017	0.0553471	H	L	M	LM	LM	0.173231	2017-2018	0.951597	HLM2017	0
HLM	1877	10.2536	49.5463	0	0.12532	5	1	120	0.872622	2017	0.108464	H	L	M	LM	LM	0.244833	2017-2018	1.11746	HLM2017	0
HLM	1878	10.2537	49.5463	0	0.419936	5	1	120	0.918339	2017	0.31427	H	L	M	LM	LM	0.528753	2017-2018	1.44709	HLM2017	0
HLM	1879	10.2539	49.5463	0	0.293915	5	1	120	1.04207	2017	0.21307	H	L	M	LM	LM	0.187802	2017-2018	1.22987	HLM2017	0
HLM	1880	10.254	49.5463	0	0.268516	5	1	120	1.38739	2017	0.166441	H	L	M	LM	LM	-0.349575	2017-2018	1.03782	HLM2017	0
HLM	1881	10.2541	49.5463	1	0.214945	5	1	120	1.04884	2017	0.134121	H	L	M	LM	LM	-0.101137	2017-2018	0.947698	HLM2017	0
HLM	1882	10.2543	49.5462	0	0.0647572	5	1	120	0.929682	2017	0.0442608	H	L	M	LM	LM	0.0542868	2017-2018	0.983969	HLM2017	0
HLM	1883	10.2544	49.5462	0	0.0627706	5	1	120	0.959075	2017	0.0490786	H	L	M	LM	LM	0.183399	2017-2018	1.14247	HLM2017	0
HLM	1884	10.2546	49.5462	0	0.192978	5	1	120	1.02263	2017	0.137187	H	L	M	LM	LM	-0.0513077	2017-2018	0.971324	HLM2017	0
HLM	1885	10.2547	49.5462	0	0.407566	5	1	120	0.913473	2017	0.31467	H	L	M	LM	LM	0.0387446	2017-2018	0.952217	HLM2017	0
HLM	1886	10.2548	49.5462	0	0.371817	5	1	120	1.01607	2017	0.283163	H	L	M	LM	LM	-0.0666016	2017-2018	0.949464	HLM2017	0
HLM	1887	10.255	49.5462	0	0.171038	5	1	120	1.13968	2017	0.132464	H	L	M	LM	LM	-0.138743	2017-2018	1.00094	HLM2017	0
HLM	1888	10.2533	49.5462	0	0.141467	5	1	120	1.17285	2017	0.0954424	H	L	M	LM	LM	-0.323249	2017-2018	0.849603	HLM2017	0
HLM	1889	10.2535	49.5462	0	0.00942784	5	1	120	1.04302	2017	0.00699599	H	L	M	LM	LM	-0.135005	2017-2018	0.908019	HLM2017	0
HLM	1890	10.2536	49.5462	0	0.0701037	5	1	120	0.913774	2017	0.0588948	H	L	M	LM	LM	0.11123	2017-2018	1.025	HLM2017	0
HLM	1891	10.2537	49.5462	0	0.228313	5	1	120	0.870319	2017	0.193598	H	L	M	LM	LM	0.289382	2017-2018	1.1597	HLM2017	0
HLM	1892	10.2539	49.5462	0	0.116458	5	1	120	0.844198	2017	0.108033	H	L	M	LM	LM	0.247525	2017-2018	1.09172	HLM2017	0
HLM	1893	10.254	49.5462	0	0.0992476	5	1	120	0.809424	2017	0.0855302	H	L	M	LM	LM	0.315907	2017-2018	1.12533	HLM2017	0
HLM	1894	10.2541	49.5462	0	0.0206099	5	1	120	0.76543	2017	0.0156788	H	L	M	LM	LM	0.29159	2017-2018	1.05702	HLM2017	0
HLM	1895	10.2543	49.5462	0	0.0520185	5	1	120	0.915297	2017	0.0342033	H	L	M	LM	LM	0.189857	2017-2018	1.10515	HLM2017	0
HLM	1896	10.2544	49.5462	0	0.110511	5	1	120	0.98423	2017	0.0750009	H	L	M	LM	LM	0.00800881	2017-2018	0.992239	HLM2017	0
HLM	1897	10.2546	49.5462	0	0.273925	5	1	120	0.90214	2017	0.201113	H	L	M	LM	LM	0.0338858	2017-2018	0.936026	HLM2017	0
HLM	1898	10.2547	49.5462	0	0.33603	5	1	120	0.894424	2017	0.253412	H	L	M	LM	LM	0.0824255	2017-2018	0.976849	HLM2017	0
HLM	1899	10.2548	49.5462	0	0.261779	5	1	120	0.868512	2017	0.200051	H	L	M	LM	LM	-0.0468423	2017-2018	0.82167	HLM2017	0
HLM	1900	10.255	49.5462	0	0.107343	5	1	120	1.02228	2017	0.0722847	H	L	M	LM	LM	-0.0775795	2017-2018	0.944696	HLM2017	0
HLM	1901	10.2533	49.5461	0	0.294336	5	1	120	1.32536	2017	0.184444	H	L	M	LM	LM	-0.421409	2017-2018	0.903947	HLM2017	0
HLM	1902	10.2534	49.5461	0	0.18073	5	1	120	1.16718	2017	0.132699	H	L	M	LM	LM	-0.384574	2017-2018	0.782602	HLM2017	0
HLM	1903	10.2536	49.5461	0	0.0849231	5	1	120	0.893922	2017	0.0681124	H	L	M	LM	LM	-0.00585674	2017-2018	0.888066	HLM2017	0
HLM	1904	10.2537	49.5461	0	0.00857558	5	1	120	0.874496	2017	0.00748962	H	L	M	LM	LM	0.102694	2017-2018	0.97719	HLM2017	0
HLM	1905	10.2539	49.5461	0	0.103909	5	1	120	0.950442	2017	0.0846027	H	L	M	LM	LM	0.0867455	2017-2018	1.03719	HLM2017	0
HLM	1906	10.254	49.5461	0	0.00575429	5	1	120	0.879568	2017	0.00509583	H	L	M	LM	LM	0.320316	2017-2018	1.19988	HLM2017	0
HLM	1907	10.2541	49.5461	1	0.101793	5	1	120	0.901678	2017	0.0712701	H	L	M	LM	LM	0.446403	2017-2018	1.34808	HLM2017	0
HLM	1908	10.2543	49.5461	0	-3.97975e-05	5	1	120	1.13712	2017	-2.4292e-05	H	L	M	LM	LM	0.1718	2017-2018	1.30892	HLM2017	0
HLM	1909	10.2544	49.5461	0	0.316089	5	1	120	1.22224	2017	0.19548	H	L	M	LM	LM	-0.139208	2017-2018	1.08303	HLM2017	0
HLM	1910	10.2546	49.5461	0	0.399966	5	1	120	0.997721	2017	0.284123	H	L	M	LM	LM	-0.138448	2017-2018	0.859273	HLM2017	0
HLM	1911	10.2547	49.5461	0	0.261735	5	1	120	0.847275	2017	0.181344	H	L	M	LM	LM	0.0377323	2017-2018	0.885008	HLM2017	0
HLM	1912	10.2548	49.5461	0	0.265477	5	1	120	0.954722	2017	0.148289	H	L	M	LM	LM	-0.235526	2017-2018	0.719196	HLM2017	0
HLM	1913	10.2534	49.546	0	0.294501	5	1	120	1.10357	2017	0.217565	H	L	M	LM	LM	-0.360248	2017-2018	0.743318	HLM2017	0
HLM	1914	10.2536	49.546	0	0.143414	5	1	120	0.958408	2017	0.109956	H	L	M	LM	LM	-0.0656545	2017-2018	0.892754	HLM2017	0
HLM	1915	10.2537	49.546	0	0.0537775	5	1	120	0.961778	2017	0.0435824	H	L	M	LM	LM	0.0338306	2017-2018	0.995609	HLM2017	0
HLM	1916	10.2539	49.546	0	-0.0133822	5	1	120	0.983106	2017	-0.0111881	H	L	M	LM	LM	0.0130512	2017-2018	0.996157	HLM2017	0
HLM	1917	10.254	49.546	0	0.224579	5	1	120	0.980635	2017	0.150106	H	L	M	LM	LM	0.234858	2017-2018	1.21549	HLM2017	0
HLM	1918	10.2541	49.546	0	0.211995	5	1	120	0.917688	2017	0.142225	H	L	M	LM	LM	0.451881	2017-2018	1.36957	HLM2017	0
HLM	1919	10.2543	49.546	1	0.00600268	5	1	120	1.12848	2017	0.00430817	H	L	M	LM	LM	0.106016	2017-2018	1.2345	HLM2017	0
HLM	1920	10.2544	49.546	0	0.0858986	5	1	120	1.03213	2017	0.0707356	H	L	M	LM	LM	0.174363	2017-2018	1.20649	HLM2017	0
HLM	1921	10.2546	49.546	0	0.358061	5	1	120	1.06422	2017	0.249847	H	L	M	LM	LM	-0.0663773	2017-2018	0.997839	HLM2017	0
HLM	1922	10.2547	49.546	0	0.459822	5	1	120	0.915927	2017	0.304127	H	L	M	LM	LM	0.0578949	2017-2018	0.973822	HLM2017	0
HLM	1923	10.2536	49.5459	0	0.216166	5	1	120	1.03406	2017	0.164545	H	L	M	LM	LM	-0.0646985	2017-2018	0.969362	HLM2017	0
HLM	1924	10.2537	49.5459	0	0.0271069	5	1	120	0.90413	2017	0.0262401	H	L	M	LM	LM	0.0772907	2017-2018	0.98142	HLM2017	0
HLM	1925	10.2539	49.5459	0	-0.00959692	5	1	120	0.858482	2017	-0.00951102	H	L	M	LM	LM	0.143481	2017-2018	1.00196	HLM2017	0
HLM	1926	10.254	49.5459	0	0.10817	5	1	120	0.924249	2017	0.0828675	H	L	M	LM	LM	0.097758	2017-2018	1.02201	HLM2017	0
HLM	1927	10.2541	49.5459	1	0.160156	5	1	120	0.968126	2017	0.117814	H	L	M	LM	LM	0.134282	2017-2018	1.10241	HLM2017	0
HLM	1928	10.2543	49.5459	0	0.0978338	5	1	120	0.985828	2017	0.0794122	H	L	M	LM	LM	-0.000436713	2017-2018	0.985392	HLM2017	0
HLM	1929	10.2544	49.5459	0	0.211813	5	1	120	0.880372	2017	0.178084	H	L	M	LM	LM	0.126795	2017-2018	1.00717	HLM2017	0
HLM	1930	10.2545	49.5459	0	0.247157	5	1	120	0.909123	2017	0.193562	H	L	M	LM	LM	0.108103	2017-2018	1.01723	HLM2017	0
HLM	1931	10.2547	49.5459	0	0.31146	5	1	120	0.885135	2017	0.248813	H	L	M	LM	LM	0.164675	2017-2018	1.04981	HLM2017	0
HLM	1932	10.2537	49.5458	0	0.183938	5	1	120	0.91516	2017	0.156723	H	L	M	LM	LM	0.00670538	2017-2018	0.921865	HLM2017	0
HLM	1933	10.2539	49.5458	0	0.159517	5	1	120	0.922742	2017	0.133853	H	L	M	LM	LM	0.0202368	2017-2018	0.942979	HLM2017	0
HLM	1934	10.254	49.5458	0	0.169837	5	1	120	1.06236	2017	0.121428	H	L	M	LM	LM	-0.104273	2017-2018	0.958088	HLM2017	0
HLM	1935	10.2541	49.5458	0	0.202001	5	1	120	1.17965	2017	0.118852	H	L	M	LM	LM	-0.329387	2017-2018	0.85026	HLM2017	0
HLM	1936	10.2543	49.5458	0	0.262955	5	1	120	1.04358	2017	0.152051	H	L	M	LM	LM	-0.22944	2017-2018	0.814144	HLM2017	0
HLM	1937	10.2544	49.5458	0	0.261375	5	1	120	0.865945	2017	0.194209	H	L	M	LM	LM	0.0542371	2017-2018	0.920182	HLM2017	0
HLM	1938	10.2545	49.5458	0	0.22925	5	1	120	0.897088	2017	0.182764	H	L	M	LM	LM	0.147408	2017-2018	1.0445	HLM2017	0
HLM	1939	10.2537	49.5457	0	0.155797	5	1	120	0.956001	2017	0.114612	H	L	M	LM	LM	0.0651269	2017-2018	1.02113	HLM2017	0
HLM	1940	10.2539	49.5457	0	0.0433771	5	1	120	0.803493	2017	0.0377965	H	L	M	LM	LM	0.168972	2017-2018	0.972465	HLM2017	0
HLM	1941	10.254	49.5457	0	0.0958734	5	1	120	0.868858	2017	0.0762983	H	L	M	LM	LM	0.0308863	2017-2018	0.899744	HLM2017	0
HLM	1942	10.2541	49.5457	0	0.230787	5	1	120	1.16935	2017	0.132685	H	L	M	LM	LM	-0.414215	2017-2018	0.755136	HLM2017	0
HLM	1943	10.2543	49.5457	0	0.295869	5	1	120	1.17949	2017	0.159177	H	L	M	LM	LM	-0.375129	2017-2018	0.804365	HLM2017	0
HLM	1944	10.2544	49.5457	0	0.250034	5	1	120	1.04882	2017	0.171481	H	L	M	LM	LM	-0.123292	2017-2018	0.925529	HLM2017	0
HLM	1945	10.2539	49.5456	0	-0.00877588	5	1	120	0.797315	2017	-0.00910593	H	L	M	LM	LM	0.203112	2017-2018	1.00043	HLM2017	0
HLM	1946	10.254	49.5456	0	-0.00656304	5	1	120	0.812743	2017	-0.0059922	H	L	M	LM	LM	0.0678321	2017-2018	0.880575	HLM2017	0
HLM	1947	10.2541	49.5456	0	0.0859246	5	1	120	1.03935	2017	0.0604878	H	L	M	LM	LM	-0.244661	2017-2018	0.794686	HLM2017	0
HLM	1948	10.2543	49.5456	0	0.290591	5	1	120	1.25512	2017	0.171184	H	L	M	LM	LM	-0.339798	2017-2018	0.915321	HLM2017	0
HLM	1949	10.254	49.5455	0	0.119315	5	1	120	1.07085	2017	0.0910775	H	L	M	LM	LM	-0.0793496	2017-2018	0.991503	HLM2017	0
HLM	1950	10.2541	49.5455	0	0.0144996	5	1	120	1.09647	2017	0.0107738	H	L	M	LM	LM	-0.126499	2017-2018	0.969969	HLM2017	0
HLM	1951	10.2543	49.5455	0	0.234754	5	1	120	1.17114	2017	0.145273	H	L	M	LM	LM	-0.0944432	2017-2018	1.0767	HLM2017	0
HLM	1952	10.2541	49.5454	0	0.196127	5	1	120	1.03842	2017	0.145877	H	L	M	LM	LM	0.107979	2017-2018	1.1464	HLM2017	0
JHC	1953	10.0535	49.5432	0	0.323592	5	1	120	1.09075	2017	0.245497	J	H	C	HC	HC	-0.0135903	2017-2018	1.07716	JHC2017	1
JHC	1954	10.0536	49.5432	0	0.179801	5	1	120	1.07658	2017	0.1326	J	H	C	HC	HC	-0.0427593	2017-2018	1.03382	JHC2017	1
JHC	1955	10.0538	49.5432	0	0.209253	5	1	120	1.03174	2017	0.156208	J	H	C	HC	HC	-0.0556202	2017-2018	0.976119	JHC2017	1
JHC	1956	10.0539	49.5432	0	0.167845	5	1	120	1.07897	2017	0.129508	J	H	C	HC	HC	-0.236532	2017-2018	0.842438	JHC2017	1
JHC	1957	10.0531	49.5431	0	0.012103	5	1	120	1.10324	2017	0.00986352	J	H	C	HC	HC	-0.226688	2017-2018	0.876551	JHC2017	1
JHC	1958	10.0532	49.5431	0	0.0667226	5	1	120	0.960603	2017	0.060693	J	H	C	HC	HC	-0.10328	2017-2018	0.857323	JHC2017	1
JHC	1959	10.0534	49.5431	0	0.251877	5	1	120	0.898422	2017	0.248577	J	H	C	HC	HC	0.185845	2017-2018	1.08427	JHC2017	1
JHC	1960	10.0535	49.5431	0	0.311501	5	1	120	1.0386	2017	0.238202	J	H	C	HC	HC	0.189463	2017-2018	1.22807	JHC2017	1
JHC	1961	10.0536	49.5431	0	0.15358	5	1	120	1.11329	2017	0.118085	J	H	C	HC	HC	-0.0754763	2017-2018	1.03782	JHC2017	1
JHC	1962	10.0538	49.5431	0	-0.0110462	5	1	120	1.01603	2017	-0.00997488	J	H	C	HC	HC	-0.133616	2017-2018	0.882416	JHC2017	1
JHC	1963	10.0539	49.5431	0	-0.00648126	5	1	120	1.06733	2017	-0.00556324	J	H	C	HC	HC	-0.236707	2017-2018	0.830619	JHC2017	1
JHC	1964	10.0528	49.543	0	0.0624476	5	1	120	0.952389	2017	0.0483765	J	H	C	HC	HC	0.346615	2017-2018	1.299	JHC2017	1
JHC	1965	10.0529	49.543	0	0.185141	5	1	120	1.17286	2017	0.132231	J	H	C	HC	HC	-0.0838422	2017-2018	1.08902	JHC2017	1
JHC	1966	10.0531	49.543	0	0.13138	5	1	120	1.2249	2017	0.101692	J	H	C	HC	HC	-0.29578	2017-2018	0.929118	JHC2017	1
JHC	1967	10.0532	49.543	0	0.253524	5	1	120	1.00739	2017	0.204615	J	H	C	HC	HC	-0.0943483	2017-2018	0.913045	JHC2017	1
JHC	1968	10.0533	49.543	0	0.392764	5	1	120	0.917744	2017	0.33444	J	H	C	HC	HC	0.15465	2017-2018	1.07239	JHC2017	1
JHC	1969	10.0535	49.543	0	0.220345	5	1	120	0.993429	2017	0.196432	J	H	C	HC	HC	0.164658	2017-2018	1.15809	JHC2017	1
JHC	1970	10.0536	49.543	0	0.224437	5	1	120	1.08333	2017	0.1763	J	H	C	HC	HC	-0.101432	2017-2018	0.981901	JHC2017	1
JHC	1971	10.0538	49.543	0	0.153153	5	1	120	0.950329	2017	0.129377	J	H	C	HC	HC	-0.111495	2017-2018	0.838834	JHC2017	1
JHC	1972	10.0539	49.543	0	0.0622178	5	1	120	0.919501	2017	0.0555771	J	H	C	HC	HC	-0.0606334	2017-2018	0.858868	JHC2017	1
JHC	1973	10.054	49.543	0	0.0652034	5	1	120	0.756214	2017	0.0654535	J	H	C	HC	HC	-0.0157758	2017-2018	0.740438	JHC2017	1
JHC	1974	10.0529	49.5429	0	0.0278372	5	1	120	1.14148	2017	0.0202282	J	H	C	HC	HC	-0.0664433	2017-2018	1.07504	JHC2017	1
JHC	1975	10.0531	49.5429	0	0.040109	5	1	120	1.17582	2017	0.0318178	J	H	C	HC	HC	-0.207834	2017-2018	0.96799	JHC2017	1
JHC	1976	10.0532	49.5429	0	0.200692	5	1	120	1.00746	2017	0.161242	J	H	C	HC	HC	-0.0900331	2017-2018	0.917425	JHC2017	1
JHC	1977	10.0533	49.5429	0	0.223564	5	1	120	1.00537	2017	0.171731	J	H	C	HC	HC	0.0039523	2017-2018	1.00932	JHC2017	1
JHC	1978	10.0535	49.5429	0	0.176128	5	1	120	1.01294	2017	0.153385	J	H	C	HC	HC	0.0960749	2017-2018	1.10902	JHC2017	1
JHC	1979	10.0536	49.5429	0	0.189458	5	1	120	1.01036	2017	0.140031	J	H	C	HC	HC	0.0648248	2017-2018	1.07519	JHC2017	1
JHC	1980	10.0538	49.5429	0	0.43612	5	1	120	0.852177	2017	0.286472	J	H	C	HC	HC	0.13347	2017-2018	0.985648	JHC2017	1
JHC	1981	10.0539	49.5429	0	0.202863	5	1	120	0.775582	2017	0.171556	J	H	C	HC	HC	0.172197	2017-2018	0.947779	JHC2017	1
JHC	1982	10.054	49.5429	0	0.0751184	5	1	120	0.676289	2017	0.0834906	J	H	C	HC	HC	0.128256	2017-2018	0.804545	JHC2017	1
JHC	1983	10.0529	49.5429	0	0.290165	5	1	120	0.98198	2017	0.202277	J	H	C	HC	HC	0.105466	2017-2018	1.08745	JHC2017	1
JHC	1984	10.0531	49.5429	1	-0.00771111	5	1	120	1.2388	2017	-0.00540713	J	H	C	HC	HC	-0.146354	2017-2018	1.09245	JHC2017	1
JHC	1985	10.0532	49.5429	0	-0.0119105	5	1	120	1.19564	2017	-0.00880351	J	H	C	HC	HC	-0.210105	2017-2018	0.985538	JHC2017	1
JHC	1986	10.0533	49.5429	0	0.17787	5	1	120	1.13069	2017	0.110178	J	H	C	HC	HC	-0.141121	2017-2018	0.989566	JHC2017	1
JHC	1987	10.0535	49.5429	0	0.156123	5	1	120	1.04252	2017	0.118441	J	H	C	HC	HC	0.0947806	2017-2018	1.1373	JHC2017	1
JHC	1988	10.0536	49.5429	0	0.375264	5	1	120	0.876204	2017	0.282879	J	H	C	HC	HC	0.1623	2017-2018	1.0385	JHC2017	1
JHC	1989	10.0538	49.5429	0	0.363053	5	1	120	0.764512	2017	0.268134	J	H	C	HC	HC	0.238959	2017-2018	1.00347	JHC2017	1
JHC	1990	10.0539	49.5429	0	0.269213	5	1	120	0.789715	2017	0.235845	J	H	C	HC	HC	0.172425	2017-2018	0.962139	JHC2017	1
JHC	1991	10.054	49.5428	0	0.155728	5	1	120	0.733955	2017	0.185679	J	H	C	HC	HC	0.119572	2017-2018	0.853527	JHC2017	1
JHC	1992	10.0542	49.5428	0	0.23403	5	1	120	0.650151	2017	0.267617	J	H	C	HC	HC	0.422617	2017-2018	1.07277	JHC2017	1
JHC	1993	10.0529	49.5428	0	0.462589	5	1	120	0.861817	2017	0.30982	J	H	C	HC	HC	0.460679	2017-2018	1.3225	JHC2017	1
JHC	1994	10.0531	49.5428	0	0.171583	5	1	120	1.12275	2017	0.130579	J	H	C	HC	HC	0.12248	2017-2018	1.24523	JHC2017	1
JHC	1995	10.0532	49.5428	1	0.0459718	5	1	120	1.15492	2017	0.0374844	J	H	C	HC	HC	-0.142065	2017-2018	1.01286	JHC2017	1
JHC	1996	10.0533	49.5428	0	0.0541544	5	1	120	1.20739	2017	0.0364144	J	H	C	HC	HC	-0.108643	2017-2018	1.09875	JHC2017	1
JHC	1997	10.0535	49.5428	0	0.235313	5	1	120	1.05528	2017	0.165408	J	H	C	HC	HC	0.110569	2017-2018	1.16584	JHC2017	1
JHC	1998	10.0536	49.5428	0	0.392314	5	1	120	0.730236	2017	0.293596	J	H	C	HC	HC	0.279301	2017-2018	1.00954	JHC2017	1
JHC	1999	10.0538	49.5428	0	0.399185	5	1	120	0.790355	2017	0.27137	J	H	C	HC	HC	0.174746	2017-2018	0.9651	JHC2017	1
[truncated: 108,001 more rows]

## Sheet: Fig. 2b and 2e
plot	block	years	R2_of_herbivory_induced_budburst_delay	R2_of_herbivory_reduction_through_budburst_delay	slope_of_herbivory_induced_budburst_delay	slope_of_herbivory_reduction_through_budburst_delay	tree_growth	parasitism_rate	virus_infection_rate	L_Light	T_Temperature	K_Continentality	F_Moisture	R_Reaction	N_Nutrients
AHC	A	2017-2018	0.036	0.037	-0.357	0.148	NA	NA	NA	5.206	2.406	3.682	4.336	4.241	3.706
AHM	A	2017-2018	0.011	0.066	-0.219	0.204	NA	NA	NA	6.383	0.689	3.078	6.045	0.631	1.641
ALC	A	2017-2018	0.041	0.026	-0.316	0.156	NA	NA	NA	3.797	4.967	3.914	1.657	2.343	2.072
ALM	A	2017-2018	-0.001	0.002	-0.065	0.064	NA	NA	NA	4.017	5.701	3.951	0.795	0.671	0.572
B1	B	2017-2018	0.115	0.188	-0.586	0.365	NA	NA	NA	NA	NA	NA	NA	NA	NA
BHC	B	2017-2018	-0.001	0.012	-0.049	0.097	NA	NA	NA	4.637	3.139	3.323	3.868	4.413	4.221
BHM	B	2017-2018	0.071	0.158	-0.492	0.308	NA	NA	NA	5.77	5.189	5.041	1.041	0.801	0.923
BLC	B	2017-2018	0.017	0.086	-0.253	0.236	NA	NA	NA	5.248	3.927	3.607	4.026	5.064	3.822
BLM	B	2017-2018	0.013	0.021	-0.212	0.125	NA	NA	NA	4.37	3.609	3.586	3.414	3.29	3.643
D1	D	2017-2018	0	0.059	-0.075	0.221	NA	NA	NA	NA	NA	NA	NA	NA	NA
D10	D	2017-2018	0.018	-0.005	-0.175	0.063	NA	NA	NA	NA	NA	NA	NA	NA	NA
D2	D	2017-2018	-0.011	-0.011	0.127	0.045	NA	NA	NA	NA	NA	NA	NA	NA	NA
D3	D	2017-2018	0.105	0.168	0.452	-0.477	NA	NA	NA	NA	NA	NA	NA	NA	NA
D4	D	2017-2018	0.014	0.041	-0.218	0.178	NA	NA	NA	NA	NA	NA	NA	NA	NA
D5	D	2017-2018	0.024	0.108	-0.252	0.307	NA	NA	NA	NA	NA	NA	NA	NA	NA
D6	D	2017-2018	0.113	0.228	-0.502	0.504	NA	NA	NA	NA	NA	NA	NA	NA	NA
D7	D	2017-2018	0.016	0.062	-0.225	0.228	NA	NA	NA	NA	NA	NA	NA	NA	NA
D8	D	2017-2018	0.05	0.125	-0.368	0.298	NA	NA	NA	NA	NA	NA	NA	NA	NA
D9	D	2017-2018	0.025	0.063	-0.277	0.201	NA	NA	NA	NA	NA	NA	NA	NA	NA
DHC	D	2017-2018	0.041	0.112	-0.384	0.254	NA	NA	NA	4.266	5.405	4.359	4.534	1.776	6.014
DHM	D	2017-2018	0.016	0.041	-0.178	0.213	NA	NA	NA	4.164	3.52	4.022	2.844	1.676	1.858
DLC	D	2017-2018	0.017	0.054	-0.263	0.19	NA	NA	NA	5.319	3.826	3.301	5.305	3.811	4.082
DLM	D	2017-2018	0.072	0.079	-0.6	0.197	NA	NA	NA	4.39	3.98	3.662	3.081	3.971	3.366
F1	F	2017-2018	0.039	0.068	-0.275	0.258	NA	NA	NA	NA	NA	NA	NA	NA	NA
FHC	F	2017-2018	0.003	0.02	-0.106	0.135	NA	NA	NA	6.045	4.027	3.546	4.494	1.387	3.704
FHM	F	2017-2018	0.091	0.068	-0.444	0.254	NA	NA	NA	4.758	3.32	3.589	4.142	2.345	2.706
FLC	F	2017-2018	0.077	0.089	-0.485	0.236	NA	NA	NA	4.909	5.633	4.78	4.785	4.878	5.858
FLM	F	2017-2018	0.027	0.006	-0.267	0.084	NA	NA	NA	5.323	4.969	2.669	4.398	1.519	1.823
GHC	G	2017-2018	0.022	0.052	-0.249	0.197	NA	NA	NA	5.253	0.804	3.583	3.127	3.377	3.776
GHM	G	2017-2018	0.037	0.121	-0.341	0.325	NA	NA	NA	5.633	4.911	3.827	5.426	4.32	3.459
GLC	G	2017-2018	0.033	0.108	-0.28	0.314	NA	NA	NA	4.59	1.531	2.877	3.28	3.28	2.633
GLM	G	2017-2018	0.065	0.117	-0.395	0.331	NA	NA	NA	4.607	3.893	4.179	1.929	0.357	0.964
HHC	H	2017-2018	0.017	0.039	-0.217	0.194	NA	NA	NA	4.886	2.934	3.797	3.93	2.111	3.229
HHM	H	2017-2018	0.06	0.142	-0.43	0.316	NA	NA	NA	4.597	3.453	3.107	3.211	3.796	4.618
HLC	H	2017-2018	0	0.051	-0.079	0.212	NA	NA	NA	4.499	2.554	3.272	3.748	4.175	4.327
HLM	H	2017-2018	0.053	0.082	-0.418	0.26	NA	NA	NA	4.604	2.456	3.175	3.397	3.537	5.372
JHC	J	2017-2018	0.001	-0.005	0.1	0.003	NA	NA	NA	4.037	3.797	2.559	3.828	1.315	3.186
JHM	J	2017-2018	0.048	0.034	-0.383	0.159	NA	NA	NA	3.797	5.358	2.311	4.747	6.219	5.578
JLC	J	2017-2018	0.027	0.027	-0.301	0.134	NA	NA	NA	3.648	2.69	2.957	4.828	3.953	5.158
JLM	J	2017-2018	0.023	0.064	-0.27	0.196	NA	NA	NA	2.566	1.763	1.545	5.533	4.744	6.942
MHC	M	2017-2018	0.126	0.208	-0.574	0.384	NA	NA	NA	4.205	3.053	3.464	2.98	1.384	2.596
MHM	M	2017-2018	0.03	0.08	-0.286	0.23	NA	NA	NA	3.196	4.746	2.367	4.515	5.113	5.187
MLC	M	2017-2018	0.045	0.077	-0.389	0.217	NA	NA	NA	5.039	3.315	4.013	2.111	1.16	2.592
MLM	M	2017-2018	0.041	0.075	-0.365	0.211	NA	NA	NA	4.812	4.002	3.845	2.798	1.583	2.842
NHC	N	2017-2018	0.001	0.054	-0.101	0.188	NA	NA	NA	4.113	4.672	2.446	4.647	1.425	1.579
NHM	N	2017-2018	0.049	0.065	-0.401	0.206	NA	NA	NA	5.677	5.401	3.171	3.414	3.509	6.743
NLC	N	2017-2018	0.011	0.016	-0.173	0.12	NA	NA	NA	4.837	4.505	3.989	2.868	4.025	1.827
NLM	N	2017-2018	0.075	0.067	-0.533	0.197	NA	NA	NA	4.725	4.208	3.179	4.146	4.281	3.832
OHC	O	2017-2018	0.029	0.073	-0.327	0.198	NA	NA	NA	3.121	2.589	2.903	1.72	5.589	4.975
OHM	O	2017-2018	0.033	0.092	-0.301	0.258	NA	NA	NA	2.45	1.761	2.761	1.741	7.023	6.394
OLC	O	2017-2018	0.056	0.061	-0.427	0.181	NA	NA	NA	5.141	5.581	3.316	4.639	4.942	4.345
OLM	O	2017-2018	0.032	0.088	-0.365	0.24	NA	NA	NA	5.733	5.04	4.074	5.181	3.558	2.739
SHC	S	2017-2018	0.01	0.026	-0.18	0.136	NA	NA	NA	4.459	4.896	3.697	1.69	4.738	4.748
SHM	S	2017-2018	0.015	0.04	-0.27	0.147	NA	NA	NA	3.847	2.691	3.201	3.446	3.14	3.899
SLC	S	2017-2018	0.002	0.051	-0.11	0.181	NA	NA	NA	5.333	5.667	4.444	1.667	0	0
SLM	S	2017-2018	0.054	0.112	-0.407	0.264	NA	NA	NA	6.968	5.857	5.873	0.286	0.159	0.175
THC	T	2017-2018	-0.002	0.018	-0.028	0.107	NA	NA	NA	3.349	2.395	3.207	2.185	5.152	5.893
THM	T	2017-2018	0.039	0.061	-0.357	0.216	NA	NA	NA	6.021	4.853	5.098	1.447	1.256	1.302
TLC	T	2017-2018	0.002	0	0.102	0.048	NA	NA	NA	4.489	3.935	2.794	4.83	2.348	1.762
TLM	T	2017-2018	0.064	0.057	-0.511	0.161	NA	NA	NA	4.989	3.846	3.623	4.606	4.729	3.98
AHC	A	2018-2019	0.038	0.071	-0.29	0.262	NA	0.089	0	5.206	2.406	3.682	4.336	4.241	3.706
AHM	A	2018-2019	0.049	0.07	-0.347	0.232	NA	0.057	0.2	6.383	0.689	3.078	6.045	0.631	1.641
ALC	A	2018-2019	0.022	0.002	-0.246	0.06	NA	0.101	NA	3.797	4.967	3.914	1.657	2.343	2.072
ALM	A	2018-2019	-0.003	-0.003	0.026	-0.003	NA	0.138	NA	4.017	5.701	3.951	0.795	0.671	0.572
B1	B	2018-2019	0.089	0.189	-0.548	0.403	NA	NA	NA	NA	NA	NA	NA	NA	NA
BHC	B	2018-2019	0.007	0.056	-0.153	0.247	NA	0.05	0.3	4.637	3.139	3.323	3.868	4.413	4.221
BHM	B	2018-2019	0.128	0.126	-0.602	0.335	NA	0.055	0.6	5.77	5.189	5.041	1.041	0.801	0.923
BLC	B	2018-2019	0.116	0.143	-0.569	0.336	NA	0.164	0	5.248	3.927	3.607	4.026	5.064	3.822
BLM	B	2018-2019	0.004	0.058	-0.12	0.244	NA	0.053	0.1	4.37	3.609	3.586	3.414	3.29	3.643
D1	D	2018-2019	0.079	0.06	-0.477	0.243	NA	NA	NA	NA	NA	NA	NA	NA	NA
D10	D	2018-2019	-0.007	0.025	0.043	0.197	NA	NA	NA	NA	NA	NA	NA	NA	NA
D2	D	2018-2019	0.029	0.044	-0.232	0.265	NA	NA	NA	NA	NA	NA	NA	NA	NA
D3	D	2018-2019	-0.02	-0.003	0.072	0.161	NA	NA	NA	NA	NA	NA	NA	NA	NA
D4	D	2018-2019	0.064	0.041	-0.458	0.19	NA	NA	NA	NA	NA	NA	NA	NA	NA
D5	D	2018-2019	0.097	0.182	-0.465	0.419	NA	NA	NA	NA	NA	NA	NA	NA	NA
D6	D	2018-2019	0.065	0.234	-0.357	0.637	NA	NA	NA	NA	NA	NA	NA	NA	NA
D7	D	2018-2019	0.049	0.104	-0.392	0.277	NA	NA	NA	NA	NA	NA	NA	NA	NA
D8	D	2018-2019	0.097	0.083	-0.508	0.247	NA	NA	NA	NA	NA	NA	NA	NA	NA
D9	D	2018-2019	0.021	0.021	-0.244	0.134	NA	NA	NA	NA	NA	NA	NA	NA	NA
DHC	D	2018-2019	0.084	0.107	-0.444	0.309	NA	0.097	0	4.266	5.405	4.359	4.534	1.776	6.014
DHM	D	2018-2019	-0.003	-0.002	-0.042	-0.032	NA	0.182	NA	4.164	3.52	4.022	2.844	1.676	1.858
DLC	D	2018-2019	0.061	0.044	-0.396	0.181	NA	0.147	NA	5.319	3.826	3.301	5.305	3.811	4.082
DLM	D	2018-2019	0.007	0.025	-0.14	0.157	NA	0	NA	4.39	3.98	3.662	3.081	3.971	3.366
F1	F	2018-2019	0.038	0.067	-0.327	0.264	NA	NA	NA	NA	NA	NA	NA	NA	NA
FHC	F	2018-2019	0.108	0.107	-0.573	0.29	NA	0.092	0.2	6.045	4.027	3.546	4.494	1.387	3.704
FHM	F	2018-2019	0.061	0.097	-0.414	0.259	NA	0.118	0.2	4.758	3.32	3.589	4.142	2.345	2.706
FLC	F	2018-2019	-0.001	0.094	-0.087	0.221	NA	0.069	0.1	4.909	5.633	4.78	4.785	4.878	5.858
FLM	F	2018-2019	0.021	0.062	-0.268	0.23	NA	0.059	NA	5.323	4.969	2.669	4.398	1.519	1.823
GHC	G	2018-2019	0.055	0.103	-0.355	0.311	NA	0.139	0.1	5.253	0.804	3.583	3.127	3.377	3.776
GHM	G	2018-2019	0.038	0.073	-0.249	0.288	NA	0.039	0.5	5.633	4.911	3.827	5.426	4.32	3.459
GLC	G	2018-2019	0.088	0.101	-0.454	0.286	NA	0.125	0	4.59	1.531	2.877	3.28	3.28	2.633
GLM	G	2018-2019	0.041	0.038	-0.291	0.197	NA	0.064	NA	4.607	3.893	4.179	1.929	0.357	0.964
HHC	H	2018-2019	0.006	0.107	-0.148	0.292	NA	0.1	0.2	4.886	2.934	3.797	3.93	2.111	3.229
HHM	H	2018-2019	0.05	0.152	-0.352	0.35	NA	0.023	0.5	4.597	3.453	3.107	3.211	3.796	4.618
HLC	H	2018-2019	0.101	0.126	-0.441	0.374	NA	0.136	0	4.499	2.554	3.272	3.748	4.175	4.327
HLM	H	2018-2019	0.082	0.014	-0.405	0.129	NA	0.073	NA	4.604	2.456	3.175	3.397	3.537	5.372
JHC	J	2018-2019	0.035	0.097	-0.249	0.377	NA	0.155	0.2	4.037	3.797	2.559	3.828	1.315	3.186
JHM	J	2018-2019	0.008	0.048	-0.178	0.184	NA	0.048	NA	3.797	5.358	2.311	4.747	6.219	5.578
JLC	J	2018-2019	0.048	0.081	-0.448	0.234	NA	0.059	0	3.648	2.69	2.957	4.828	3.953	5.158
JLM	J	2018-2019	0.051	0.05	-0.43	0.163	NA	0.094	NA	2.566	1.763	1.545	5.533	4.744	6.942
MHC	M	2018-2019	0.097	0.073	-0.495	0.255	NA	0.067	0.1	4.205	3.053	3.464	2.98	1.384	2.596
MHM	M	2018-2019	0.059	0.083	-0.348	0.291	NA	0.13	0.2	3.196	4.746	2.367	4.515	5.113	5.187
MLC	M	2018-2019	0.047	0.151	-0.384	0.345	NA	0.17	0	5.039	3.315	4.013	2.111	1.16	2.592
MLM	M	2018-2019	0.057	0.07	-0.427	0.205	NA	0.026	NA	4.812	4.002	3.845	2.798	1.583	2.842
NHC	N	2018-2019	0.073	0.142	-0.488	0.355	NA	0.089	0	4.113	4.672	2.446	4.647	1.425	1.579
NHM	N	2018-2019	0.065	0.071	-0.372	0.269	NA	0.047	0.1	5.677	5.401	3.171	3.414	3.509	6.743
NLC	N	2018-2019	0.017	0.058	-0.232	0.194	NA	0.158	0	4.837	4.505	3.989	2.868	4.025	1.827
NLM	N	2018-2019	0.025	0.083	-0.291	0.247	NA	0.157	0	4.725	4.208	3.179	4.146	4.281	3.832
OHC	O	2018-2019	0.035	0.082	-0.294	0.254	NA	0.047	0.5	3.121	2.589	2.903	1.72	5.589	4.975
OHM	O	2018-2019	0.048	0.05	-0.306	0.23	NA	0.05	0.1	2.45	1.761	2.761	1.741	7.023	6.394
OLC	O	2018-2019	0.01	0.029	-0.178	0.14	NA	0.106	NA	5.141	5.581	3.316	4.639	4.942	4.345
OLM	O	2018-2019	0.076	0.068	-0.379	0.249	NA	0.098	NA	5.733	5.04	4.074	5.181	3.558	2.739
SHC	S	2018-2019	0.058	0.129	-0.391	0.338	NA	0.074	0	4.459	4.896	3.697	1.69	4.738	4.748
SHM	S	2018-2019	0.032	0.027	-0.315	0.134	NA	0.133	NA	3.847	2.691	3.201	3.446	3.14	3.899
SLC	S	2018-2019	0.069	0.078	-0.478	0.262	NA	0.151	NA	5.333	5.667	4.444	1.667	0	0
SLM	S	2018-2019	0.041	0.083	-0.36	0.237	NA	0.127	NA	6.968	5.857	5.873	0.286	0.159	0.175
THC	T	2018-2019	0.073	0.125	-0.415	0.294	NA	0.199	0.2	3.349	2.395	3.207	2.185	5.152	5.893
THM	T	2018-2019	0.028	0.03	-0.251	0.162	NA	0.159	NA	6.021	4.853	5.098	1.447	1.256	1.302
TLC	T	2018-2019	0.065	0.084	-0.406	0.268	NA	0.166	0	4.489	3.935	2.794	4.83	2.348	1.762
TLM	T	2018-2019	0.015	0.036	-0.22	0.167	NA	0.259	NA	4.989	3.846	3.623	4.606	4.729	3.98
AHC	A	2019-2020	0.029	0.048	-0.275	0.198	0.003394	0.098	0.1	5.206	2.406	3.682	4.336	4.241	3.706
AHM	A	2019-2020	0.005	0.023	-0.114	0.157	0.003819	0.143	0.11	6.383	0.689	3.078	6.045	0.631	1.641
ALC	A	2019-2020	0	0.003	-0.081	0.063	0.00253	0.051	NA	3.797	4.967	3.914	1.657	2.343	2.072
ALM	A	2019-2020	0.005	0.043	-0.147	0.192	0.002745	0.5	NA	4.017	5.701	3.951	0.795	0.671	0.572
B1	B	2019-2020	-0.003	0.051	-0.055	0.23	NA	NA	NA	NA	NA	NA	NA	NA	NA
BHC	B	2019-2020	0.09	0.14	-0.39	0.419	0.0004	0.037	0.2	4.637	3.139	3.323	3.868	4.413	4.221
BHM	B	2019-2020	0.007	0.116	-0.139	0.327	0.002412	0	0	5.77	5.189	5.041	1.041	0.801	0.923
BLC	B	2019-2020	0.052	0.049	-0.389	0.191	0.003116	0.136	NA	5.248	3.927	3.607	4.026	5.064	3.822
BLM	B	2019-2020	0.025	0.092	-0.249	0.282	0.002956	0.167	NA	4.37	3.609	3.586	3.414	3.29	3.643
D1	D	2019-2020	0.039	0.086	-0.269	0.288	NA	NA	NA	NA	NA	NA	NA	NA	NA
D10	D	2019-2020	0.039	0.055	-0.32	0.232	NA	NA	NA	NA	NA	NA	NA	NA	NA
D2	D	2019-2020	-0.004	-0.015	0.132	-0.023	NA	NA	NA	NA	NA	NA	NA	NA	NA
D3	D	2019-2020	0.322	0.321	-0.809	0.719	NA	NA	NA	NA	NA	NA	NA	NA	NA
D4	D	2019-2020	0.002	0.033	-0.089	0.207	NA	NA	NA	NA	NA	NA	NA	NA	NA
D5	D	2019-2020	0.169	0.122	-0.74	0.265	NA	NA	NA	NA	NA	NA	NA	NA	NA
D6	D	2019-2020	0.032	0.172	-0.261	0.414	NA	NA	NA	NA	NA	NA	NA	NA	NA
D7	D	2019-2020	0.029	0.06	-0.272	0.229	NA	NA	NA	NA	NA	NA	NA	NA	NA
D8	D	2019-2020	0.036	0.046	-0.325	0.18	NA	NA	NA	NA	NA	NA	NA	NA	NA
D9	D	2019-2020	0.051	0.097	-0.287	0.334	NA	NA	NA	NA	NA	NA	NA	NA	NA
DHC	D	2019-2020	0.073	0.065	-0.423	0.22	0.001741	0.151	0.6	4.266	5.405	4.359	4.534	1.776	6.014
DHM	D	2019-2020	-0.001	-0.001	0.086	0.045	0.003304	0	NA	4.164	3.52	4.022	2.844	1.676	1.858
DLC	D	2019-2020	0	0.048	-0.075	0.173	0.00131	0.13	0	5.319	3.826	3.301	5.305	3.811	4.082
DLM	D	2019-2020	0.02	0.05	-0.277	0.188	0.002886	0.2	NA	4.39	3.98	3.662	3.081	3.971	3.366
F1	F	2019-2020	0.028	0.014	-0.259	0.116	NA	NA	NA	NA	NA	NA	NA	NA	NA
FHC	F	2019-2020	0.022	0.049	-0.215	0.209	0.001752	0.254	0.2	6.045	4.027	3.546	4.494	1.387	3.704
FHM	F	2019-2020	0.008	0.017	-0.168	0.123	0.002092	0	NA	4.758	3.32	3.589	4.142	2.345	2.706
FLC	F	2019-2020	0.168	0.118	-0.63	0.301	0.002305	0.216	0.5	4.909	5.633	4.78	4.785	4.878	5.858
FLM	F	2019-2020	0.039	0.019	-0.345	0.121	0.00251	0.189	NA	5.323	4.969	2.669	4.398	1.519	1.823
GHC	G	2019-2020	0.048	0.072	-0.31	0.265	0.002676	0.305	0	5.253	0.804	3.583	3.127	3.377	3.776
GHM	G	2019-2020	0.025	0.039	-0.257	0.177	0.003047	0.189	NA	5.633	4.911	3.827	5.426	4.32	3.459
GLC	G	2019-2020	0.021	0.049	-0.231	0.211	0.002071	0.181	0	4.59	1.531	2.877	3.28	3.28	2.633
GLM	G	2019-2020	0.032	0.053	-0.3	0.199	0.003143	0.244	NA	4.607	3.893	4.179	1.929	0.357	0.964
HHC	H	2019-2020	0.011	0.031	-0.186	0.161	0.001897	0.092	NA	4.886	2.934	3.797	3.93	2.111	3.229
HHM	H	2019-2020	0.04	0.058	-0.332	0.21	0.003297	0.167	NA	4.597	3.453	3.107	3.211	3.796	4.618
HLC	H	2019-2020	0.033	0.077	-0.274	0.297	0.005346	0.133	0	4.499	2.554	3.272	3.748	4.175	4.327
HLM	H	2019-2020	-0.005	-0.005	0.011	0.001	0.00315	0.22	NA	4.604	2.456	3.175	3.397	3.537	5.372
JHC	J	2019-2020	-0.002	0.025	-0.062	0.188	0.001676	0.221	0.23	4.037	3.797	2.559	3.828	1.315	3.186
JHM	J	2019-2020	0.033	0.07	-0.334	0.215	0.00332	0.32	NA	3.797	5.358	2.311	4.747	6.219	5.578
JLC	J	2019-2020	0.091	0.058	-0.455	0.229	0.004969	0.078	0.07	3.648	2.69	2.957	4.828	3.953	5.158
JLM	J	2019-2020	0	0.004	-0.055	0.061	0.003714	0.154	NA	2.566	1.763	1.545	5.533	4.744	6.942
MHC	M	2019-2020	0.011	0.057	-0.181	0.201	0.001402	0.257	NA	4.205	3.053	3.464	2.98	1.384	2.596
MHM	M	2019-2020	0.024	0.102	-0.246	0.287	0.002736	0.167	NA	3.196	4.746	2.367	4.515	5.113	5.187
MLC	M	2019-2020	0.043	0.087	-0.313	0.258	0.001753	0.061	NA	5.039	3.315	4.013	2.111	1.16	2.592
MLM	M	2019-2020	0.023	0.056	-0.235	0.231	0.003408	0.1	NA	4.812	4.002	3.845	2.798	1.583	2.842
NHC	N	2019-2020	0.108	0.161	-0.513	0.361	0.002221	0.134	0.9	4.113	4.672	2.446	4.647	1.425	1.579
NHM	N	2019-2020	0.005	0.028	-0.139	0.138	0.002	0.056	NA	5.677	5.401	3.171	3.414	3.509	6.743
NLC	N	2019-2020	0.046	0.051	-0.355	0.196	0.001959	0.279	0.5	4.837	4.505	3.989	2.868	4.025	1.827
NLM	N	2019-2020	0.077	0.065	-0.425	0.243	0.001907	0.096	NA	4.725	4.208	3.179	4.146	4.281	3.832
OHC	O	2019-2020	0.02	0.03	-0.232	0.147	0.00249	0.333	0.8	3.121	2.589	2.903	1.72	5.589	4.975
OHM	O	2019-2020	0.013	0.043	-0.214	0.186	0.002922	0.125	NA	2.45	1.761	2.761	1.741	7.023	6.394
OLC	O	2019-2020	0.04	0.047	-0.317	0.192	0.003739	0.085	0.4	5.141	5.581	3.316	4.639	4.942	4.345
OLM	O	2019-2020	0.002	0.024	-0.089	0.149	0.00282	0	NA	5.733	5.04	4.074	5.181	3.558	2.739
SHC	S	2019-2020	0.08	0.158	-0.462	0.336	0.002541	0.151	0.7	4.459	4.896	3.697	1.69	4.738	4.748
SHM	S	2019-2020	0.03	0.046	-0.294	0.192	0.002791	0.156	NA	3.847	2.691	3.201	3.446	3.14	3.899
SLC	S	2019-2020	0.021	0.043	-0.199	0.211	0.00494	0.063	0.5	5.333	5.667	4.444	1.667	0	0
SLM	S	2019-2020	0.084	0.105	-0.518	0.272	0.004112	0.37	NA	6.968	5.857	5.873	0.286	0.159	0.175
THC	T	2019-2020	0.075	0.109	-0.508	0.259	NA	0.186	NA	3.349	2.395	3.207	2.185	5.152	5.893
THM	T	2019-2020	0.001	0.078	-0.099	0.246	NA	0.19	NA	6.021	4.853	5.098	1.447	1.256	1.302
TLC	T	2019-2020	-0.001	0.043	-0.074	0.162	NA	0.167	NA	4.489	3.935	2.794	4.83	2.348	1.762
TLM	T	2019-2020	0.011	0.024	-0.178	0.157	NA	0.123	NA	4.989	3.846	3.623	4.606	4.729	3.98
AHC	A	2020-2021	0.025	0.038	-0.241	0.173	0.007082	0.103	NA	5.206	2.406	3.682	4.336	4.241	3.706
AHM	A	2020-2021	0.03	0.084	-0.29	0.244	0.006193	0.25	NA	6.383	0.689	3.078	6.045	0.631	1.641
ALC	A	2020-2021	0.002	0.033	-0.101	0.155	0.004657	0	NA	3.797	4.967	3.914	1.657	2.343	2.072
ALM	A	2020-2021	0.03	0.057	-0.274	0.229	0.004684	0.045	NA	4.017	5.701	3.951	0.795	0.671	0.572
B1	B	2020-2021	0.151	0.108	-0.609	0.303	NA	NA	NA	NA	NA	NA	NA	NA	NA
BHC	B	2020-2021	0.07	0.143	-0.398	0.347	0.0025	0	NA	4.637	3.139	3.323	3.868	4.413	4.221
BHM	B	2020-2021	0.04	0.046	-0.29	0.208	0.004634	0	NA	5.77	5.189	5.041	1.041	0.801	0.923
BLC	B	2020-2021	0.002	-0.002	0.104	0.03	0.004471	0.111	NA	5.248	3.927	3.607	4.026	5.064	3.822
BLM	B	2020-2021	0.079	0.042	-0.438	0.182	0.003574	0	NA	4.37	3.609	3.586	3.414	3.29	3.643
D1	D	2020-2021	0.129	0.141	-0.61	0.315	NA	NA	NA	NA	NA	NA	NA	NA	NA
D10	D	2020-2021	0.131	0.108	-0.524	0.305	NA	NA	NA	NA	NA	NA	NA	NA	NA
D2	D	2020-2021	-0.012	0.016	0.114	0.151	NA	NA	NA	NA	NA	NA	NA	NA	NA
D3	D	2020-2021	-0.006	0.05	-0.14	0.404	NA	NA	NA	NA	NA	NA	NA	NA	NA
D4	D	2020-2021	0.042	0.064	-0.347	0.214	NA	NA	NA	NA	NA	NA	NA	NA	NA
D5	D	2020-2021	0.008	0.035	-0.172	0.166	NA	NA	NA	NA	NA	NA	NA	NA	NA
D6	D	2020-2021	0.203	0.182	-0.567	0.468	NA	NA	NA	NA	NA	NA	NA	NA	NA
D7	D	2020-2021	0.068	0.147	-0.429	0.361	NA	NA	NA	NA	NA	NA	NA	NA	NA
D8	D	2020-2021	0.033	0.046	-0.311	0.171	NA	NA	NA	NA	NA	NA	NA	NA	NA
D9	D	2020-2021	0.024	0.077	-0.222	0.268	NA	NA	NA	NA	NA	NA	NA	NA	NA
DHC	D	2020-2021	-0.002	0.018	0.024	0.122	0.00353	0.034	NA	4.266	5.405	4.359	4.534	1.776	6.014
DHM	D	2020-2021	0.04	0.059	-0.338	0.248	0.005881	0.19	NA	4.164	3.52	4.022	2.844	1.676	1.858
DLC	D	2020-2021	0.019	0.025	-0.225	0.148	0.003918	0	NA	5.319	3.826	3.301	5.305	3.811	4.082
DLM	D	2020-2021	0.001	0.023	-0.082	0.147	0.003852	0	NA	4.39	3.98	3.662	3.081	3.971	3.366
F1	F	2020-2021	0	0.014	-0.095	0.109	NA	NA	NA	NA	NA	NA	NA	NA	NA
FHC	F	2020-2021	0.062	0.053	-0.451	0.194	0.00473	0.091	NA	6.045	4.027	3.546	4.494	1.387	3.704
FHM	F	2020-2021	0.06	0.095	-0.372	0.295	0.004517	0.105	NA	4.758	3.32	3.589	4.142	2.345	2.706
FLC	F	2020-2021	0.036	0.12	-0.305	0.309	0.004549	0	NA	4.909	5.633	4.78	4.785	4.878	5.858
FLM	F	2020-2021	0.015	0.101	-0.249	0.235	0.003952	0.037	NA	5.323	4.969	2.669	4.398	1.519	1.823
GHC	G	2020-2021	0.003	0.036	-0.127	0.128	0.004757	0.125	NA	5.253	0.804	3.583	3.127	3.377	3.776
GHM	G	2020-2021	0.017	0.039	-0.233	0.153	0.006135	0.079	NA	5.633	4.911	3.827	5.426	4.32	3.459
GLC	G	2020-2021	0.017	0.078	-0.199	0.253	0.004169	0.067	NA	4.59	1.531	2.877	3.28	3.28	2.633
GLM	G	2020-2021	0.038	0.083	-0.31	0.255	0.005118	0.071	NA	4.607	3.893	4.179	1.929	0.357	0.964
HHC	H	2020-2021	0.034	0.071	-0.322	0.24	0.004633	0.063	NA	4.886	2.934	3.797	3.93	2.111	3.229
HHM	H	2020-2021	0.03	0.074	-0.257	0.263	0.004806	0.053	NA	4.597	3.453	3.107	3.211	3.796	4.618
HLC	H	2020-2021	0.009	0.02	-0.171	0.129	0.006189	0.1	NA	4.499	2.554	3.272	3.748	4.175	4.327
HLM	H	2020-2021	-0.002	0.008	-0.079	0.094	0.005359	0.152	NA	4.604	2.456	3.175	3.397	3.537	5.372
JHC	J	2020-2021	-0.004	0.029	-0.044	0.16	0.003875	0.047	NA	4.037	3.797	2.559	3.828	1.315	3.186
JHM	J	2020-2021	0.004	0.035	-0.136	0.157	0.006318	0	NA	3.797	5.358	2.311	4.747	6.219	5.578
JLC	J	2020-2021	0.05	0.093	-0.37	0.271	0.009961	0.1	NA	3.648	2.69	2.957	4.828	3.953	5.158
JLM	J	2020-2021	0.013	0.039	-0.185	0.183	0.007157	0.25	NA	2.566	1.763	1.545	5.533	4.744	6.942
MHC	M	2020-2021	0.025	0.057	-0.258	0.195	0.001912	0.057	NA	4.205	3.053	3.464	2.98	1.384	2.596
MHM	M	2020-2021	0.096	0.107	-0.535	0.277	0.004236	0	NA	3.196	4.746	2.367	4.515	5.113	5.187
MLC	M	2020-2021	0.072	0.042	-0.385	0.197	0.003205	0.018	NA	5.039	3.315	4.013	2.111	1.16	2.592
MLM	M	2020-2021	0.025	0.049	-0.253	0.205	0.004639	0.123	NA	4.812	4.002	3.845	2.798	1.583	2.842
NHC	N	2020-2021	0.081	0.091	-0.428	0.29	0.003543	0.057	NA	4.113	4.672	2.446	4.647	1.425	1.579
NHM	N	2020-2021	0.033	0.074	-0.325	0.208	0.004455	0.085	NA	5.677	5.401	3.171	3.414	3.509	6.743
NLC	N	2020-2021	-0.001	0.001	-0.055	0.047	0.003271	0.087	NA	4.837	4.505	3.989	2.868	4.025	1.827
NLM	N	2020-2021	0.002	0.002	0.1	0.057	0.003354	0.083	NA	4.725	4.208	3.179	4.146	4.281	3.832
OHC	O	2020-2021	0.023	0.045	-0.247	0.194	0.003177	0.143	NA	3.121	2.589	2.903	1.72	5.589	4.975
OHM	O	2020-2021	0.003	0.031	-0.112	0.149	0.004727	0.091	NA	2.45	1.761	2.761	1.741	7.023	6.394
OLC	O	2020-2021	0.012	0.049	-0.184	0.212	0.004816	0.071	NA	5.141	5.581	3.316	4.639	4.942	4.345
OLM	O	2020-2021	0.02	0.06	-0.232	0.222	0.003589	0	NA	5.733	5.04	4.074	5.181	3.558	2.739
SHC	S	2020-2021	0.034	0.026	-0.338	0.143	0.00358	0.085	NA	4.459	4.896	3.697	1.69	4.738	4.748
SHM	S	2020-2021	0.064	0.07	-0.396	0.253	0.004702	0.176	NA	3.847	2.691	3.201	3.446	3.14	3.899
SLC	S	2020-2021	0.006	0.007	-0.15	0.072	0.007586	0.042	NA	5.333	5.667	4.444	1.667	0	0
SLM	S	2020-2021	0.093	0.129	-0.453	0.33	0.005975	0.054	NA	6.968	5.857	5.873	0.286	0.159	0.175
THC	T	2020-2021	0	0.007	-0.09	0.076	NA	0.063	NA	3.349	2.395	3.207	2.185	5.152	5.893
THM	T	2020-2021	0.075	0.082	-0.406	0.236	NA	0.175	NA	6.021	4.853	5.098	1.447	1.256	1.302
TLC	T	2020-2021	0.105	0.166	-0.634	0.291	NA	0.073	NA	4.489	3.935	2.794	4.83	2.348	1.762
TLM	T	2020-2021	0.027	0.069	-0.29	0.222	NA	0.052	NA	4.989	3.846	3.623	4.606	4.729	3.98

## Sheet: Fig. 2d and 2f
plot	pixel	long	lat	oak	herbi	species	oak2	toy	ncdi	year	rel_herbi	region	risk	treatment	combi	condition	shift	years	ncdi_lead	pl_y	outbreak	shift_herbi
FLM	1	10.516	49.5172	0	0.248181	5	1	120	1.06552	2017	0.217149	F	L	M	LM	LM	-0.126641	2017-2018	0.938878	FLM2017	0	-0.158223
FLM	2	10.5162	49.5172	0	0.14076	5	1	120	0.954432	2017	0.129865	F	L	M	LM	LM	0.0288429	2017-2018	0.983275	FLM2017	0	-0.0871744
FLM	3	10.5163	49.5172	0	0.256198	5	1	120	0.961016	2017	0.209225	F	L	M	LM	LM	0.208918	2017-2018	1.16993	FLM2017	0	0.0462568
FLM	4	10.5159	49.5171	0	0.281919	5	1	120	1.02215	2017	0.212664	F	L	M	LM	LM	-0.0253477	2017-2018	0.996798	FLM2017	0	-0.0584596
FLM	5	10.516	49.5171	0	0.233425	5	1	120	1.00293	2017	0.18994	F	L	M	LM	LM	0.0813598	2017-2018	1.08429	FLM2017	0	-0.109172
FLM	6	10.5162	49.5171	0	0.123416	5	1	120	1.00882	2017	0.0974676	F	L	M	LM	LM	-0.0158049	2017-2018	0.993018	FLM2017	0	0.014625
FLM	7	10.5163	49.5171	0	0.0999783	5	1	120	0.951167	2017	0.0736176	F	L	M	LM	LM	0.223294	2017-2018	1.17446	FLM2017	0	0.107305
FLM	8	10.5156	49.517	0	0.0919712	5	1	120	0.868129	2017	0.0778568	F	L	M	LM	LM	0.163728	2017-2018	1.03186	FLM2017	0	0.400301
FLM	9	10.5158	49.517	0	0.27686	5	1	120	1.03598	2017	0.178225	F	L	M	LM	LM	-0.0637663	2017-2018	0.972212	FLM2017	0	0.0314167
FLM	10	10.5159	49.517	0	0.306648	5	1	120	1.00594	2017	0.208547	F	L	M	LM	LM	-0.010117	2017-2018	0.99582	FLM2017	0	0.011121
FLM	11	10.516	49.517	0	0.266218	5	1	120	0.96305	2017	0.203879	F	L	M	LM	LM	0.0698141	2017-2018	1.03286	FLM2017	0	0.026318
FLM	12	10.5162	49.517	0	0.228474	5	1	120	1.04399	2017	0.173854	F	L	M	LM	LM	-0.186641	2017-2018	0.857352	FLM2017	0	-0.175434
FLM	13	10.5163	49.517	1	0.119219	5	1	120	0.942917	2017	0.0855994	F	L	M	LM	LM	-0.075143	2017-2018	0.867774	FLM2017	0	-0.0511636
FLM	14	10.5165	49.517	0	0.151938	5	1	120	0.904513	2017	0.107666	F	L	M	LM	LM	0.0780652	2017-2018	0.982578	FLM2017	0	-0.108632
FLM	15	10.5155	49.5169	0	0.124931	5	1	120	1.14522	2017	0.105973	F	L	M	LM	LM	-0.0129875	2017-2018	1.13223	FLM2017	0	0.410992
FLM	16	10.5156	49.5169	0	0.0855484	5	1	120	1.11621	2017	0.071953	F	L	M	LM	LM	0.0832507	2017-2018	1.19946	FLM2017	0	0.436167
FLM	17	10.5158	49.5169	0	0.278636	5	1	120	1.05843	2017	0.211047	F	L	M	LM	LM	0.039758	2017-2018	1.09819	FLM2017	0	0.122129
FLM	18	10.5159	49.5169	0	0.358939	5	1	120	0.872085	2017	0.259558	F	L	M	LM	LM	0.128678	2017-2018	1.00076	FLM2017	0	0.0112001
FLM	19	10.516	49.5169	1	0.337488	5	1	120	0.887046	2017	0.248228	F	L	M	LM	LM	0.194599	2017-2018	1.08165	FLM2017	0	0.00443625
FLM	20	10.5162	49.5169	0	0.390863	5	1	120	0.931443	2017	0.2994	F	L	M	LM	LM	-0.01752	2017-2018	0.913923	FLM2017	0	-0.194114
FLM	21	10.5163	49.5169	0	0.354054	5	1	120	1.0177	2017	0.253611	F	L	M	LM	LM	-0.0805499	2017-2018	0.937145	FLM2017	0	-0.157737
FLM	22	10.5165	49.5169	0	0.262704	5	1	120	0.928842	2017	0.206842	F	L	M	LM	LM	-0.0586428	2017-2018	0.870199	FLM2017	0	-0.246304
FLM	23	10.5166	49.5169	0	0.0687423	5	1	120	0.906611	2017	0.0586275	F	L	M	LM	LM	0.145356	2017-2018	1.05197	FLM2017	0	-0.0826108
FLM	24	10.5152	49.5169	0	0.115154	5	1	120	1.27444	2017	0.0820468	F	L	M	LM	LM	-0.419471	2017-2018	0.854965	FLM2017	0	0.160061
FLM	25	10.5153	49.5169	0	0.371123	5	1	120	1.40314	2017	0.227811	F	L	M	LM	LM	-0.432413	2017-2018	0.97073	FLM2017	0	-0.00666325
FLM	26	10.5155	49.5169	0	0.291621	5	1	120	1.348	2017	0.196285	F	L	M	LM	LM	-0.300539	2017-2018	1.04746	FLM2017	0	0.137147
FLM	27	10.5156	49.5169	0	0.229339	5	1	120	1.2496	2017	0.170472	F	L	M	LM	LM	-0.147344	2017-2018	1.10225	FLM2017	0	0.212171
FLM	28	10.5158	49.5169	0	0.150633	5	1	120	1.04017	2017	0.139328	F	L	M	LM	LM	0.00569276	2017-2018	1.04587	FLM2017	0	0.138673
FLM	29	10.5159	49.5169	0	0.196103	5	1	120	0.863732	2017	0.177898	F	L	M	LM	LM	0.192322	2017-2018	1.05605	FLM2017	0	0.117982
FLM	30	10.516	49.5168	0	0.286742	5	1	120	0.923523	2017	0.244554	F	L	M	LM	LM	0.174735	2017-2018	1.09826	FLM2017	0	-0.0989217
FLM	31	10.5162	49.5168	0	0.425594	5	1	120	0.997159	2017	0.315534	F	L	M	LM	LM	0.0089055	2017-2018	1.00606	FLM2017	0	-0.258422
FLM	32	10.5163	49.5168	0	0.483759	5	1	120	1.02941	2017	0.326857	F	L	M	LM	LM	0.0414202	2017-2018	1.07083	FLM2017	0	-0.27668
FLM	33	10.5165	49.5168	0	0.269902	5	1	120	1.0625	2017	0.201625	F	L	M	LM	LM	-0.142429	2017-2018	0.920075	FLM2017	0	-0.214918
FLM	34	10.5166	49.5168	0	0.159081	5	1	120	1.16057	2017	0.113851	F	L	M	LM	LM	-0.108803	2017-2018	1.05177	FLM2017	0	-0.157871
FLM	35	10.5167	49.5168	0	0.113916	5	1	120	1.00718	2017	0.0859156	F	L	M	LM	LM	0.196888	2017-2018	1.20407	FLM2017	0	0.0236007
FLM	36	10.5151	49.5168	0	0.406437	5	1	120	1.14815	2017	0.238282	F	L	M	LM	LM	-0.386492	2017-2018	0.761662	FLM2017	0	-0.300622
FLM	37	10.5152	49.5168	0	0.34553	5	1	120	1.07534	2017	0.235931	F	L	M	LM	LM	-0.332987	2017-2018	0.742352	FLM2017	0	-0.13737
FLM	38	10.5153	49.5168	0	0.483621	5	1	120	1.14689	2017	0.314201	F	L	M	LM	LM	-0.213577	2017-2018	0.933316	FLM2017	0	-0.129068
FLM	39	10.5155	49.5168	0	0.553802	5	1	120	1.35096	2017	0.327299	F	L	M	LM	LM	-0.460883	2017-2018	0.890073	FLM2017	0	-0.224021
FLM	40	10.5156	49.5168	0	0.425213	5	1	120	1.46202	2017	0.251403	F	L	M	LM	LM	-0.497066	2017-2018	0.96495	FLM2017	0	-0.0223858
FLM	41	10.5158	49.5168	0	0.460845	5	1	120	1.21258	2017	0.345562	F	L	M	LM	LM	-0.172264	2017-2018	1.04032	FLM2017	0	-0.104089
FLM	42	10.5159	49.5168	1	0.422033	5	1	120	1.05946	2017	0.367966	F	L	M	LM	LM	0.0419051	2017-2018	1.10136	FLM2017	0	-0.166504
FLM	43	10.516	49.5168	0	0.392927	5	1	120	1.02794	2017	0.331006	F	L	M	LM	LM	0.168236	2017-2018	1.19617	FLM2017	0	-0.182711
FLM	44	10.5162	49.5168	0	0.39064	5	1	120	1.08793	2017	0.289574	F	L	M	LM	LM	0.0675123	2017-2018	1.15544	FLM2017	0	-0.0163286
FLM	45	10.5163	49.5168	0	0.355488	5	1	120	1.11942	2017	0.262868	F	L	M	LM	LM	0.0577913	2017-2018	1.17721	FLM2017	0	-0.108433
FLM	46	10.5164	49.5168	0	0.348003	5	1	120	1.12001	2017	0.231772	F	L	M	LM	LM	-0.016819	2017-2018	1.10319	FLM2017	0	-0.141242
FLM	47	10.5166	49.5168	0	0.427622	5	1	120	1.23385	2017	0.259392	F	L	M	LM	LM	-0.11724	2017-2018	1.11661	FLM2017	0	-0.392996
FLM	48	10.5167	49.5168	0	0.249348	5	1	120	1.14403	2017	0.16315	F	L	M	LM	LM	-0.0961909	2017-2018	1.04784	FLM2017	0	-0.0827904
FLM	49	10.5169	49.5167	0	0.0946515	5	1	120	0.912337	2017	0.0699841	F	L	M	LM	LM	0.0214506	2017-2018	0.933787	FLM2017	0	0.0333382
FLM	50	10.5148	49.5167	0	0.165087	5	1	120	0.933371	2017	0.137438	F	L	M	LM	LM	0.251967	2017-2018	1.18534	FLM2017	0	0.0654336
FLM	51	10.5149	49.5167	0	0.247124	5	1	120	0.885554	2017	0.197599	F	L	M	LM	LM	0.300991	2017-2018	1.18654	FLM2017	0	-0.0928744
FLM	52	10.5151	49.5167	0	0.179065	5	1	120	0.936252	2017	0.141425	F	L	M	LM	LM	0.0261756	2017-2018	0.962427	FLM2017	0	-0.0164916
FLM	53	10.5152	49.5167	0	0.291501	5	1	120	1.03072	2017	0.222336	F	L	M	LM	LM	-0.163541	2017-2018	0.867177	FLM2017	0	-0.103423
FLM	54	10.5153	49.5167	0	0.32964	5	1	120	0.960949	2017	0.255016	F	L	M	LM	LM	-0.0595195	2017-2018	0.901429	FLM2017	0	-0.128375
FLM	55	10.5155	49.5167	0	0.412093	5	1	120	1.17068	2017	0.259093	F	L	M	LM	LM	-0.213821	2017-2018	0.956862	FLM2017	0	-0.104548
FLM	56	10.5156	49.5167	0	0.538575	5	1	120	1.65715	2017	0.273583	F	L	M	LM	LM	-0.726142	2017-2018	0.931008	FLM2017	0	-0.214892
FLM	57	10.5158	49.5167	0	0.435641	5	1	120	1.33984	2017	0.291867	F	L	M	LM	LM	-0.339103	2017-2018	1.00074	FLM2017	0	-0.182215
FLM	58	10.5159	49.5167	0	0.513346	5	1	120	1.22516	2017	0.366619	F	L	M	LM	LM	-0.133098	2017-2018	1.09206	FLM2017	0	-0.246861
FLM	59	10.516	49.5167	0	0.526128	5	1	120	1.07567	2017	0.353104	F	L	M	LM	LM	0.117533	2017-2018	1.1932	FLM2017	0	-0.285855
FLM	60	10.5162	49.5167	0	0.375229	5	1	120	1.0095	2017	0.263774	F	L	M	LM	LM	0.148289	2017-2018	1.15779	FLM2017	0	0.0635044
FLM	61	10.5163	49.5167	0	0.315949	5	1	120	1.0006	2017	0.249849	F	L	M	LM	LM	0.18495	2017-2018	1.18555	FLM2017	0	0.148085
FLM	62	10.5164	49.5167	0	0.489209	5	1	120	1.05313	2017	0.349698	F	L	M	LM	LM	0.360952	2017-2018	1.41409	FLM2017	0	-0.140316
FLM	63	10.5166	49.5167	0	0.47845	5	1	120	1.04889	2017	0.308731	F	L	M	LM	LM	0.35066	2017-2018	1.39955	FLM2017	0	-0.0836597
FLM	64	10.5167	49.5167	0	0.309003	5	1	120	1.16199	2017	0.20232	F	L	M	LM	LM	-0.0719211	2017-2018	1.09006	FLM2017	0	-0.183372
FLM	65	10.5169	49.5167	0	0.257777	5	1	120	1.09666	2017	0.170301	F	L	M	LM	LM	-0.203079	2017-2018	0.893585	FLM2017	0	-0.158758
FLM	66	10.5146	49.5166	0	0.0890259	4	0	120	0.836564	2017	0.0745443	F	L	M	LM	LM	0.0879817	2017-2018	0.924546	FLM2017	0	0.226022
FLM	67	10.5148	49.5166	0	-0.00516415	5	1	120	0.750109	2017	-0.00541126	F	L	M	LM	LM	0.189507	2017-2018	0.939616	FLM2017	0	0.405414
FLM	68	10.5149	49.5166	0	0.0858843	5	1	120	0.873203	2017	0.0818811	F	L	M	LM	LM	0.147747	2017-2018	1.02095	FLM2017	0	0.280145
FLM	69	10.5151	49.5166	0	0.15611	5	1	120	0.963842	2017	0.131348	F	L	M	LM	LM	-0.0400744	2017-2018	0.923768	FLM2017	0	0.257778
FLM	70	10.5152	49.5166	0	0.1833	5	1	120	0.996986	2017	0.151635	F	L	M	LM	LM	-0.0368086	2017-2018	0.960178	FLM2017	0	0.0747559
FLM	71	10.5153	49.5166	0	0.247283	5	1	120	1.05238	2017	0.182493	F	L	M	LM	LM	-0.123352	2017-2018	0.929031	FLM2017	0	-0.167374
FLM	72	10.5155	49.5166	0	0.164614	5	1	120	1.11848	2017	0.106543	F	L	M	LM	LM	-0.155428	2017-2018	0.963054	FLM2017	0	-0.0698826
FLM	73	10.5156	49.5166	0	0.370357	5	1	120	1.36779	2017	0.21548	F	L	M	LM	LM	-0.360474	2017-2018	1.00731	FLM2017	0	-0.192901
FLM	74	10.5158	49.5166	1	0.478337	5	1	120	1.30828	2017	0.303134	F	L	M	LM	LM	-0.246025	2017-2018	1.06226	FLM2017	0	-0.291605
FLM	75	10.5159	49.5166	0	0.435101	5	1	120	1.1139	2017	0.323177	F	L	M	LM	LM	0.0247425	2017-2018	1.13864	FLM2017	0	-0.151627
FLM	76	10.516	49.5166	0	0.417011	5	1	120	0.92038	2017	0.297798	F	L	M	LM	LM	0.175777	2017-2018	1.09616	FLM2017	0	-0.101579
FLM	77	10.5162	49.5166	0	0.30201	5	1	120	0.999344	2017	0.199532	F	L	M	LM	LM	-0.00446665	2017-2018	0.994877	FLM2017	0	0.101671
FLM	78	10.5163	49.5166	0	0.186121	5	1	120	1.00011	2017	0.147991	F	L	M	LM	LM	0.0584856	2017-2018	1.0586	FLM2017	0	0.384322
FLM	79	10.5164	49.5166	0	0.409325	5	1	120	0.997496	2017	0.312904	F	L	M	LM	LM	0.340806	2017-2018	1.3383	FLM2017	0	-0.0127446
FLM	80	10.5166	49.5166	0	0.543762	5	1	120	0.98128	2017	0.34301	F	L	M	LM	LM	0.40691	2017-2018	1.38819	FLM2017	0	-0.090821
FLM	81	10.5167	49.5166	0	0.541753	5	1	120	1.08412	2017	0.301489	F	L	M	LM	LM	0.0253015	2017-2018	1.10942	FLM2017	0	-0.397486
FLM	82	10.5169	49.5166	0	0.338797	5	1	120	1.05799	2017	0.21153	F	L	M	LM	LM	-0.101993	2017-2018	0.955994	FLM2017	0	-0.22468
FLM	83	10.517	49.5166	0	0.184063	5	1	120	0.838456	2017	0.144219	F	L	M	LM	LM	0.0633131	2017-2018	0.901769	FLM2017	0	0.193322
FLM	84	10.5144	49.5165	0	0.247109	4	0	120	0.997175	2017	0.200385	F	L	M	LM	LM	0.0142786	2017-2018	1.01145	FLM2017	0	0.0834042
FLM	85	10.5145	49.5165	0	0.141008	4	0	120	1.00059	2017	0.116935	F	L	M	LM	LM	-0.0110497	2017-2018	0.98954	FLM2017	0	0.0736326
FLM	86	10.5146	49.5165	0	0.101465	4	0	120	0.94312	2017	0.0846439	F	L	M	LM	LM	-0.0342591	2017-2018	0.908861	FLM2017	0	0.127648
FLM	87	10.5148	49.5165	0	0.108712	5	1	120	0.771706	2017	0.0970137	F	L	M	LM	LM	0.0336776	2017-2018	0.805383	FLM2017	0	0.125576
FLM	88	10.5149	49.5165	0	0.081765	5	1	120	0.974493	2017	0.0745872	F	L	M	LM	LM	-0.194153	2017-2018	0.780339	FLM2017	0	0.156345
FLM	89	10.5151	49.5165	0	0.128684	5	1	120	1.08938	2017	0.121318	F	L	M	LM	LM	-0.268963	2017-2018	0.820419	FLM2017	0	0.254787
FLM	90	10.5152	49.5165	0	0.101036	3	0	120	1.15364	2017	0.0852427	F	L	M	LM	LM	-0.16631	2017-2018	0.987334	FLM2017	0	0.192027
FLM	91	10.5153	49.5165	0	0.261489	5	1	120	1.33754	2017	0.172434	F	L	M	LM	LM	-0.400004	2017-2018	0.937537	FLM2017	0	-0.13249
FLM	92	10.5155	49.5165	0	0.437864	5	1	120	1.21155	2017	0.25682	F	L	M	LM	LM	-0.308059	2017-2018	0.903496	FLM2017	0	-0.328884
FLM	93	10.5156	49.5165	0	0.281219	5	1	120	1.02806	2017	0.187563	F	L	M	LM	LM	-0.0367499	2017-2018	0.991314	FLM2017	0	-0.17477
FLM	94	10.5157	49.5165	0	0.252646	5	1	120	1.04257	2017	0.183035	F	L	M	LM	LM	0.0154104	2017-2018	1.05798	FLM2017	0	-0.135212
FLM	95	10.5159	49.5165	0	0.275205	5	1	120	1.01364	2017	0.20996	F	L	M	LM	LM	0.0516636	2017-2018	1.0653	FLM2017	0	-0.107413
FLM	96	10.516	49.5165	0	0.265116	5	1	120	0.942545	2017	0.191973	F	L	M	LM	LM	0.0738932	2017-2018	1.01644	FLM2017	0	-0.115944
FLM	97	10.5162	49.5165	0	0.244663	5	1	120	0.980359	2017	0.166201	F	L	M	LM	LM	-0.00468578	2017-2018	0.975674	FLM2017	0	0.0335158
FLM	98	10.5163	49.5165	0	0.212922	5	1	120	1.06063	2017	0.160137	F	L	M	LM	LM	-0.0735873	2017-2018	0.987038	FLM2017	0	0.276854
FLM	99	10.5164	49.5165	0	0.326435	5	1	120	1.02212	2017	0.250962	F	L	M	LM	LM	0.0979436	2017-2018	1.12006	FLM2017	0	0.0654951
FLM	100	10.5166	49.5165	1	0.424848	5	1	120	0.955977	2017	0.275273	F	L	M	LM	LM	0.194496	2017-2018	1.15047	FLM2017	0	0.0271507
FLM	101	10.5167	49.5165	0	0.625821	5	1	120	1.11697	2017	0.310258	F	L	M	LM	LM	-0.0743189	2017-2018	1.04265	FLM2017	0	-0.446051
FLM	102	10.5169	49.5165	0	0.527218	5	1	120	1.14153	2017	0.278138	F	L	M	LM	LM	-0.0743691	2017-2018	1.06716	FLM2017	0	-0.3658
FLM	103	10.5142	49.5164	0	0.388965	5	1	120	1.33	2017	0.261856	F	L	M	LM	LM	-0.278134	2017-2018	1.05186	FLM2017	0	-0.222767
FLM	104	10.5144	49.5164	0	0.150591	5	1	120	1.22913	2017	0.118538	F	L	M	LM	LM	-0.30147	2017-2018	0.927663	FLM2017	0	0.051123
FLM	105	10.5145	49.5164	0	0.107169	4	0	120	1.19371	2017	0.0844964	F	L	M	LM	LM	-0.306404	2017-2018	0.88731	FLM2017	0	-0.0469083
FLM	106	10.5146	49.5164	0	0.272653	4	0	120	1.12136	2017	0.19525	F	L	M	LM	LM	-0.258319	2017-2018	0.863045	FLM2017	0	-0.219851
FLM	107	10.5148	49.5164	0	0.386796	5	1	120	1.04471	2017	0.282974	F	L	M	LM	LM	-0.248468	2017-2018	0.796241	FLM2017	0	-0.204723
FLM	108	10.5149	49.5164	0	0.291588	5	1	120	1.21928	2017	0.220677	F	L	M	LM	LM	-0.301276	2017-2018	0.918004	FLM2017	0	-0.0537648
FLM	109	10.5151	49.5164	0	0.285966	5	1	120	1.1607	2017	0.246543	F	L	M	LM	LM	-0.184825	2017-2018	0.975873	FLM2017	0	0.249624
FLM	110	10.5152	49.5164	0	0.139831	3	0	120	1.21059	2017	0.113163	F	L	M	LM	LM	-0.0372298	2017-2018	1.17336	FLM2017	0	0.250143
FLM	111	10.5153	49.5164	0	0.228242	5	1	120	1.34472	2017	0.164808	F	L	M	LM	LM	-0.35395	2017-2018	0.990767	FLM2017	0	-0.0135668
FLM	112	10.5155	49.5164	1	0.4469	5	1	120	1.2564	2017	0.290437	F	L	M	LM	LM	-0.385053	2017-2018	0.871344	FLM2017	0	-0.241636
FLM	113	10.5156	49.5164	0	0.657336	5	1	120	0.901079	2017	0.4373	F	L	M	LM	LM	-0.0475037	2017-2018	0.853575	FLM2017	0	-0.505597
FLM	114	10.5157	49.5164	0	0.158355	5	1	120	0.733494	2017	0.140897	F	L	M	LM	LM	0.168923	2017-2018	0.902417	FLM2017	0	-0.0110421
FLM	115	10.5159	49.5164	0	0.0812199	5	1	120	0.818329	2017	0.0713855	F	L	M	LM	LM	0.215208	2017-2018	1.03354	FLM2017	0	0.0803871
FLM	116	10.516	49.5164	0	0.0858272	5	1	120	0.845196	2017	0.0701458	F	L	M	LM	LM	0.0778947	2017-2018	0.923091	FLM2017	0	-0.0210046
FLM	117	10.5162	49.5164	1	0.277588	5	1	120	0.97565	2017	0.177855	F	L	M	LM	LM	0.0299594	2017-2018	1.00561	FLM2017	0	-0.143183
FLM	118	10.5163	49.5164	1	0.419185	5	1	120	1.05508	2017	0.27302	F	L	M	LM	LM	-0.0632694	2017-2018	0.991814	FLM2017	0	-0.262156
FLM	119	10.5164	49.5164	0	0.346597	5	1	120	0.919247	2017	0.27916	F	L	M	LM	LM	-0.050533	2017-2018	0.868714	FLM2017	0	-0.129943
FLM	120	10.5166	49.5164	0	0.295038	5	1	120	0.976923	2017	0.209268	F	L	M	LM	LM	-0.0412087	2017-2018	0.935715	FLM2017	0	0.0012183
FLM	121	10.5167	49.5164	0	0.650468	5	1	120	1.39045	2017	0.303346	F	L	M	LM	LM	-0.407141	2017-2018	0.983309	FLM2017	0	-0.467293
FLM	122	10.5139	49.5163	0	0.216824	5	1	120	1.28158	2017	0.181471	F	L	M	LM	LM	-0.470463	2017-2018	0.811112	FLM2017	0	-0.094436
FLM	123	10.5141	49.5163	0	0.326742	5	1	120	1.44673	2017	0.204668	F	L	M	LM	LM	-0.433903	2017-2018	1.01283	FLM2017	0	-0.240625
FLM	124	10.5142	49.5163	0	0.264824	5	1	120	1.49608	2017	0.157582	F	L	M	LM	LM	-0.390961	2017-2018	1.10512	FLM2017	0	-0.104055
FLM	125	10.5144	49.5163	0	0.224953	5	1	120	1.51408	2017	0.146792	F	L	M	LM	LM	-0.713154	2017-2018	0.800924	FLM2017	0	0.0109615
FLM	126	10.5145	49.5163	0	0.181859	5	1	120	1.43183	2017	0.12498	F	L	M	LM	LM	-0.55348	2017-2018	0.878348	FLM2017	0	-0.0772106
FLM	127	10.5146	49.5163	0	0.370289	5	1	120	1.20501	2017	0.25412	F	L	M	LM	LM	-0.121393	2017-2018	1.08361	FLM2017	0	-0.165993
FLM	128	10.5148	49.5163	0	0.472887	5	1	120	1.07117	2017	0.322304	F	L	M	LM	LM	0.0815556	2017-2018	1.15273	FLM2017	0	-0.174524
FLM	129	10.5149	49.5163	0	0.524274	5	1	120	1.30754	2017	0.330695	F	L	M	LM	LM	-0.130143	2017-2018	1.17739	FLM2017	0	-0.227051
FLM	130	10.5151	49.5163	0	0.275003	5	1	120	1.22019	2017	0.206721	F	L	M	LM	LM	0.0291255	2017-2018	1.24931	FLM2017	0	0.109157
FLM	131	10.5152	49.5163	0	0.106777	3	0	120	1.25891	2017	0.0810683	F	L	M	LM	LM	0.156936	2017-2018	1.41585	FLM2017	0	0.198115
FLM	132	10.5153	49.5163	0	0.024487	5	1	120	1.22887	2017	0.0205972	F	L	M	LM	LM	-0.0440787	2017-2018	1.18479	FLM2017	0	0.377107
FLM	133	10.5155	49.5163	0	0.252421	5	1	120	1.10931	2017	0.202781	F	L	M	LM	LM	-0.137279	2017-2018	0.972026	FLM2017	0	0.0281181
FLM	134	10.5156	49.5163	0	0.537176	5	1	120	0.910704	2017	0.405514	F	L	M	LM	LM	0.0329368	2017-2018	0.943641	FLM2017	0	-0.393793
FLM	135	10.5157	49.5163	0	0.219492	5	1	120	0.756085	2017	0.183654	F	L	M	LM	LM	0.128668	2017-2018	0.884752	FLM2017	0	-0.10025
FLM	136	10.5159	49.5163	1	0.0316545	5	1	120	0.758413	2017	0.0284242	F	L	M	LM	LM	0.323219	2017-2018	1.08163	FLM2017	0	0.139117
FLM	137	10.516	49.5163	0	0.0989499	5	1	120	0.868807	2017	0.0757685	F	L	M	LM	LM	0.28435	2017-2018	1.15316	FLM2017	0	0.254529
FLM	138	10.5162	49.5163	0	0.408765	5	1	120	1.08478	2017	0.240246	F	L	M	LM	LM	-0.0877042	2017-2018	0.997073	FLM2017	0	-0.279853
FLM	139	10.5163	49.5163	0	0.630152	5	1	120	1.32258	2017	0.341183	F	L	M	LM	LM	-0.445116	2017-2018	0.877461	FLM2017	0	-0.514399
FLM	140	10.5164	49.5163	0	0.320244	5	1	120	1.07464	2017	0.239845	F	L	M	LM	LM	-0.268813	2017-2018	0.805828	FLM2017	0	-0.203119
FLM	141	10.5166	49.5163	0	0.145991	5	1	120	1.03554	2017	0.110272	F	L	M	LM	LM	-0.196994	2017-2018	0.838551	FLM2017	0	0.0953927
FLM	142	10.5138	49.5162	0	0.0889163	5	1	120	1.02789	2017	0.0748835	F	L	M	LM	LM	-0.11066	2017-2018	0.917233	FLM2017	0	0.145775
FLM	143	10.5139	49.5162	0	0.171813	5	1	120	1.03941	2017	0.139079	F	L	M	LM	LM	-0.233518	2017-2018	0.805891	FLM2017	0	0.0291951
FLM	144	10.5141	49.5162	0	0.248944	5	1	120	1.2542	2017	0.14743	F	L	M	LM	LM	-0.219698	2017-2018	1.03451	FLM2017	0	-0.0134152
FLM	145	10.5142	49.5162	0	0.267833	5	1	120	1.39844	2017	0.152289	F	L	M	LM	LM	-0.251905	2017-2018	1.14653	FLM2017	0	0.0259799
FLM	146	10.5144	49.5162	0	0.233244	5	1	120	1.36466	2017	0.15331	F	L	M	LM	LM	-0.316269	2017-2018	1.04839	FLM2017	0	0.222274
FLM	147	10.5145	49.5162	0	0.289774	5	1	120	1.38173	2017	0.187031	F	L	M	LM	LM	-0.285879	2017-2018	1.09585	FLM2017	0	0.120597
FLM	148	10.5146	49.5162	0	0.347827	5	1	120	1.18924	2017	0.227336	F	L	M	LM	LM	-0.0230267	2017-2018	1.16621	FLM2017	0	0.0772862
FLM	149	10.5148	49.5162	0	0.518867	5	1	120	1.17477	2017	0.321419	F	L	M	LM	LM	0.113676	2017-2018	1.28845	FLM2017	0	-0.214701
FLM	150	10.5149	49.5162	0	0.537427	5	1	120	1.43681	2017	0.285205	F	L	M	LM	LM	-0.311981	2017-2018	1.12483	FLM2017	0	-0.353617
FLM	151	10.515	49.5162	0	0.526482	5	1	120	1.45659	2017	0.27548	F	L	M	LM	LM	-0.272982	2017-2018	1.18361	FLM2017	0	-0.29909
FLM	152	10.5152	49.5162	0	0.297217	5	1	120	1.25742	2017	0.204817	F	L	M	LM	LM	0.109354	2017-2018	1.36677	FLM2017	0	0.0259765
FLM	153	10.5153	49.5162	0	0.0405677	5	1	120	1.07695	2017	0.0348812	F	L	M	LM	LM	0.143561	2017-2018	1.22052	FLM2017	0	0.186584
FLM	154	10.5155	49.5162	0	0.134412	5	1	120	0.889745	2017	0.1167	F	L	M	LM	LM	0.127666	2017-2018	1.01741	FLM2017	0	0.0810239
FLM	155	10.5156	49.5162	1	0.22961	5	1	120	0.70671	2017	0.20713	F	L	M	LM	LM	0.306801	2017-2018	1.01351	FLM2017	0	-0.0328284
FLM	156	10.5157	49.5162	0	0.136665	5	1	120	0.665882	2017	0.131857	F	L	M	LM	LM	0.227289	2017-2018	0.893171	FLM2017	0	0.014816
FLM	157	10.5159	49.5162	0	0.194333	5	1	120	0.713289	2017	0.167374	F	L	M	LM	LM	0.28991	2017-2018	1.0032	FLM2017	0	-0.0938032
FLM	158	10.516	49.5162	0	0.316065	3	0	120	0.93437	2017	0.215311	F	L	M	LM	LM	0.210538	2017-2018	1.14491	FLM2017	0	-0.0636179
FLM	159	10.5162	49.5162	0	0.508501	3	0	120	1.21575	2017	0.282538	F	L	M	LM	LM	-0.176831	2017-2018	1.03892	FLM2017	0	-0.459062
FLM	160	10.5163	49.5162	0	0.475633	3	0	120	1.6288	2017	0.24535	F	L	M	LM	LM	-0.705634	2017-2018	0.923163	FLM2017	0	-0.478941
FLM	161	10.5135	49.5162	0	0.252654	5	1	120	1.28019	2017	0.154934	F	L	M	LM	LM	-0.425386	2017-2018	0.854801	FLM2017	0	0.00276054
FLM	162	10.5137	49.5162	0	0.176688	5	1	120	1.1939	2017	0.126333	F	L	M	LM	LM	-0.26348	2017-2018	0.930419	FLM2017	0	0.0314266
FLM	163	10.5138	49.5162	0	0.131491	5	1	120	1.04015	2017	0.104712	F	L	M	LM	LM	-0.0615128	2017-2018	0.978635	FLM2017	0	0.0597418
FLM	164	10.5139	49.5162	0	0.110055	5	1	120	0.770774	2017	0.103458	F	L	M	LM	LM	0.13741	2017-2018	0.908185	FLM2017	0	0.0492154
FLM	165	10.5141	49.5162	0	0.065563	5	1	120	0.791296	2017	0.0616675	F	L	M	LM	LM	0.18996	2017-2018	0.981256	FLM2017	0	0.164997
FLM	166	10.5142	49.5162	0	0.170459	5	1	120	1.1424	2017	0.12517	F	L	M	LM	LM	0.0775148	2017-2018	1.21991	FLM2017	0	0.0804601
FLM	167	10.5144	49.5162	0	0.431423	5	1	120	1.35693	2017	0.269045	F	L	M	LM	LM	-0.212834	2017-2018	1.1441	FLM2017	0	0.0837351
FLM	168	10.5145	49.5161	0	0.225745	5	1	120	1.40438	2017	0.135286	F	L	M	LM	LM	-0.280616	2017-2018	1.12376	FLM2017	0	0.414714
FLM	169	10.5146	49.5161	0	0.352099	5	1	120	1.35899	2017	0.190931	F	L	M	LM	LM	-0.322896	2017-2018	1.0361	FLM2017	0	0.0368341
FLM	170	10.5148	49.5161	0	0.454875	5	1	120	1.12337	2017	0.29523	F	L	M	LM	LM	-0.0263616	2017-2018	1.09701	FLM2017	0	-0.213676
FLM	171	10.5149	49.5161	1	0.49205	5	1	120	1.22965	2017	0.3065	F	L	M	LM	LM	-0.161133	2017-2018	1.06851	FLM2017	0	-0.369354
FLM	172	10.515	49.5161	0	0.609082	5	1	120	1.22719	2017	0.373174	F	L	M	LM	LM	-0.188627	2017-2018	1.03856	FLM2017	0	-0.422067
FLM	173	10.5152	49.5161	0	0.361361	5	1	120	0.98245	2017	0.302592	F	L	M	LM	LM	0.130386	2017-2018	1.11284	FLM2017	0	-0.174973
FLM	174	10.5153	49.5161	0	0.083209	5	1	120	0.845205	2017	0.0906461	F	L	M	LM	LM	0.049719	2017-2018	0.894924	FLM2017	0	-0.00783396
FLM	175	10.5155	49.5161	0	0.151656	5	1	120	0.740719	2017	0.140917	F	L	M	LM	LM	0.160222	2017-2018	0.900941	FLM2017	0	-0.0097227
FLM	176	10.5156	49.5161	0	0.151381	5	1	120	0.623124	2017	0.137692	F	L	M	LM	LM	0.370298	2017-2018	0.993422	FLM2017	0	-0.0111105
FLM	177	10.5157	49.5161	0	0.124303	5	1	120	0.662972	2017	0.126516	F	L	M	LM	LM	0.274994	2017-2018	0.937966	FLM2017	0	-0.0991471
FLM	178	10.5159	49.5161	0	0.18695	3	0	120	0.784679	2017	0.176966	F	L	M	LM	LM	0.193387	2017-2018	0.978066	FLM2017	0	-0.110609
FLM	179	10.516	49.5161	0	0.249735	3	0	120	0.879997	2017	0.217687	F	L	M	LM	LM	0.0807697	2017-2018	0.960766	FLM2017	0	-0.155926
FLM	180	10.5162	49.5161	0	0.274344	3	0	120	1.0902	2017	0.195997	F	L	M	LM	LM	-0.119218	2017-2018	0.970978	FLM2017	0	-0.160458
FLM	181	10.5134	49.5161	0	0.187868	5	1	120	1.29477	2017	0.124364	F	L	M	LM	LM	-0.276146	2017-2018	1.01862	FLM2017	0	0.0730718
FLM	182	10.5135	49.5161	0	0.229225	5	1	120	1.31759	2017	0.146586	F	L	M	LM	LM	-0.338764	2017-2018	0.978822	FLM2017	0	0.131691
FLM	183	10.5137	49.5161	0	0.149745	5	1	120	1.41161	2017	0.107008	F	L	M	LM	LM	-0.379396	2017-2018	1.03221	FLM2017	0	0.0790407
FLM	184	10.5138	49.5161	0	0.219439	5	1	120	1.2646	2017	0.159372	F	L	M	LM	LM	-0.0975948	2017-2018	1.167	FLM2017	0	-0.0280079
FLM	185	10.5139	49.5161	0	0.118575	5	1	120	0.950797	2017	0.107799	F	L	M	LM	LM	0.0801791	2017-2018	1.03098	FLM2017	0	-0.0365303
FLM	186	10.5141	49.5161	0	0.0427291	5	1	120	0.906783	2017	0.0429618	F	L	M	LM	LM	0.110426	2017-2018	1.01721	FLM2017	0	0.0315818
FLM	187	10.5142	49.5161	0	0.124623	5	1	120	1.13006	2017	0.106622	F	L	M	LM	LM	-0.0520794	2017-2018	1.07798	FLM2017	0	0.0139069
FLM	188	10.5144	49.5161	0	0.291438	5	1	120	1.51241	2017	0.182019	F	L	M	LM	LM	-0.395151	2017-2018	1.11726	FLM2017	0	0.0621052
FLM	189	10.5145	49.5161	0	0.140959	5	1	120	1.33869	2017	0.0871201	F	L	M	LM	LM	-0.303642	2017-2018	1.03505	FLM2017	0	0.328041
FLM	190	10.5146	49.5161	0	0.366448	5	1	120	1.13729	2017	0.210573	F	L	M	LM	LM	-0.164244	2017-2018	0.973051	FLM2017	0	0.0638904
FLM	191	10.5148	49.5161	0	0.368477	5	1	120	0.92357	2017	0.264569	F	L	M	LM	LM	0.164452	2017-2018	1.08802	FLM2017	0	-0.0688578
FLM	192	10.5149	49.5161	0	0.21776	5	1	120	0.957539	2017	0.176748	F	L	M	LM	LM	0.247264	2017-2018	1.2048	FLM2017	0	0.0962379
FLM	193	10.515	49.5161	0	0.180477	5	1	120	0.974751	2017	0.156876	F	L	M	LM	LM	0.2041	2017-2018	1.17885	FLM2017	0	0.0234212
FLM	194	10.5152	49.5161	1	0.239175	5	1	120	0.904489	2017	0.224744	F	L	M	LM	LM	-0.0752625	2017-2018	0.829226	FLM2017	0	-0.173793
FLM	195	10.5153	49.516	0	0.154007	5	1	120	0.880688	2017	0.157702	F	L	M	LM	LM	-0.258247	2017-2018	0.622442	FLM2017	0	-0.135772
FLM	196	10.5155	49.516	0	0.116295	5	1	120	0.877447	2017	0.1057	F	L	M	LM	LM	-0.0870612	2017-2018	0.790386	FLM2017	0	0.00871862
FLM	197	10.5156	49.516	0	0.000612121	5	1	120	0.715683	2017	0.000550591	F	L	M	LM	LM	0.308616	2017-2018	1.0243	FLM2017	0	0.160611
FLM	198	10.5157	49.516	0	0.0648427	5	1	120	0.680223	2017	0.0656876	F	L	M	LM	LM	0.323246	2017-2018	1.00347	FLM2017	0	0.204622
FLM	199	10.5159	49.516	0	0.133724	3	0	120	0.840644	2017	0.132317	F	L	M	LM	LM	0.288352	2017-2018	1.129	FLM2017	0	0.102844
FLM	200	10.516	49.516	0	0.172543	3	0	120	0.912453	2017	0.15799	F	L	M	LM	LM	0.122265	2017-2018	1.03472	FLM2017	0	-0.0411251
FLM	201	10.5132	49.516	0	0.0782143	3	0	120	1.05774	2017	0.0567955	F	L	M	LM	LM	-0.0408384	2017-2018	1.0169	FLM2017	0	0.221041
FLM	202	10.5134	49.516	0	0.0396081	3	0	120	1.15388	2017	0.030227	F	L	M	LM	LM	-0.0921941	2017-2018	1.06169	FLM2017	0	0.0367006
FLM	203	10.5135	49.516	1	0.213005	5	1	120	1.21007	2017	0.16446	F	L	M	LM	LM	-0.184121	2017-2018	1.02595	FLM2017	0	0.0362325
FLM	204	10.5137	49.516	0	0.179219	5	1	120	1.28025	2017	0.134571	F	L	M	LM	LM	-0.274311	2017-2018	1.00594	FLM2017	0	0.0035343
FLM	205	10.5138	49.516	0	0.238616	5	1	120	1.22612	2017	0.175856	F	L	M	LM	LM	-0.0726461	2017-2018	1.15348	FLM2017	0	-0.120869
FLM	206	10.5139	49.516	1	0.160181	5	1	120	1.12218	2017	0.130533	F	L	M	LM	LM	-0.0908111	2017-2018	1.03137	FLM2017	0	-0.00405576
FLM	207	10.5141	49.516	0	0.156013	5	1	120	1.10965	2017	0.138943	F	L	M	LM	LM	-0.234267	2017-2018	0.875379	FLM2017	0	0.00397226
FLM	208	10.5142	49.516	0	0.177343	5	1	120	1.21528	2017	0.139505	F	L	M	LM	LM	-0.27441	2017-2018	0.940869	FLM2017	0	0.204932
FLM	209	10.5144	49.516	0	0.156864	5	1	120	1.16629	2017	0.111252	F	L	M	LM	LM	-0.17991	2017-2018	0.986379	FLM2017	0	0.343667
FLM	210	10.5145	49.516	1	0.173099	5	1	120	1.0467	2017	0.11147	F	L	M	LM	LM	-0.109301	2017-2018	0.937399	FLM2017	0	0.198482
FLM	211	10.5146	49.516	0	0.31103	5	1	120	0.962405	2017	0.225916	F	L	M	LM	LM	0.0196959	2017-2018	0.982101	FLM2017	0	0.0373035
FLM	212	10.5148	49.516	0	0.365658	5	1	120	0.971493	2017	0.274933	F	L	M	LM	LM	-0.0181434	2017-2018	0.95335	FLM2017	0	-0.104124
FLM	213	10.5149	49.516	0	0.262218	5	1	120	0.877903	2017	0.216699	F	L	M	LM	LM	0.278657	2017-2018	1.15656	FLM2017	0	0.080376
FLM	214	10.515	49.516	1	0.326429	5	1	120	0.893184	2017	0.249105	F	L	M	LM	LM	0.270477	2017-2018	1.16366	FLM2017	0	-0.124763
FLM	215	10.5152	49.516	0	0.355366	5	1	120	0.917023	2017	0.283907	F	L	M	LM	LM	0.0183029	2017-2018	0.935326	FLM2017	0	-0.369376
FLM	216	10.5153	49.516	0	0.159982	5	1	120	0.962161	2017	0.140593	F	L	M	LM	LM	-0.182467	2017-2018	0.779694	FLM2017	0	0.0283278
FLM	217	10.5155	49.516	0	0.22032	5	1	120	1.03662	2017	0.155963	F	L	M	LM	LM	-0.315559	2017-2018	0.721062	FLM2017	0	-0.156036
FLM	218	10.5156	49.516	0	-0.00670854	5	1	120	0.812122	2017	-0.00504828	F	L	M	LM	LM	0.007302	2017-2018	0.819424	FLM2017	0	0.168015
FLM	219	10.5157	49.516	0	0.0161274	5	1	120	0.668057	2017	0.0141824	F	L	M	LM	LM	0.375662	2017-2018	1.04372	FLM2017	0	0.34127
FLM	220	10.5159	49.516	0	0.110895	3	0	120	0.8435	2017	0.106189	F	L	M	LM	LM	0.314135	2017-2018	1.15763	FLM2017	0	0.19347
FLM	221	10.5134	49.5159	0	0.0892991	3	0	120	1.07972	2017	0.0649579	F	L	M	LM	LM	-0.117387	2017-2018	0.962334	FLM2017	0	-0.0233817
FLM	222	10.5135	49.5159	0	0.0868983	3	0	120	1.18239	2017	0.0718032	F	L	M	LM	LM	-0.269589	2017-2018	0.912802	FLM2017	0	0.109553
FLM	223	10.5137	49.5159	0	0.174871	5	1	120	1.07816	2017	0.144032	F	L	M	LM	LM	-0.122825	2017-2018	0.955335	FLM2017	0	0.0556477
FLM	224	10.5138	49.5159	0	0.329449	5	1	120	1.08821	2017	0.242844	F	L	M	LM	LM	-0.113454	2017-2018	0.974759	FLM2017	0	-0.148154
FLM	225	10.5139	49.5159	0	0.264218	5	1	120	1.02462	2017	0.207038	F	L	M	LM	LM	-0.0854411	2017-2018	0.939175	FLM2017	0	-0.0638447
FLM	226	10.5141	49.5159	0	0.12154	5	1	120	1.12401	2017	0.100052	F	L	M	LM	LM	-0.286176	2017-2018	0.837834	FLM2017	0	0.249687
FLM	227	10.5142	49.5159	1	0.250217	5	1	120	1.25027	2017	0.189627	F	L	M	LM	LM	-0.304521	2017-2018	0.945751	FLM2017	0	0.341409
FLM	228	10.5143	49.5159	0	0.112416	5	1	120	1.13929	2017	0.077371	F	L	M	LM	LM	-0.212479	2017-2018	0.926812	FLM2017	0	0.285614
FLM	229	10.5145	49.5159	0	0.132896	5	1	120	0.882581	2017	0.0888626	F	L	M	LM	LM	0.210087	2017-2018	1.09267	FLM2017	0	0.31882
FLM	230	10.5146	49.5159	0	0.253434	5	1	120	0.89978	2017	0.201534	F	L	M	LM	LM	0.255739	2017-2018	1.15552	FLM2017	0	0.0676257
FLM	231	10.5148	49.5159	0	0.356385	5	1	120	0.926921	2017	0.297536	F	L	M	LM	LM	0.140627	2017-2018	1.06755	FLM2017	0	-0.088378
FLM	232	10.5149	49.5159	0	0.300665	5	1	120	0.940481	2017	0.208466	F	L	M	LM	LM	0.107931	2017-2018	1.04841	FLM2017	0	-0.163054
FLM	233	10.515	49.5159	0	0.345688	5	1	120	1.0025	2017	0.208466	F	L	M	LM	LM	0.141578	2017-2018	1.14408	FLM2017	0	-0.216499
FLM	234	10.5152	49.5159	0	0.430774	5	1	120	1.12313	2017	0.24405	F	L	M	LM	LM	-0.144196	2017-2018	0.97893	FLM2017	0	-0.401141
FLM	235	10.5153	49.5159	0	0.295081	5	1	120	1.02878	2017	0.180372	F	L	M	LM	LM	-0.138762	2017-2018	0.89002	FLM2017	0	-0.115869
FLM	236	10.5155	49.5159	0	0.290306	5	1	120	0.931419	2017	0.186559	F	L	M	LM	LM	-0.232536	2017-2018	0.698883	FLM2017	0	-0.179272
FLM	237	10.5156	49.5159	0	0.0524182	5	1	120	0.858802	2017	0.0388439	F	L	M	LM	LM	-0.154853	2017-2018	0.70395	FLM2017	0	-0.0568887
FLM	238	10.5157	49.5159	0	0.106416	5	1	120	0.738702	2017	0.0795311	F	L	M	LM	LM	0.170038	2017-2018	0.90874	FLM2017	0	-0.0473389
FLM	239	10.5135	49.5158	0	0.0164155	3	0	120	1.13414	2017	0.0143282	F	L	M	LM	LM	-0.262633	2017-2018	0.871504	FLM2017	0	0.254462
FLM	240	10.5137	49.5158	0	-0.00841857	5	1	120	1.1947	2017	-0.00685879	F	L	M	LM	LM	-0.290984	2017-2018	0.903716	FLM2017	0	0.432451
FLM	241	10.5138	49.5158	0	0.34932	5	1	120	1.23192	2017	0.23364	F	L	M	LM	LM	-0.368331	2017-2018	0.863589	FLM2017	0	0.129069
FLM	242	10.5139	49.5158	0	0.285541	5	1	120	1.24707	2017	0.195306	F	L	M	LM	LM	-0.416225	2017-2018	0.830849	FLM2017	0	-0.0946793
FLM	243	10.5141	49.5158	0	0.101818	5	1	120	1.20118	2017	0.0730534	F	L	M	LM	LM	-0.249488	2017-2018	0.951688	FLM2017	0	0.20575
FLM	244	10.5142	49.5158	0	0.238471	5	1	120	1.30466	2017	0.170835	F	L	M	LM	LM	-0.136481	2017-2018	1.16818	FLM2017	0	0.152335
FLM	245	10.5143	49.5158	0	0.140335	5	1	120	1.11011	2017	0.102991	F	L	M	LM	LM	0.154197	2017-2018	1.2643	FLM2017	0	0.239362
FLM	246	10.5145	49.5158	0	0.0993339	5	1	120	0.939805	2017	0.0731245	F	L	M	LM	LM	0.360249	2017-2018	1.30005	FLM2017	0	0.0825984
FLM	247	10.5146	49.5158	0	0.181025	5	1	120	0.976426	2017	0.145973	F	L	M	LM	LM	0.242971	2017-2018	1.2194	FLM2017	0	-0.000881833
FLM	248	10.5148	49.5158	1	0.291512	5	1	120	0.936527	2017	0.237446	F	L	M	LM	LM	0.138232	2017-2018	1.07476	FLM2017	0	-0.189288
FLM	249	10.5149	49.5158	0	0.31322	5	1	120	0.91196	2017	0.221888	F	L	M	LM	LM	0.138896	2017-2018	1.05086	FLM2017	0	-0.208514
FLM	250	10.515	49.5158	0	0.43055	5	1	120	1.06322	2017	0.272589	F	L	M	LM	LM	0.0686205	2017-2018	1.13184	FLM2017	0	-0.336562
FLM	251	10.5152	49.5158	0	0.517121	5	1	120	1.27487	2017	0.288766	F	L	M	LM	LM	-0.167516	2017-2018	1.10735	FLM2017	0	-0.514353
FLM	252	10.5153	49.5158	0	0.226185	5	1	120	1.20565	2017	0.138706	F	L	M	LM	LM	-0.105903	2017-2018	1.09975	FLM2017	0	-0.243626
FLM	253	10.5155	49.5158	0	0.071184	5	1	120	1.01913	2017	0.0518451	F	L	M	LM	LM	-0.0288855	2017-2018	0.990248	FLM2017	0	-0.025421
FLM	254	10.5156	49.5158	0	0.180076	5	1	120	0.926257	2017	0.1492	F	L	M	LM	LM	-0.170917	2017-2018	0.755339	FLM2017	0	-0.0947366
FLM	255	10.5137	49.5157	0	0.0612339	5	1	120	1.31249	2017	0.0459508	F	L	M	LM	LM	-0.310491	2017-2018	1.002	FLM2017	0	0.520979
FLM	256	10.5138	49.5157	0	0.00398432	5	1	120	1.50305	2017	0.00271367	F	L	M	LM	LM	-0.623291	2017-2018	0.879756	FLM2017	0	0.618951
FLM	257	10.5139	49.5157	0	0.0845184	5	1	120	1.50112	2017	0.0568789	F	L	M	LM	LM	-0.606499	2017-2018	0.894618	FLM2017	0	0.126025
FLM	258	10.5141	49.5157	0	0.213786	5	1	120	1.34017	2017	0.136301	F	L	M	LM	LM	-0.361889	2017-2018	0.978278	FLM2017	0	-0.0784018
FLM	259	10.5142	49.5157	0	0.308498	5	1	120	1.29902	2017	0.190472	F	L	M	LM	LM	-0.230954	2017-2018	1.06807	FLM2017	0	-0.155514
FLM	260	10.5143	49.5157	0	0.360134	5	1	120	1.14565	2017	0.223435	F	L	M	LM	LM	0.0420484	2017-2018	1.1877	FLM2017	0	-0.10406
FLM	261	10.5145	49.5157	0	0.387793	5	1	120	0.877035	2017	0.255362	F	L	M	LM	LM	0.345866	2017-2018	1.2229	FLM2017	0	-0.0934137
FLM	262	10.5146	49.5157	0	0.179508	5	1	120	0.895359	2017	0.138256	F	L	M	LM	LM	0.154534	2017-2018	1.04989	FLM2017	0	0.063771
FLM	263	10.5148	49.5157	0	0.275818	5	1	120	0.830541	2017	0.201547	F	L	M	LM	LM	0.181353	2017-2018	1.01189	FLM2017	0	-0.0170413
FLM	264	10.5149	49.5157	0	0.262547	5	1	120	0.844503	2017	0.188442	F	L	M	LM	LM	0.156029	2017-2018	1.00053	FLM2017	0	-0.244514
FLM	265	10.515	49.5157	0	0.280514	5	1	120	1.1088	2017	0.211873	F	L	M	LM	LM	-0.00444398	2017-2018	1.10435	FLM2017	0	-0.205154
FLM	266	10.5152	49.5157	0	0.231141	5	1	120	1.13749	2017	0.165694	F	L	M	LM	LM	-0.00216373	2017-2018	1.13533	FLM2017	0	-0.121449
FLM	267	10.5153	49.5157	0	0.243748	5	1	120	1.05736	2017	0.177245	F	L	M	LM	LM	0.108169	2017-2018	1.16553	FLM2017	0	-0.24225
FLM	268	10.5154	49.5157	0	0.185908	5	1	120	0.99794	2017	0.143585	F	L	M	LM	LM	0.0993193	2017-2018	1.09726	FLM2017	0	-0.047838
FLM	269	10.5138	49.5156	0	0.031494	5	1	120	1.18461	2017	0.0233743	F	L	M	LM	LM	-0.183761	2017-2018	1.00085	FLM2017	0	0.45428
FLM	270	10.5139	49.5156	0	0.453111	5	1	120	1.31412	2017	0.268823	F	L	M	LM	LM	-0.309063	2017-2018	1.00505	FLM2017	0	-0.210274
FLM	271	10.5141	49.5156	0	0.571913	5	1	120	1.34753	2017	0.336115	F	L	M	LM	LM	-0.381813	2017-2018	0.965716	FLM2017	0	-0.329174
FLM	272	10.5142	49.5156	0	0.472743	5	1	120	1.33236	2017	0.271222	F	L	M	LM	LM	-0.398398	2017-2018	0.933958	FLM2017	0	-0.335102
FLM	273	10.5143	49.5156	0	0.449936	5	1	120	0.996578	2017	0.27999	F	L	M	LM	LM	-0.00412833	2017-2018	0.99245	FLM2017	0	-0.359131
FLM	274	10.5145	49.5156	0	0.577515	5	1	120	0.815156	2017	0.37789	F	L	M	LM	LM	0.259369	2017-2018	1.07452	FLM2017	0	-0.433057
FLM	275	10.5146	49.5156	1	0.524997	5	1	120	0.905753	2017	0.313097	F	L	M	LM	LM	0.188606	2017-2018	1.09436	FLM2017	0	-0.326866
FLM	276	10.5148	49.5156	0	0.206663	5	1	120	0.92445	2017	0.140363	F	L	M	LM	LM	0.287083	2017-2018	1.21153	FLM2017	0	0.0583502
FLM	277	10.5149	49.5156	0	0.124927	5	1	120	0.812009	2017	0.101759	F	L	M	LM	LM	0.510091	2017-2018	1.3221	FLM2017	0	-0.0837787
FLM	278	10.515	49.5156	0	0.0539187	5	1	120	0.997376	2017	0.0452841	F	L	M	LM	LM	0.194984	2017-2018	1.19236	FLM2017	0	0.040108
FLM	279	10.5152	49.5156	0	-0.00365237	5	1	120	1.0974	2017	-0.00300249	F	L	M	LM	LM	0.0640847	2017-2018	1.16149	FLM2017	0	0.230741
FLM	280	10.5153	49.5156	0	0.0807523	5	1	120	0.912045	2017	0.0674741	F	L	M	LM	LM	0.35692	2017-2018	1.26897	FLM2017	0	0.0480031
FLM	281	10.5139	49.5155	0	0.42019	5	1	120	1.15541	2017	0.24522	F	L	M	LM	LM	-0.026987	2017-2018	1.12842	FLM2017	0	-0.108238
FLM	282	10.5141	49.5155	0	0.287345	5	1	120	1.29861	2017	0.196126	F	L	M	LM	LM	-0.14546	2017-2018	1.15315	FLM2017	0	0.019715
FLM	283	10.5142	49.5155	0	0.226984	5	1	120	1.38001	2017	0.146237	F	L	M	LM	LM	-0.384882	2017-2018	0.995129	FLM2017	0	0.0564257
FLM	284	10.5143	49.5155	0	0.392701	5	1	120	1.10224	2017	0.25895	F	L	M	LM	LM	-0.201478	2017-2018	0.900764	FLM2017	0	-0.190978
FLM	285	10.5145	49.5155	0	0.55818	5	1	120	0.906499	2017	0.366839	F	L	M	LM	LM	0.0893136	2017-2018	0.995812	FLM2017	0	-0.371769
FLM	286	10.5146	49.5155	0	0.579504	5	1	120	0.929164	2017	0.360192	F	L	M	LM	LM	0.242526	2017-2018	1.17169	FLM2017	0	-0.367486
FLM	287	10.5148	49.5155	0	0.318162	5	1	120	1.01881	2017	0.218563	F	L	M	LM	LM	0.175041	2017-2018	1.19385	FLM2017	0	-0.136437
FLM	288	10.5149	49.5155	0	0.0719256	5	1	120	0.895306	2017	0.0626426	F	L	M	LM	LM	0.482474	2017-2018	1.37778	FLM2017	0	0.193477
FLM	289	10.515	49.5155	0	0.0430809	5	1	120	0.869701	2017	0.0381459	F	L	M	LM	LM	0.44604	2017-2018	1.31574	FLM2017	0	0.181046
FLM	290	10.5141	49.5154	0	0.140368	5	1	120	1.12022	2017	0.102756	F	L	M	LM	LM	0.0074767	2017-2018	1.1277	FLM2017	0	0.0859707
FLM	291	10.5142	49.5154	0	0.428291	5	1	120	1.24226	2017	0.246497	F	L	M	LM	LM	-0.212473	2017-2018	1.02979	FLM2017	0	-0.150193
FLM	292	10.5143	49.5154	0	0.514498	5	1	120	1.17485	2017	0.294232	F	L	M	LM	LM	-0.346627	2017-2018	0.828225	FLM2017	0	-0.31641
FLM	293	10.5145	49.5154	1	0.333232	5	1	120	0.967814	2017	0.218725	F	L	M	LM	LM	-0.0713088	2017-2018	0.896505	FLM2017	0	-0.158549
FLM	294	10.5146	49.5154	0	0.342001	5	1	120	0.826522	2017	0.233404	F	L	M	LM	LM	0.250114	2017-2018	1.07664	FLM2017	0	-0.21291
FLM	295	10.5147	49.5154	0	0.21461	5	1	120	0.841256	2017	0.159526	F	L	M	LM	LM	0.265155	2017-2018	1.10641	FLM2017	0	-0.0126621
FLM	296	10.5149	49.5154	0	0.166947	5	1	120	0.818143	2017	0.135102	F	L	M	LM	LM	0.315375	2017-2018	1.13352	FLM2017	0	0.0902614
FLM	297	10.5142	49.5153	0	0.437558	5	1	120	0.951311	2017	0.262907	F	L	M	LM	LM	-0.0157895	2017-2018	0.935521	FLM2017	0	-0.266573
FLM	298	10.5143	49.5153	0	0.316805	5	1	120	0.923149	2017	0.223614	F	L	M	LM	LM	-0.0814539	2017-2018	0.841695	FLM2017	0	-0.232377
FLM	299	10.5145	49.5153	0	0.280689	5	1	120	0.89665	2017	0.182032	F	L	M	LM	LM	-0.0154065	2017-2018	0.881244	FLM2017	0	-0.208379
FLM	300	10.5146	49.5153	0	0.30105	5	1	120	0.807703	2017	0.200466	F	L	M	LM	LM	0.191559	2017-2018	0.999262	FLM2017	0	-0.164228
FLM	301	10.5147	49.5153	0	0.257833	5	1	120	0.897655	2017	0.177175	F	L	M	LM	LM	0.164918	2017-2018	1.06257	FLM2017	0	-0.139573
FLM	302	10.5145	49.5153	0	0.372382	5	1	120	0.878659	2017	0.208345	F	L	M	LM	LM	0.208568	2017-2018	1.08723	FLM2017	0	-0.282868
FLM	303	10.5146	49.5152	0	0.588887	5	1	120	1.10542	2017	0.303078	F	L	M	LM	LM	0.0236938	2017-2018	1.12911	FLM2017	0	-0.401025
FLC	304	10.518	49.5255	0	0.224776	5	1	120	1.04774	2017	0.155498	F	L	C	LC	LC	0.458171	2017-2018	1.50591	FLC2017	0	-0.0480946
FLC	305	10.5181	49.5255	0	0.206323	5	1	120	0.964102	2017	0.140826	F	L	C	LC	LC	0.462381	2017-2018	1.42648	FLC2017	0	0.137011
FLC	306	10.5182	49.5255	0	0.132793	5	1	120	1.03946	2017	0.0996955	F	L	C	LC	LC	0.0827372	2017-2018	1.1222	FLC2017	0	0.168618
FLC	307	10.5178	49.5254	0	0.379513	5	1	120	1.12014	2017	0.256914	F	L	C	LC	LC	-0.0208819	2017-2018	1.09926	FLC2017	0	-0.183797
FLC	308	10.518	49.5254	0	0.252127	5	1	120	0.980396	2017	0.170829	F	L	C	LC	LC	0.127468	2017-2018	1.10786	FLC2017	0	-0.176046
FLC	309	10.5181	49.5254	0	0.323208	5	1	120	0.956137	2017	0.214204	F	L	C	LC	LC	0.0876547	2017-2018	1.04379	FLC2017	0	-0.325875
FLC	310	10.5182	49.5254	0	0.319514	5	1	120	1.18599	2017	0.208496	F	L	C	LC	LC	-0.222621	2017-2018	0.963374	FLC2017	0	-0.165041
FLC	311	10.5184	49.5254	0	0.275271	5	1	120	1.07252	2017	0.186747	F	L	C	LC	LC	-0.264463	2017-2018	0.808059	FLC2017	0	0.010042
FLC	312	10.5175	49.5253	0	0.222819	5	1	120	1.24439	2017	0.146201	F	L	C	LC	LC	-0.104076	2017-2018	1.14032	FLC2017	0	0.100102
FLC	313	10.5177	49.5253	0	0.116081	5	1	120	1.20251	2017	0.0817403	F	L	C	LC	LC	-0.118005	2017-2018	1.08451	FLC2017	0	0.182708
FLC	314	10.5178	49.5253	0	0.233602	5	1	120	1.32811	2017	0.140621	F	L	C	LC	LC	-0.368791	2017-2018	0.959316	FLC2017	0	-0.089519
FLC	315	10.518	49.5253	0	0.278556	5	1	120	1.28185	2017	0.157627	F	L	C	LC	LC	-0.361096	2017-2018	0.920757	FLC2017	0	-0.244453
FLC	316	10.5181	49.5253	1	0.361405	5	1	120	1.14279	2017	0.224471	F	L	C	LC	LC	-0.214305	2017-2018	0.928482	FLC2017	0	-0.301651
FLC	317	10.5182	49.5253	0	0.451728	5	1	120	1.25751	2017	0.296223	F	L	C	LC	LC	-0.375106	2017-2018	0.882402	FLC2017	0	-0.380485
FLC	318	10.5184	49.5253	0	0.297235	5	1	120	1.2185	2017	0.225007	F	L	C	LC	LC	-0.449422	2017-2018	0.769076	FLC2017	0	-0.101375
FLC	319	10.5185	49.5253	0	0.272616	5	1	120	1.02637	2017	0.211678	F	L	C	LC	LC	-0.262956	2017-2018	0.763411	FLC2017	0	-0.0947345
FLC	320	10.5174	49.5252	0	0.220319	5	1	120	1.16942	2017	0.164263	F	L	C	LC	LC	0.0907156	2017-2018	1.26014	FLC2017	0	0.161468
FLC	321	10.5175	49.5252	0	0.108723	5	1	120	1.13667	2017	0.0785661	F	L	C	LC	LC	0.115781	2017-2018	1.25245	FLC2017	0	0.0824968
FLC	322	10.5177	49.5252	0	0.0617193	5	1	120	1.11026	2017	0.0415965	F	L	C	LC	LC	0.0178595	2017-2018	1.12812	FLC2017	0	0.151696
FLC	323	10.5178	49.5252	0	0.178512	5	1	120	1.19862	2017	0.11326	F	L	C	LC	LC	-0.19129	2017-2018	1.00733	FLC2017	0	0.0617427
FLC	324	10.518	49.5252	0	0.155974	5	1	120	1.302	2017	0.086725	F	L	C	LC	LC	-0.433418	2017-2018	0.868581	FLC2017	0	0.00601974
FLC	325	10.5181	49.5252	0	0.201333	5	1	120	1.08199	2017	0.13891	F	L	C	LC	LC	-0.23305	2017-2018	0.848936	FLC2017	0	0.00367616
FLC	326	10.5182	49.5252	0	0.491049	5	1	120	1.08515	2017	0.339249	F	L	C	LC	LC	-0.18871	2017-2018	0.89644	FLC2017	0	-0.327874
FLC	327	10.5184	49.5252	0	0.38408	5	1	120	1.14748	2017	0.313086	F	L	C	LC	LC	-0.152131	2017-2018	0.995352	FLC2017	0	-0.328972
FLC	328	10.5185	49.5252	0	0.0213778	5	1	120	0.941879	2017	0.0226842	F	L	C	LC	LC	0.174962	2017-2018	1.11684	FLC2017	0	0.0318685
FLC	329	10.5186	49.5252	0	0.00345976	5	1	120	0.923602	2017	0.00386988	F	L	C	LC	LC	0.0534897	2017-2018	0.977092	FLC2017	0	0.0051572
FLC	330	10.5171	49.5251	0	0.265089	5	1	120	1.17972	2017	0.192588	F	L	C	LC	LC	-0.154213	2017-2018	1.0255	FLC2017	0	-0.0669954
FLC	331	10.5173	49.5251	0	0.144287	5	1	120	1.03174	2017	0.121409	F	L	C	LC	LC	-0.0648555	2017-2018	0.966886	FLC2017	0	-0.0204082
FLC	332	10.5174	49.5251	0	0.191843	5	1	120	1.06782	2017	0.156251	F	L	C	LC	LC	0.00543051	2017-2018	1.07325	FLC2017	0	0.0208455
FLC	333	10.5175	49.5251	0	0.0642042	5	1	120	1.07637	2017	0.0480366	F	L	C	LC	LC	0.0936736	2017-2018	1.17004	FLC2017	0	0.141752
FLC	334	10.5177	49.5251	0	0.0345637	5	1	120	0.990657	2017	0.0256659	F	L	C	LC	LC	0.134071	2017-2018	1.12473	FLC2017	0	0.161416
FLC	335	10.5178	49.5251	0	0.255834	5	1	120	1.00167	2017	0.167646	F	L	C	LC	LC	0.0791153	2017-2018	1.08079	FLC2017	0	0.101132
FLC	336	10.5179	49.5251	0	0.166696	5	1	120	1.19174	2017	0.0959419	F	L	C	LC	LC	-0.355876	2017-2018	0.835865	FLC2017	0	0.0785805
FLC	337	10.5181	49.5251	1	0.286488	5	1	120	1.09303	2017	0.184672	F	L	C	LC	LC	-0.308932	2017-2018	0.784098	FLC2017	0	-0.00864076
FLC	338	10.5182	49.5251	0	0.511009	5	1	120	1.00677	2017	0.345292	F	L	C	LC	LC	0.0322027	2017-2018	1.03898	FLC2017	0	-0.103405
FLC	339	10.5184	49.5251	0	0.266149	5	1	120	1.00172	2017	0.21292	F	L	C	LC	LC	0.412954	2017-2018	1.41468	FLC2017	0	-0.276441
FLC	340	10.5185	49.5251	0	0.0388718	5	1	120	0.88149	2017	0.0394433	F	L	C	LC	LC	0.43999	2017-2018	1.32148	FLC2017	0	-0.0604425
FLC	341	10.5186	49.5251	0	-0.00657882	5	1	120	0.948487	2017	-0.00687232	F	L	C	LC	LC	0.0984664	2017-2018	1.04695	FLC2017	0	-0.00481391
FLC	342	10.5188	49.5251	0	0.00983686	5	1	120	1.30246	2017	0.00909561	F	L	C	LC	LC	-0.197771	2017-2018	1.10469	FLC2017	0	0.0706665
FLC	343	10.517	49.525	0	0.297182	5	1	120	1.09352	2017	0.232184	F	L	C	LC	LC	0.146113	2017-2018	1.23963	FLC2017	0	-0.137493
FLC	344	10.5171	49.525	0	0.28813	5	1	120	1.17064	2017	0.213663	F	L	C	LC	LC	-0.0967949	2017-2018	1.07384	FLC2017	0	-0.179334
FLC	345	10.5173	49.525	0	0.193677	5	1	120	1.02245	2017	0.161852	F	L	C	LC	LC	-0.0739039	2017-2018	0.948542	FLC2017	0	-0.111125
FLC	346	10.5174	49.525	0	0.23479	5	1	120	0.980138	2017	0.191638	F	L	C	LC	LC	-0.00832818	2017-2018	0.971809	FLC2017	0	0.0199909
FLC	347	10.5175	49.525	0	0.138029	5	1	120	1.02736	2017	0.101626	F	L	C	LC	LC	0.0959827	2017-2018	1.12334	FLC2017	0	0.332479
FLC	348	10.5177	49.525	0	0.0565768	5	1	120	1.07296	2017	0.0382531	F	L	C	LC	LC	0.109091	2017-2018	1.18205	FLC2017	0	0.493834
FLC	349	10.5178	49.525	0	0.38	5	1	120	1.10158	2017	0.216964	F	L	C	LC	LC	0.0529927	2017-2018	1.15458	FLC2017	0	0.103649
FLC	350	10.5179	49.525	0	0.14635	5	1	120	1.2992	2017	0.0811382	F	L	C	LC	LC	-0.332484	2017-2018	0.966715	FLC2017	0	0.140959
FLC	351	10.5181	49.525	1	0.116805	5	1	120	1.15096	2017	0.0782211	F	L	C	LC	LC	-0.142468	2017-2018	1.00849	FLC2017	0	0.186668
FLC	352	10.5182	49.525	0	0.280929	5	1	120	0.920214	2017	0.198094	F	L	C	LC	LC	0.247267	2017-2018	1.16748	FLC2017	0	0.236737
FLC	353	10.5184	49.525	0	0.241225	5	1	120	0.879352	2017	0.190373	F	L	C	LC	LC	0.496656	2017-2018	1.37601	FLC2017	0	-0.0133752
FLC	354	10.5185	49.525	0	0.100611	5	1	120	0.8575	2017	0.0916442	F	L	C	LC	LC	0.44694	2017-2018	1.30444	FLC2017	0	-0.101366
FLC	355	10.5186	49.525	0	-0.00614233	5	1	120	0.922588	2017	-0.00571134	F	L	C	LC	LC	0.289681	2017-2018	1.21227	FLC2017	0	-0.00327792
FLC	356	10.5188	49.525	0	0.136828	5	1	120	1.38104	2017	0.092523	F	L	C	LC	LC	-0.251464	2017-2018	1.12958	FLC2017	0	-0.0849456
FLC	357	10.5189	49.525	0	0.29514	5	1	120	1.77091	2017	0.173178	F	L	C	LC	LC	-0.725728	2017-2018	1.04518	FLC2017	0	-0.0100811
FLC	358	10.5191	49.525	0	0.307374	5	1	120	1.57482	2017	0.184971	F	L	C	LC	LC	-0.646253	2017-2018	0.928568	FLC2017	0	-0.0453928
FLC	359	10.5167	49.5249	0	0.156638	5	1	120	0.869829	2017	0.153244	F	L	C	LC	LC	0.54542	2017-2018	1.41525	FLC2017	0	-0.145259
FLC	360	10.5168	49.5249	0	0.0846083	5	1	120	0.963586	2017	0.0859633	F	L	C	LC	LC	0.260007	2017-2018	1.22359	FLC2017	0	0.210961
FLC	361	10.517	49.5249	0	0.102578	5	1	120	1.0728	2017	0.0880728	F	L	C	LC	LC	0.138767	2017-2018	1.21157	FLC2017	0	0.278006
FLC	362	10.5171	49.5249	0	0.290171	5	1	120	1.08708	2017	0.229135	F	L	C	LC	LC	0.0539325	2017-2018	1.14101	FLC2017	0	-0.185005
FLC	363	10.5173	49.5249	0	0.299677	5	1	120	1.05339	2017	0.219154	F	L	C	LC	LC	-0.145047	2017-2018	0.908348	FLC2017	0	-0.277876
FLC	364	10.5174	49.5249	0	0.299767	5	1	120	0.808708	2017	0.235102	F	L	C	LC	LC	0.0931609	2017-2018	0.901869	FLC2017	0	-0.10731
FLC	365	10.5175	49.5249	0	0.253982	5	1	120	0.892438	2017	0.181035	F	L	C	LC	LC	0.177387	2017-2018	1.06982	FLC2017	0	0.190262
FLC	366	10.5177	49.5249	0	0.17374	5	1	120	1.00983	2017	0.117886	F	L	C	LC	LC	0.00895472	2017-2018	1.01879	FLC2017	0	0.241857
FLC	367	10.5178	49.5249	0	0.461439	5	1	120	1.2971	2017	0.250163	F	L	C	LC	LC	-0.158297	2017-2018	1.1388	FLC2017	0	-0.17607
FLC	368	10.5179	49.5249	0	0.499105	5	1	120	1.48319	2017	0.280369	F	L	C	LC	LC	-0.310676	2017-2018	1.17251	FLC2017	0	-0.342605
FLC	369	10.5181	49.5249	0	0.264114	5	1	120	1.23761	2017	0.172912	F	L	C	LC	LC	-0.153956	2017-2018	1.08366	FLC2017	0	0.0614054
FLC	370	10.5182	49.5249	0	0.0132939	5	1	120	0.878999	2017	0.00981439	F	L	C	LC	LC	0.178317	2017-2018	1.05732	FLC2017	0	0.400139
FLC	371	10.5184	49.5249	0	0.1078	5	1	120	0.747648	2017	0.0839644	F	L	C	LC	LC	0.336451	2017-2018	1.0841	FLC2017	0	0.252817
FLC	372	10.5185	49.5249	0	0.0900783	5	1	120	0.845638	2017	0.0719442	F	L	C	LC	LC	0.262207	2017-2018	1.10785	FLC2017	0	0.0875924
FLC	373	10.5186	49.5249	0	0.0918898	5	1	120	0.958963	2017	0.0703896	F	L	C	LC	LC	0.166895	2017-2018	1.12586	FLC2017	0	-0.103526
FLC	374	10.5188	49.5249	0	0.196129	5	1	120	1.25728	2017	0.120187	F	L	C	LC	LC	-0.0970085	2017-2018	1.16027	FLC2017	0	-0.221634
FLC	375	10.5189	49.5249	0	0.214069	5	1	120	1.72884	2017	0.114098	F	L	C	LC	LC	-0.734762	2017-2018	0.994079	FLC2017	0	-0.125234
FLC	376	10.519	49.5249	0	0.43724	5	1	120	1.68654	2017	0.225873	F	L	C	LC	LC	-0.82057	2017-2018	0.865966	FLC2017	0	-0.37214
FLC	377	10.5192	49.5249	0	0.463759	5	1	120	1.18648	2017	0.282644	F	L	C	LC	LC	-0.319017	2017-2018	0.867465	FLC2017	0	-0.270941
FLC	378	10.5166	49.5248	0	0.152452	5	1	120	0.907288	2017	0.163656	F	L	C	LC	LC	0.303416	2017-2018	1.2107	FLC2017	0	-0.137739
FLC	379	10.5167	49.5248	0	0.133124	5	1	120	0.939031	2017	0.126201	F	L	C	LC	LC	0.403882	2017-2018	1.34291	FLC2017	0	-0.0731077
FLC	380	10.5168	49.5248	0	0.0372873	5	1	120	1.03403	2017	0.0348621	F	L	C	LC	LC	0.154024	2017-2018	1.18806	FLC2017	0	0.259411
FLC	381	10.517	49.5248	0	0.265898	5	1	120	1.03854	2017	0.212259	F	L	C	LC	LC	0.0246772	2017-2018	1.06322	FLC2017	0	0.081955
FLC	382	10.5171	49.5248	0	0.393609	5	1	120	1.00406	2017	0.302692	F	L	C	LC	LC	-0.0508329	2017-2018	0.953223	FLC2017	0	-0.222855
FLC	383	10.5173	49.5248	0	0.471413	5	1	120	1.06502	2017	0.30464	F	L	C	LC	LC	-0.237026	2017-2018	0.827996	FLC2017	0	-0.475904
FLC	384	10.5174	49.5248	0	0.576763	5	1	120	0.934469	2017	0.359856	F	L	C	LC	LC	0.0628888	2017-2018	0.997358	FLC2017	0	-0.443969
FLC	385	10.5175	49.5248	0	0.415305	5	1	120	0.921244	2017	0.275569	F	L	C	LC	LC	0.199747	2017-2018	1.12099	FLC2017	0	-0.015484
FLC	386	10.5177	49.5248	0	0.238017	5	1	120	1.02724	2017	0.173547	F	L	C	LC	LC	-0.00481295	2017-2018	1.02243	FLC2017	0	0.134167
FLC	387	10.5178	49.5248	0	0.407904	5	1	120	1.13917	2017	0.281681	F	L	C	LC	LC	-0.0117218	2017-2018	1.12745	FLC2017	0	-0.214878
FLC	388	10.5179	49.5248	0	0.452235	5	1	120	1.12063	2017	0.29932	F	L	C	LC	LC	0.159378	2017-2018	1.28001	FLC2017	0	-0.319541
FLC	389	10.5181	49.5248	1	0.234726	5	1	120	0.951723	2017	0.161655	F	L	C	LC	LC	0.285089	2017-2018	1.23681	FLC2017	0	-0.171519
FLC	390	10.5182	49.5248	0	0.138497	5	1	120	0.743588	2017	0.100368	F	L	C	LC	LC	0.384259	2017-2018	1.12785	FLC2017	0	0.000986791
FLC	391	10.5184	49.5248	0	0.176545	5	1	120	0.754144	2017	0.131276	F	L	C	LC	LC	0.243607	2017-2018	0.997751	FLC2017	0	0.126599
FLC	392	10.5185	49.5248	0	0.107114	5	1	120	0.938983	2017	0.0839989	F	L	C	LC	LC	0.0688184	2017-2018	1.0078	FLC2017	0	0.201149
FLC	393	10.5186	49.5248	0	0.216024	5	1	120	1.15481	2017	0.146413	F	L	C	LC	LC	-0.25173	2017-2018	0.903082	FLC2017	0	-0.16259
FLC	394	10.5188	49.5248	0	0.0484646	5	1	120	1.25299	2017	0.0377925	F	L	C	LC	LC	-0.372904	2017-2018	0.880088	FLC2017	0	-0.0656765
FLC	395	10.5189	49.5248	0	0.16724	5	1	120	1.59146	2017	0.103659	F	L	C	LC	LC	-0.7569	2017-2018	0.834557	FLC2017	0	-0.173864
FLC	396	10.519	49.5248	0	0.333406	5	1	120	1.56127	2017	0.18498	F	L	C	LC	LC	-0.715385	2017-2018	0.845881	FLC2017	0	-0.213339
FLC	397	10.5192	49.5248	0	0.393154	5	1	120	1.02728	2017	0.288923	F	L	C	LC	LC	-0.0937412	2017-2018	0.933537	FLC2017	0	0.00164736
FLC	398	10.5193	49.5248	0	0.238203	5	1	120	0.947631	2017	0.214458	F	L	C	LC	LC	0.0872875	2017-2018	1.03492	FLC2017	0	0.219694
FLC	399	10.5166	49.5248	0	0.280406	5	1	120	1.06605	2017	0.23615	F	L	C	LC	LC	-0.113857	2017-2018	0.95219	FLC2017	0	-0.284951
FLC	400	10.5167	49.5248	0	0.194377	5	1	120	1.04572	2017	0.172927	F	L	C	LC	LC	-0.0834394	2017-2018	0.962276	FLC2017	0	-0.202731
FLC	401	10.5168	49.5248	1	0.1673	5	1	120	0.999197	2017	0.140007	F	L	C	LC	LC	0.000739144	2017-2018	0.999936	FLC2017	0	0.0248059
FLC	402	10.517	49.5248	0	0.314906	5	1	120	0.969192	2017	0.218693	F	L	C	LC	LC	0.0695261	2017-2018	1.03872	FLC2017	0	0.0245125
FLC	403	10.5171	49.5248	1	0.257067	5	1	120	0.998016	2017	0.182775	F	L	C	LC	LC	-0.015344	2017-2018	0.982672	FLC2017	0	-0.0471313
FLC	404	10.5172	49.5247	0	0.350273	5	1	120	1.06284	2017	0.224836	F	L	C	LC	LC	-0.00383037	2017-2018	1.05901	FLC2017	0	-0.264679
FLC	405	10.5174	49.5247	0	0.56816	5	1	120	1.07158	2017	0.321865	F	L	C	LC	LC	0.205339	2017-2018	1.27692	FLC2017	0	-0.286908
FLC	406	10.5175	49.5247	0	0.32632	5	1	120	1.09013	2017	0.21974	F	L	C	LC	LC	0.177296	2017-2018	1.26743	FLC2017	0	0.122734
FLC	407	10.5177	49.5247	0	0.0891359	5	1	120	1.02602	2017	0.0771828	F	L	C	LC	LC	0.0629934	2017-2018	1.08901	FLC2017	0	0.299076
FLC	408	10.5178	49.5247	0	0.114594	5	1	120	0.972778	2017	0.0879204	F	L	C	LC	LC	0.108388	2017-2018	1.08117	FLC2017	0	-0.0107554
FLC	409	10.5179	49.5247	0	0.290772	5	1	120	0.789558	2017	0.208092	F	L	C	LC	LC	0.589019	2017-2018	1.37858	FLC2017	0	-0.161273
FLC	410	10.5181	49.5247	0	0.213703	5	1	120	0.704849	2017	0.155234	F	L	C	LC	LC	0.455823	2017-2018	1.16067	FLC2017	0	-0.127988
FLC	411	10.5182	49.5247	0	0.105584	5	1	120	0.698189	2017	0.0851393	F	L	C	LC	LC	0.438363	2017-2018	1.13655	FLC2017	0	-0.0576796
FLC	412	10.5184	49.5247	0	0.0706658	5	1	120	0.78993	2017	0.0661034	F	L	C	LC	LC	0.41734	2017-2018	1.20727	FLC2017	0	0.109144
FLC	413	10.5185	49.5247	0	0.184873	5	1	120	0.990822	2017	0.154133	F	L	C	LC	LC	0.0390937	2017-2018	1.02992	FLC2017	0	0.0119747
FLC	414	10.5186	49.5247	0	0.281574	5	1	120	1.16586	2017	0.198801	F	L	C	LC	LC	-0.308097	2017-2018	0.857759	FLC2017	0	-0.197398
FLC	415	10.5188	49.5247	0	0.209981	5	1	120	1.41066	2017	0.156381	F	L	C	LC	LC	-0.71142	2017-2018	0.699238	FLC2017	0	-0.113921
FLC	416	10.5189	49.5247	0	0.0994243	5	1	120	1.4274	2017	0.0690864	F	L	C	LC	LC	-0.682795	2017-2018	0.744608	FLC2017	0	-0.0117281
FLC	417	10.519	49.5247	0	0.203879	5	1	120	1.10868	2017	0.142986	F	L	C	LC	LC	-0.178814	2017-2018	0.929862	FLC2017	0	0.0247011
FLC	418	10.5192	49.5247	0	0.219341	5	1	120	0.862882	2017	0.180422	F	L	C	LC	LC	0.163329	2017-2018	1.02621	FLC2017	0	0.232469
FLC	419	10.5193	49.5247	0	0.205745	5	1	120	0.837828	2017	0.184747	F	L	C	LC	LC	0.237776	2017-2018	1.0756	FLC2017	0	0.284284
FLC	420	10.5195	49.5247	0	0.171361	5	1	120	1.06383	2017	0.139065	F	L	C	LC	LC	0.147737	2017-2018	1.21157	FLC2017	0	0.157958
FLC	421	10.5167	49.5247	0	0.152626	5	1	120	1.10408	2017	0.121835	F	L	C	LC	LC	-0.276608	2017-2018	0.827468	FLC2017	0	-0.155794
FLC	422	10.5168	49.5247	0	0.173089	5	1	120	1.06	2017	0.144545	F	L	C	LC	LC	-0.118893	2017-2018	0.941112	FLC2017	0	-0.0398693
FLC	423	10.517	49.5247	0	0.333338	5	1	120	0.913102	2017	0.226274	F	L	C	LC	LC	-0.00476844	2017-2018	0.908334	FLC2017	0	-0.144547
FLC	424	10.5171	49.5247	0	0.396283	5	1	120	0.875564	2017	0.271144	F	L	C	LC	LC	0.12382	2017-2018	0.999385	FLC2017	0	-0.210606
FLC	425	10.5172	49.5247	0	0.337768	5	1	120	0.961879	2017	0.237434	F	L	C	LC	LC	0.162083	2017-2018	1.12396	FLC2017	0	-0.0994886
FLC	426	10.5174	49.5247	1	0.398481	5	1	120	1.03956	2017	0.243554	F	L	C	LC	LC	0.145097	2017-2018	1.18465	FLC2017	0	-0.109724
FLC	427	10.5175	49.5247	0	0.131356	5	1	120	1.0437	2017	0.094999	F	L	C	LC	LC	0.0402795	2017-2018	1.08398	FLC2017	0	0.204537
FLC	428	10.5177	49.5247	0	-0.00229212	5	1	120	0.901898	2017	-0.00203359	F	L	C	LC	LC	0.117236	2017-2018	1.01913	FLC2017	0	0.198736
FLC	429	10.5178	49.5247	0	0.171569	5	1	120	0.838516	2017	0.13724	F	L	C	LC	LC	0.171467	2017-2018	1.00998	FLC2017	0	-0.0311781
FLC	430	10.5179	49.5247	0	0.238371	5	1	120	0.789823	2017	0.187018	F	L	C	LC	LC	0.413755	2017-2018	1.20358	FLC2017	0	-0.033713
FLC	431	10.5181	49.5246	1	0.333607	5	1	120	0.735639	2017	0.253329	F	L	C	LC	LC	0.235134	2017-2018	0.970773	FLC2017	0	-0.254925
FLC	432	10.5182	49.5246	0	0.253816	5	1	120	0.842091	2017	0.207887	F	L	C	LC	LC	0.14774	2017-2018	0.989831	FLC2017	0	-0.208509
FLC	433	10.5183	49.5246	0	0.18904	5	1	120	1.05904	2017	0.168715	F	L	C	LC	LC	0.0897113	2017-2018	1.14875	FLC2017	0	-0.0559049
FLC	434	10.5185	49.5246	0	0.338769	5	1	120	1.17718	2017	0.255749	F	L	C	LC	LC	-0.0604177	2017-2018	1.11676	FLC2017	0	-0.178179
FLC	435	10.5186	49.5246	0	0.373118	5	1	120	1.12554	2017	0.26367	F	L	C	LC	LC	-0.0422843	2017-2018	1.08325	FLC2017	0	-0.163516
FLC	436	10.5188	49.5246	0	0.338488	5	1	120	1.16525	2017	0.240836	F	L	C	LC	LC	-0.305882	2017-2018	0.859372	FLC2017	0	-0.0003888
FLC	437	10.5189	49.5246	0	0.14146	5	1	120	1.10182	2017	0.0971744	F	L	C	LC	LC	-0.221537	2017-2018	0.880281	FLC2017	0	0.116589
FLC	438	10.519	49.5246	0	0.264682	5	1	120	0.877551	2017	0.168692	F	L	C	LC	LC	0.167439	2017-2018	1.04499	FLC2017	0	-0.0212608
FLC	439	10.5192	49.5246	0	0.246825	5	1	120	0.854011	2017	0.172564	F	L	C	LC	LC	0.0976095	2017-2018	0.951621	FLC2017	0	-0.0328165
FLC	440	10.5193	49.5246	0	0.188098	5	1	120	0.896148	2017	0.144172	F	L	C	LC	LC	0.104444	2017-2018	1.00059	FLC2017	0	-0.0136542
FLC	441	10.5195	49.5246	1	0.112856	5	1	120	1.05471	2017	0.0810422	F	L	C	LC	LC	0.0651799	2017-2018	1.11989	FLC2017	0	0.127883
FLC	442	10.5196	49.5246	0	0.050052	5	1	120	1.04723	2017	0.0418691	F	L	C	LC	LC	-0.0483268	2017-2018	0.998906	FLC2017	0	0.220123
FLC	443	10.5168	49.5246	0	0.395962	5	1	120	1.17	2017	0.304363	F	L	C	LC	LC	-0.196815	2017-2018	0.97318	FLC2017	0	-0.190501
FLC	444	10.517	49.5246	0	0.31294	5	1	120	0.995322	2017	0.236029	F	L	C	LC	LC	-0.126751	2017-2018	0.868571	FLC2017	0	-0.0978801
FLC	445	10.5171	49.5246	0	0.32103	5	1	120	0.849823	2017	0.247711	F	L	C	LC	LC	0.140856	2017-2018	0.990678	FLC2017	0	-0.0772449
FLC	446	10.5172	49.5246	0	0.37843	5	1	120	0.970541	2017	0.263085	F	L	C	LC	LC	0.165994	2017-2018	1.13654	FLC2017	0	-0.0667664
FLC	447	10.5174	49.5246	0	0.312751	5	1	120	1.15191	2017	0.197258	F	L	C	LC	LC	-0.104164	2017-2018	1.04774	FLC2017	0	-0.0975886
FLC	448	10.5175	49.5246	0	0.104446	5	1	120	1.13303	2017	0.0651374	F	L	C	LC	LC	-0.22928	2017-2018	0.903751	FLC2017	0	0.10431
FLC	449	10.5177	49.5246	1	0.123266	5	1	120	0.967811	2017	0.0816818	F	L	C	LC	LC	-0.123673	2017-2018	0.844138	FLC2017	0	-0.0402949
FLC	450	10.5178	49.5246	0	0.411907	5	1	120	0.888903	2017	0.287195	F	L	C	LC	LC	0.0108964	2017-2018	0.899799	FLC2017	0	-0.132711
FLC	451	10.5179	49.5246	0	0.445326	5	1	120	0.979681	2017	0.315232	F	L	C	LC	LC	-0.037726	2017-2018	0.941955	FLC2017	0	-0.089142
FLC	452	10.5181	49.5246	0	0.373094	5	1	120	1.02867	2017	0.262093	F	L	C	LC	LC	-0.151647	2017-2018	0.877023	FLC2017	0	-0.0622313
FLC	453	10.5182	49.5246	0	0.474275	5	1	120	1.21953	2017	0.316327	F	L	C	LC	LC	-0.226768	2017-2018	0.992758	FLC2017	0	-0.326955
FLC	454	10.5183	49.5246	0	0.462348	5	1	120	1.42191	2017	0.304641	F	L	C	LC	LC	-0.390714	2017-2018	1.0312	FLC2017	0	-0.379169
FLC	455	10.5185	49.5246	1	0.504969	5	1	120	1.33723	2017	0.310986	F	L	C	LC	LC	-0.171053	2017-2018	1.16617	FLC2017	0	-0.37708
FLC	456	10.5186	49.5246	0	0.39292	5	1	120	0.988352	2017	0.269026	F	L	C	LC	LC	0.33377	2017-2018	1.32212	FLC2017	0	-0.186997
FLC	457	10.5188	49.5245	1	0.408547	5	1	120	0.813921	2017	0.284548	F	L	C	LC	LC	0.333543	2017-2018	1.14746	FLC2017	0	-0.0429671
FLC	458	10.5189	49.5245	0	0.239877	5	1	120	0.921413	2017	0.167676	F	L	C	LC	LC	0.102668	2017-2018	1.02408	FLC2017	0	-0.0479642
FLC	459	10.519	49.5245	1	0.434632	5	1	120	0.884584	2017	0.275653	F	L	C	LC	LC	0.213209	2017-2018	1.09779	FLC2017	0	-0.173096
FLC	460	10.5192	49.5245	0	0.311046	5	1	120	0.867189	2017	0.213002	F	L	C	LC	LC	0.0609696	2017-2018	0.928158	FLC2017	0	-0.174997
FLC	461	10.5193	49.5245	0	0.261333	5	1	120	0.87145	2017	0.209246	F	L	C	LC	LC	0.0204406	2017-2018	0.891891	FLC2017	0	-0.203195
FLC	462	10.5195	49.5245	0	0.216105	3	0	120	0.972079	2017	0.160593	F	L	C	LC	LC	0.092938	2017-2018	1.06502	FLC2017	0	-0.190167
FLC	463	10.5196	49.5245	0	0.189374	5	1	120	1.11181	2017	0.135254	F	L	C	LC	LC	-0.058285	2017-2018	1.05352	FLC2017	0	0.113571
FLC	464	10.5197	49.5245	0	0.277987	5	1	120	1.12876	2017	0.201609	F	L	C	LC	LC	0.0584645	2017-2018	1.18722	FLC2017	0	0.0516656
FLC	465	10.517	49.5245	0	0.217834	5	1	120	1.09503	2017	0.14931	F	L	C	LC	LC	-0.169882	2017-2018	0.925144	FLC2017	0	0.0618048
FLC	466	10.5171	49.5245	0	0.210776	5	1	120	1.02269	2017	0.148141	F	L	C	LC	LC	-0.0514093	2017-2018	0.97128	FLC2017	0	0.0415092
FLC	467	10.5172	49.5245	0	0.328565	5	1	120	1.10621	2017	0.216681	F	L	C	LC	LC	0.0146921	2017-2018	1.1209	FLC2017	0	-0.205052
FLC	468	10.5174	49.5245	0	0.431315	5	1	120	1.4165	2017	0.240131	F	L	C	LC	LC	-0.39952	2017-2018	1.01698	FLC2017	0	-0.282315
FLC	469	10.5175	49.5245	0	0.0789592	5	1	120	1.196	2017	0.0473001	F	L	C	LC	LC	-0.265683	2017-2018	0.930317	FLC2017	0	0.0431354
FLC	470	10.5177	49.5245	0	0.227039	5	1	120	0.854281	2017	0.144152	F	L	C	LC	LC	0.0337759	2017-2018	0.888056	FLC2017	0	0.100255
FLC	471	10.5178	49.5245	0	0.394326	5	1	120	0.783856	2017	0.248579	F	L	C	LC	LC	0.0937206	2017-2018	0.877576	FLC2017	0	-0.196435
FLC	472	10.5179	49.5245	1	0.451377	5	1	120	1.09398	2017	0.264345	F	L	C	LC	LC	-0.233289	2017-2018	0.860692	FLC2017	0	-0.31952
FLC	473	10.5181	49.5245	0	0.37863	5	1	120	1.11309	2017	0.262518	F	L	C	LC	LC	-0.213317	2017-2018	0.899772	FLC2017	0	-0.135961
FLC	474	10.5182	49.5245	1	0.503695	5	1	120	1.17357	2017	0.347654	F	L	C	LC	LC	-0.15516	2017-2018	1.01841	FLC2017	0	-0.333991
FLC	475	10.5183	49.5245	0	0.590153	5	1	120	1.31269	2017	0.356029	F	L	C	LC	LC	-0.351634	2017-2018	0.961054	FLC2017	0	-0.412253
FLC	476	10.5185	49.5245	0	0.50398	5	1	120	1.10436	2017	0.293545	F	L	C	LC	LC	-0.0283116	2017-2018	1.07604	FLC2017	0	-0.485968
FLC	477	10.5186	49.5245	0	0.283192	5	1	120	0.869603	2017	0.198621	F	L	C	LC	LC	0.240566	2017-2018	1.11017	FLC2017	0	-0.263277
FLC	478	10.5188	49.5245	0	0.21229	5	1	120	0.701436	2017	0.17825	F	L	C	LC	LC	0.340357	2017-2018	1.04179	FLC2017	0	0.058334
FLC	479	10.5189	49.5245	0	0.189999	5	1	120	0.794445	2017	0.156002	F	L	C	LC	LC	0.265587	2017-2018	1.06003	FLC2017	0	-0.00952989
FLC	480	10.519	49.5245	0	0.191523	5	1	120	0.981009	2017	0.136722	F	L	C	LC	LC	0.0468043	2017-2018	1.02781	FLC2017	0	0.0524118
FLC	481	10.5192	49.5245	0	0.368835	3	0	120	0.898757	2017	0.247124	F	L	C	LC	LC	0.0103638	2017-2018	0.909121	FLC2017	0	-0.114441
FLC	482	10.5193	49.5245	0	0.397137	5	1	120	0.94308	2017	0.282306	F	L	C	LC	LC	-0.0746158	2017-2018	0.868464	FLC2017	0	-0.202093
FLC	483	10.5194	49.5245	0	0.224422	3	0	120	0.974502	2017	0.173965	F	L	C	LC	LC	0.165227	2017-2018	1.13973	FLC2017	0	-0.177418
FLC	484	10.5196	49.5244	0	0.14196	3	0	120	1.0946	2017	0.103183	F	L	C	LC	LC	0.0707993	2017-2018	1.1654	FLC2017	0	0.00139771
FLC	485	10.5197	49.5244	0	0.259503	5	1	120	1.01473	2017	0.194034	F	L	C	LC	LC	0.152596	2017-2018	1.16733	FLC2017	0	-0.149666
FLC	486	10.5199	49.5244	0	0.11616	5	1	120	0.931028	2017	0.100219	F	L	C	LC	LC	0.508012	2017-2018	1.43904	FLC2017	0	0.153025
FLC	487	10.5171	49.5244	0	0.191815	5	1	120	1.02381	2017	0.136039	F	L	C	LC	LC	-0.0018504	2017-2018	1.02196	FLC2017	0	0.0607588
FLC	488	10.5172	49.5244	0	0.300096	5	1	120	1.14477	2017	0.212147	F	L	C	LC	LC	-0.133716	2017-2018	1.01105	FLC2017	0	-0.0434271
FLC	489	10.5174	49.5244	0	0.301107	5	1	120	1.35704	2017	0.192512	F	L	C	LC	LC	-0.374307	2017-2018	0.98273	FLC2017	0	-0.0590815
FLC	490	10.5175	49.5244	0	0.0867627	5	1	120	1.17571	2017	0.0591023	F	L	C	LC	LC	-0.167176	2017-2018	1.00853	FLC2017	0	0.192191
FLC	491	10.5177	49.5244	0	0.165892	5	1	120	0.885489	2017	0.111776	F	L	C	LC	LC	0.150573	2017-2018	1.03606	FLC2017	0	0.0325995
FLC	492	10.5178	49.5244	0	0.27464	5	1	120	0.888283	2017	0.176634	F	L	C	LC	LC	0.0421017	2017-2018	0.930385	FLC2017	0	-0.143613
FLC	493	10.5179	49.5244	0	0.274205	5	1	120	1.08363	2017	0.182228	F	L	C	LC	LC	-0.1711	2017-2018	0.912532	FLC2017	0	-0.115992
FLC	494	10.5181	49.5244	0	0.358581	5	1	120	1.11715	2017	0.243887	F	L	C	LC	LC	-0.0964194	2017-2018	1.02073	FLC2017	0	-0.226786
FLC	495	10.5182	49.5244	1	0.470138	5	1	120	1.16448	2017	0.307589	F	L	C	LC	LC	-0.0951627	2017-2018	1.06932	FLC2017	0	-0.208808
FLC	496	10.5183	49.5244	0	0.513067	5	1	120	1.17831	2017	0.309635	F	L	C	LC	LC	-0.230856	2017-2018	0.947455	FLC2017	0	-0.367194
FLC	497	10.5185	49.5244	0	0.317548	5	1	120	1.07008	2017	0.212255	F	L	C	LC	LC	-0.104073	2017-2018	0.966011	FLC2017	0	-0.193409
FLC	498	10.5186	49.5244	0	0.197504	5	1	120	0.817847	2017	0.16553	F	L	C	LC	LC	0.148668	2017-2018	0.966515	FLC2017	0	-0.151569
FLC	499	10.5188	49.5244	0	0.140706	5	1	120	0.719648	2017	0.134926	F	L	C	LC	LC	0.272419	2017-2018	0.992067	FLC2017	0	0.0307896
FLC	500	10.5189	49.5244	0	0.126747	5	1	120	0.809773	2017	0.109488	F	L	C	LC	LC	0.194367	2017-2018	1.00414	FLC2017	0	-0.0361814
FLC	501	10.519	49.5244	0	0.223105	3	0	120	0.972554	2017	0.178476	F	L	C	LC	LC	-0.0798842	2017-2018	0.892669	FLC2017	0	-0.191273
FLC	502	10.5192	49.5244	0	0.240454	3	0	120	1.05236	2017	0.17736	F	L	C	LC	LC	-0.0551701	2017-2018	0.997189	FLC2017	0	-0.0832153
FLC	503	10.5193	49.5244	0	0.354696	3	0	120	1.17778	2017	0.235298	F	L	C	LC	LC	-0.134016	2017-2018	1.04376	FLC2017	0	-0.136642
FLC	504	10.5194	49.5244	0	0.262479	3	0	120	1.09283	2017	0.175471	F	L	C	LC	LC	-0.0143811	2017-2018	1.07844	FLC2017	0	-0.113177
FLC	505	10.5196	49.5244	0	0.0747234	5	1	120	1.10109	2017	0.0552237	F	L	C	LC	LC	-0.0325689	2017-2018	1.06853	FLC2017	0	-0.0711332
FLC	506	10.5197	49.5244	0	0.0510367	5	1	120	0.955075	2017	0.0471744	F	L	C	LC	LC	0.0655076	2017-2018	1.02058	FLC2017	0	-0.0543312
FLC	507	10.5199	49.5244	0	0.0147523	5	1	120	0.87772	2017	0.0145351	F	L	C	LC	LC	0.191927	2017-2018	1.06965	FLC2017	0	0.0963184
FLC	508	10.52	49.5244	0	0.0676954	5	1	120	0.841019	2017	0.0624474	F	L	C	LC	LC	0.506489	2017-2018	1.34751	FLC2017	0	0.290056
FLC	509	10.5171	49.5243	0	0.110226	5	1	120	0.949058	2017	0.0874899	F	L	C	LC	LC	0.146116	2017-2018	1.09517	FLC2017	0	0.201809
FLC	510	10.5172	49.5243	0	0.143409	5	1	120	1.08388	2017	0.120245	F	L	C	LC	LC	-0.0960233	2017-2018	0.987857	FLC2017	0	0.18825
FLC	511	10.5174	49.5243	0	0.202155	5	1	120	1.18003	2017	0.162	F	L	C	LC	LC	-0.243232	2017-2018	0.936798	FLC2017	0	0.0607457
FLC	512	10.5175	49.5243	0	0.0679231	5	1	120	1.10909	2017	0.0594764	F	L	C	LC	LC	-0.210842	2017-2018	0.898246	FLC2017	0	0.186411
FLC	513	10.5176	49.5243	0	0.0341611	5	1	120	1.06012	2017	0.0254049	F	L	C	LC	LC	-0.0747397	2017-2018	0.985378	FLC2017	0	0.0320725
FLC	514	10.5178	49.5243	0	0.21146	5	1	120	1.09798	2017	0.13645	F	L	C	LC	LC	-0.183482	2017-2018	0.914498	FLC2017	0	-0.065559
FLC	515	10.5179	49.5243	0	0.250402	5	1	120	1.29789	2017	0.172651	F	L	C	LC	LC	-0.450788	2017-2018	0.847105	FLC2017	0	-0.0863229
FLC	516	10.5181	49.5243	0	0.136254	5	1	120	1.51603	2017	0.0817674	F	L	C	LC	LC	-0.516726	2017-2018	0.999305	FLC2017	0	-0.0276015
FLC	517	10.5182	49.5243	0	0.12437	5	1	120	1.27679	2017	0.0792899	F	L	C	LC	LC	-0.15912	2017-2018	1.11767	FLC2017	0	0.290137
FLC	518	10.5183	49.5243	0	0.231077	5	1	120	1.09857	2017	0.148793	F	L	C	LC	LC	-0.0411816	2017-2018	1.05739	FLC2017	0	0.301878
FLC	519	10.5185	49.5243	0	0.312132	5	1	120	1.082	2017	0.206917	F	L	C	LC	LC	-0.0120599	2017-2018	1.06994	FLC2017	0	0.107269
FLC	520	10.5186	49.5243	0	0.230855	5	1	120	0.964001	2017	0.174923	F	L	C	LC	LC	-0.00518756	2017-2018	0.958813	FLC2017	0	0.0526266
FLC	521	10.5188	49.5243	0	0.141825	5	1	120	0.844551	2017	0.119054	F	L	C	LC	LC	0.0643584	2017-2018	0.90891	FLC2017	0	0.0602596
FLC	522	10.5189	49.5243	0	0.192542	5	1	120	0.880838	2017	0.155007	F	L	C	LC	LC	0.0676351	2017-2018	0.948473	FLC2017	0	-0.0800922
FLC	523	10.519	49.5243	0	0.383717	3	0	120	0.988354	2017	0.290622	F	L	C	LC	LC	-0.11549	2017-2018	0.872864	FLC2017	0	-0.3689
FLC	524	10.5192	49.5243	0	0.380554	3	0	120	1.11743	2017	0.277822	F	L	C	LC	LC	-0.0795708	2017-2018	1.03786	FLC2017	0	-0.208548
FLC	525	10.5193	49.5243	0	0.345695	3	0	120	1.2246	2017	0.21779	F	L	C	LC	LC	0.0543555	2017-2018	1.27895	FLC2017	0	0.0682088
FLC	526	10.5194	49.5243	0	0.314593	5	1	120	1.31731	2017	0.160851	F	L	C	LC	LC	-0.313407	2017-2018	1.0039	FLC2017	0	-0.103755
FLC	527	10.5196	49.5243	0	0.101878	5	1	120	1.17637	2017	0.0671669	F	L	C	LC	LC	-0.198841	2017-2018	0.977525	FLC2017	0	-0.0573746
FLC	528	10.5197	49.5243	0	0.0179011	5	1	120	1.01252	2017	0.0158566	F	L	C	LC	LC	-0.087577	2017-2018	0.924946	FLC2017	0	-0.000139577
FLC	529	10.5199	49.5243	0	0.0698736	5	1	120	1.01182	2017	0.057903	F	L	C	LC	LC	-0.194214	2017-2018	0.817601	FLC2017	0	0.169242
FLC	530	10.5172	49.5242	0	0.0441259	5	1	120	1.15769	2017	0.0360727	F	L	C	LC	LC	-0.200327	2017-2018	0.95736	FLC2017	0	0.158046
FLC	531	10.5174	49.5242	0	0.030743	5	1	120	1.12793	2017	0.025707	F	L	C	LC	LC	-0.176091	2017-2018	0.951835	FLC2017	0	0.165724
FLC	532	10.5175	49.5242	0	0.0448447	5	1	120	1.06325	2017	0.0393443	F	L	C	LC	LC	-0.201548	2017-2018	0.861698	FLC2017	0	0.0794121
FLC	533	10.5176	49.5242	0	0.0304874	5	1	120	1.03768	2017	0.0233844	F	L	C	LC	LC	-0.144963	2017-2018	0.892715	FLC2017	0	0.0442698
FLC	534	10.5178	49.5242	0	0.320461	5	1	120	1.15254	2017	0.20519	F	L	C	LC	LC	-0.2585	2017-2018	0.894042	FLC2017	0	-0.0669626
FLC	535	10.5179	49.5242	0	0.271094	3	0	120	1.28153	2017	0.182052	F	L	C	LC	LC	-0.4211	2017-2018	0.860426	FLC2017	0	-0.106929
FLC	536	10.5181	49.5242	0	0.362258	3	0	120	1.36057	2017	0.230445	F	L	C	LC	LC	-0.308942	2017-2018	1.05163	FLC2017	0	-0.118156
FLC	537	10.5182	49.5242	1	0.358919	5	1	120	1.26719	2017	0.229465	F	L	C	LC	LC	-0.139784	2017-2018	1.12741	FLC2017	0	-0.0543146
FLC	538	10.5183	49.5242	0	0.396518	5	1	120	1.0425	2017	0.240719	F	L	C	LC	LC	0.0875627	2017-2018	1.13006	FLC2017	0	0.135152
FLC	539	10.5185	49.5242	0	0.532814	5	1	120	1.26285	2017	0.256533	F	L	C	LC	LC	-0.14815	2017-2018	1.1147	FLC2017	0	-0.015048
FLC	540	10.5186	49.5242	0	0.48945	5	1	120	1.29496	2017	0.240949	F	L	C	LC	LC	-0.218722	2017-2018	1.07623	FLC2017	0	-0.168703
FLC	541	10.5188	49.5242	0	0.223029	5	1	120	1.02522	2017	0.135	F	L	C	LC	LC	0.0177516	2017-2018	1.04297	FLC2017	0	-0.0572715
FLC	542	10.5189	49.5242	0	0.406541	5	1	120	0.905335	2017	0.294424	F	L	C	LC	LC	0.335597	2017-2018	1.24093	FLC2017	0	-0.218934
FLC	543	10.519	49.5242	0	0.481352	3	0	120	1.05131	2017	0.327453	F	L	C	LC	LC	-0.0185141	2017-2018	1.0328	FLC2017	0	-0.429384
FLC	544	10.5192	49.5242	0	0.341019	3	0	120	1.30176	2017	0.222257	F	L	C	LC	LC	-0.277967	2017-2018	1.02379	FLC2017	0	-0.121727
FLC	545	10.5193	49.5242	0	0.381998	5	1	120	1.24295	2017	0.226576	F	L	C	LC	LC	-0.0347725	2017-2018	1.20818	FLC2017	0	0.144408
FLC	546	10.5194	49.5242	0	0.45173	5	1	120	1.30323	2017	0.214344	F	L	C	LC	LC	-0.185612	2017-2018	1.11761	FLC2017	0	-0.181392
FLC	547	10.5196	49.5242	0	0.159068	5	1	120	1.28237	2017	0.0957595	F	L	C	LC	LC	-0.219394	2017-2018	1.06298	FLC2017	0	-0.109957
FLC	548	10.5197	49.5242	0	0.073305	5	1	120	1.00433	2017	0.0563971	F	L	C	LC	LC	0.109858	2017-2018	1.11419	FLC2017	0	0.12791
FLC	549	10.5199	49.5242	0	0.061036	5	1	120	1.03101	2017	0.0498436	F	L	C	LC	LC	0.00690124	2017-2018	1.03791	FLC2017	0	0.275926
FLC	550	10.5174	49.5241	0	0.252515	3	0	120	1.256	2017	0.172235	F	L	C	LC	LC	-0.251119	2017-2018	1.00488	FLC2017	0	0.0292012
FLC	551	10.5175	49.5241	0	0.215323	3	0	120	1.22098	2017	0.144729	F	L	C	LC	LC	-0.283628	2017-2018	0.937355	FLC2017	0	-0.0811764
FLC	552	10.5176	49.5241	0	0.298415	3	0	120	1.02014	2017	0.220802	F	L	C	LC	LC	-0.178475	2017-2018	0.84167	FLC2017	0	-0.154157
FLC	553	10.5178	49.5241	0	0.251033	3	0	120	0.99959	2017	0.207805	F	L	C	LC	LC	-0.179552	2017-2018	0.820038	FLC2017	0	-0.122637
FLC	554	10.5179	49.5241	0	0.219415	3	0	120	1.11255	2017	0.15999	F	L	C	LC	LC	-0.225035	2017-2018	0.887515	FLC2017	0	-0.0811782
FLC	555	10.5181	49.5241	0	0.302453	3	0	120	1.00364	2017	0.220208	F	L	C	LC	LC	-0.0247255	2017-2018	0.978919	FLC2017	0	0.102234
FLC	556	10.5182	49.5241	0	0.278028	5	1	120	1.04122	2017	0.20319	F	L	C	LC	LC	-0.0217535	2017-2018	1.01947	FLC2017	0	0.0837604
FLC	557	10.5183	49.5241	0	0.232969	5	1	120	1.09915	2017	0.147159	F	L	C	LC	LC	-0.000989882	2017-2018	1.09816	FLC2017	0	0.21429
FLC	558	10.5185	49.5241	0	0.354082	5	1	120	1.07989	2017	0.19515	F	L	C	LC	LC	0.0150371	2017-2018	1.09493	FLC2017	0	0.0837177
FLC	559	10.5186	49.5241	0	0.470853	5	1	120	1.40034	2017	0.220947	F	L	C	LC	LC	-0.290381	2017-2018	1.10996	FLC2017	0	-0.0996009
FLC	560	10.5187	49.5241	0	0.53262	3	0	120	1.30519	2017	0.254453	F	L	C	LC	LC	-0.134033	2017-2018	1.17116	FLC2017	0	-0.257371
FLC	561	10.5189	49.5241	0	0.496511	3	0	120	0.955268	2017	0.315055	F	L	C	LC	LC	0.333073	2017-2018	1.28834	FLC2017	0	-0.13242
FLC	562	10.519	49.5241	0	0.546388	3	0	120	1.07641	2017	0.334723	F	L	C	LC	LC	-0.0594972	2017-2018	1.01692	FLC2017	0	-0.412092
FLC	563	10.5192	49.5241	0	0.663002	3	0	120	1.30047	2017	0.336835	F	L	C	LC	LC	-0.420581	2017-2018	0.879893	FLC2017	0	-0.555786
FLC	564	10.5193	49.5241	0	0.454746	5	1	120	1.23625	2017	0.257247	F	L	C	LC	LC	-0.228215	2017-2018	1.00804	FLC2017	0	-0.199619
FLC	565	10.5194	49.5241	0	0.337468	5	1	120	0.948412	2017	0.213372	F	L	C	LC	LC	0.19993	2017-2018	1.14834	FLC2017	0	-0.14889
FLC	566	10.5196	49.5241	0	0.216733	5	1	120	1.02429	2017	0.139214	F	L	C	LC	LC	0.0715487	2017-2018	1.09584	FLC2017	0	-0.145544
FLC	567	10.5197	49.5241	0	0.0441507	5	1	120	0.947889	2017	0.0357794	F	L	C	LC	LC	0.235012	2017-2018	1.1829	FLC2017	0	0.204795
FLC	568	10.5175	49.524	0	0.388169	3	0	120	1.37176	2017	0.236379	F	L	C	LC	LC	-0.564653	2017-2018	0.807111	FLC2017	0	-0.243299
FLC	569	10.5176	49.524	0	0.503904	3	0	120	1.04156	2017	0.367842	F	L	C	LC	LC	-0.343696	2017-2018	0.697866	FLC2017	0	-0.27491
FLC	570	10.5178	49.524	0	0.277106	3	0	120	0.917471	2017	0.249657	F	L	C	LC	LC	-0.17918	2017-2018	0.73829	FLC2017	0	-0.139436
FLC	571	10.5179	49.524	0	0.0487747	3	0	120	0.946527	2017	0.0413328	F	L	C	LC	LC	0.0363103	2017-2018	0.982837	FLC2017	0	0.044975
FLC	572	10.5181	49.524	0	0.13786	3	0	120	0.878634	2017	0.111546	F	L	C	LC	LC	0.0434079	2017-2018	0.922042	FLC2017	0	0.240967
FLC	573	10.5182	49.524	0	0.141164	3	0	120	0.956796	2017	0.106046	F	L	C	LC	LC	0.00768671	2017-2018	0.964483	FLC2017	0	0.258477
FLC	574	10.5183	49.524	1	0.194412	3	0	120	1.01052	2017	0.142345	F	L	C	LC	LC	0.0367419	2017-2018	1.04726	FLC2017	0	0.11336
FLC	575	10.5185	49.524	0	0.189312	3	0	120	0.89476	2017	0.140888	F	L	C	LC	LC	0.178759	2017-2018	1.07352	FLC2017	0	0.28939
FLC	576	10.5186	49.524	0	0.285903	3	0	120	0.987773	2017	0.188894	F	L	C	LC	LC	-0.0189648	2017-2018	0.968808	FLC2017	0	0.186772
FLC	577	10.5187	49.524	0	0.352609	3	0	120	0.978121	2017	0.221312	F	L	C	LC	LC	-0.0964802	2017-2018	0.881641	FLC2017	0	-0.163286
FLC	578	10.5189	49.524	0	0.414148	3	0	120	0.95156	2017	0.254637	F	L	C	LC	LC	0.153569	2017-2018	1.10513	FLC2017	0	-0.256619
FLC	579	10.519	49.524	0	0.480446	3	0	120	1.1269	2017	0.277564	F	L	C	LC	LC	-0.188121	2017-2018	0.938778	FLC2017	0	-0.441735
FLC	580	10.5192	49.524	0	0.711923	3	0	120	1.19085	2017	0.360463	F	L	C	LC	LC	-0.494655	2017-2018	0.696191	FLC2017	0	-0.547038
FLC	581	10.5193	49.524	0	0.442256	5	1	120	1.19842	2017	0.246249	F	L	C	LC	LC	-0.484459	2017-2018	0.713961	FLC2017	0	-0.231616
FLC	582	10.5194	49.524	0	0.25813	5	1	120	0.942473	2017	0.172374	F	L	C	LC	LC	-0.122072	2017-2018	0.820401	FLC2017	0	-0.106912
FLC	583	10.5196	49.524	0	0.145259	5	1	120	0.843727	2017	0.0998771	F	L	C	LC	LC	0.000553588	2017-2018	0.844281	FLC2017	0	0.0255334
FLC	584	10.5176	49.5239	0	0.328107	3	0	120	0.932911	2017	0.296923	F	L	C	LC	LC	-0.289651	2017-2018	0.64326	FLC2017	0	-0.182912
FLC	585	10.5178	49.5239	0	0.168745	3	0	120	0.689078	2017	0.169547	F	L	C	LC	LC	0.132947	2017-2018	0.822025	FLC2017	0	0.00977224
FLC	586	10.5179	49.5239	0	0.0799416	3	0	120	0.835324	2017	0.0682155	F	L	C	LC	LC	0.340665	2017-2018	1.17599	FLC2017	0	0.198475
FLC	587	10.5181	49.5239	0	0.0652664	3	0	120	0.946518	2017	0.0565968	F	L	C	LC	LC	0.133578	2017-2018	1.0801	FLC2017	0	0.270063
FLC	588	10.5182	49.5239	0	0.116314	3	0	120	1.02381	2017	0.0885665	F	L	C	LC	LC	0.0555524	2017-2018	1.07936	FLC2017	0	0.300061
FLC	589	10.5183	49.5239	0	0.222832	3	0	120	0.947442	2017	0.175124	F	L	C	LC	LC	0.213366	2017-2018	1.16081	FLC2017	0	0.209049
FLC	590	10.5185	49.5239	0	0.268331	3	0	120	0.822633	2017	0.20982	F	L	C	LC	LC	0.310897	2017-2018	1.13353	FLC2017	0	0.14741
FLC	591	10.5186	49.5239	0	0.259444	3	0	120	0.768051	2017	0.197822	F	L	C	LC	LC	0.148025	2017-2018	0.916076	FLC2017	0	-0.019357
FLC	592	10.5187	49.5239	0	0.331905	3	0	120	0.876821	2017	0.242925	F	L	C	LC	LC	-0.0600163	2017-2018	0.816805	FLC2017	0	-0.242188
FLC	593	10.5189	49.5239	0	0.660624	3	0	120	1.01474	2017	0.354334	F	L	C	LC	LC	-0.0557119	2017-2018	0.959032	FLC2017	0	-0.662803
FLC	594	10.519	49.5239	0	0.465554	3	0	120	1.18587	2017	0.259483	F	L	C	LC	LC	-0.227964	2017-2018	0.957905	FLC2017	0	-0.468109
FLC	595	10.5192	49.5239	0	0.403609	3	0	120	1.20955	2017	0.221681	F	L	C	LC	LC	-0.290887	2017-2018	0.918668	FLC2017	0	-0.217037
FLC	596	10.5193	49.5239	0	0.321769	3	0	120	1.16	2017	0.180697	F	L	C	LC	LC	-0.245618	2017-2018	0.914386	FLC2017	0	-0.18479
FLC	597	10.5194	49.5239	0	0.255688	5	1	120	1.08419	2017	0.147153	F	L	C	LC	LC	-0.213262	2017-2018	0.870926	FLC2017	0	-0.181699
FLC	598	10.5178	49.5238	0	0.198868	3	0	120	0.871513	2017	0.181158	F	L	C	LC	LC	0.081751	2017-2018	0.953264	FLC2017	0	-0.0960552
FLC	599	10.5179	49.5238	0	0.254532	3	0	120	0.890281	2017	0.207923	F	L	C	LC	LC	0.259271	2017-2018	1.14955	FLC2017	0	-0.0116362
FLC	600	10.518	49.5238	0	0.165059	3	0	120	1.0434	2017	0.129743	F	L	C	LC	LC	0.0925356	2017-2018	1.13593	FLC2017	0	0.201132
FLC	601	10.5182	49.5238	0	0.0837994	3	0	120	1.17486	2017	0.0614428	F	L	C	LC	LC	-0.0753024	2017-2018	1.09955	FLC2017	0	0.36801
FLC	602	10.5183	49.5238	1	0.110694	3	0	120	0.945384	2017	0.0946736	F	L	C	LC	LC	0.208846	2017-2018	1.15423	FLC2017	0	0.30178
FLC	603	10.5185	49.5238	0	0.147095	3	0	120	0.902465	2017	0.116147	F	L	C	LC	LC	0.323069	2017-2018	1.22553	FLC2017	0	0.324336
FLC	604	10.5186	49.5238	0	0.475177	3	0	120	0.877909	2017	0.311736	F	L	C	LC	LC	0.275926	2017-2018	1.15384	FLC2017	0	-0.341742
FLC	605	10.5187	49.5238	0	0.51627	3	0	120	1.14609	2017	0.335151	F	L	C	LC	LC	-0.0913233	2017-2018	1.05477	FLC2017	0	-0.408282
FLC	606	10.5189	49.5238	0	0.489969	3	0	120	1.37936	2017	0.246839	F	L	C	LC	LC	-0.399005	2017-2018	0.980352	FLC2017	0	-0.347641
FLC	607	10.519	49.5238	0	0.284178	5	1	120	1.32105	2017	0.155911	F	L	C	LC	LC	-0.305616	2017-2018	1.01544	FLC2017	0	0.0591814
FLC	608	10.5192	49.5238	0	0.262937	5	1	120	1.29572	2017	0.156537	F	L	C	LC	LC	-0.0492317	2017-2018	1.24649	FLC2017	0	0.105932
FLC	609	10.5193	49.5238	0	0.253349	5	1	120	1.18537	2017	0.147537	F	L	C	LC	LC	-0.0180134	2017-2018	1.16736	FLC2017	0	-0.024535
FLC	610	10.5178	49.5238	0	0.0942957	3	0	120	1.16916	2017	0.0749854	F	L	C	LC	LC	-0.267472	2017-2018	0.901683	FLC2017	0	-0.0276095
FLC	611	10.5179	49.5238	0	0.367153	3	0	120	1.05599	2017	0.254781	F	L	C	LC	LC	-0.138237	2017-2018	0.917751	FLC2017	0	-0.339891
FLC	612	10.518	49.5237	0	0.220772	3	0	120	1.11188	2017	0.157556	F	L	C	LC	LC	-0.00964769	2017-2018	1.10223	FLC2017	0	-0.0661962
FLC	613	10.5182	49.5237	0	0.0373137	3	0	120	1.30009	2017	0.0245076	F	L	C	LC	LC	-0.188665	2017-2018	1.11142	FLC2017	0	0.267176
FLC	614	10.5183	49.5237	0	-0.00155938	3	0	120	1.17876	2017	-0.00119337	F	L	C	LC	LC	-0.033183	2017-2018	1.14558	FLC2017	0	0.349835
FLC	615	10.5185	49.5237	0	0.183855	3	0	120	1.10552	2017	0.125511	F	L	C	LC	LC	0.00891654	2017-2018	1.11444	FLC2017	0	-0.0762535
FLC	616	10.5186	49.5237	0	0.400674	3	0	120	1.06412	2017	0.259786	F	L	C	LC	LC	0.0813505	2017-2018	1.14547	FLC2017	0	-0.209927
FLC	617	10.5187	49.5237	0	0.345279	3	0	120	1.18989	2017	0.230692	F	L	C	LC	LC	-0.0372987	2017-2018	1.1526	FLC2017	0	-0.3118
FLC	618	10.5189	49.5237	0	0.106042	5	1	120	1.42461	2017	0.0638529	F	L	C	LC	LC	-0.321121	2017-2018	1.10349	FLC2017	0	0.0480947
FLC	619	10.519	49.5237	0	-0.0062244	5	1	120	1.14981	2017	-0.00410589	F	L	C	LC	LC	-0.0274777	2017-2018	1.12233	FLC2017	0	0.4058
FLC	620	10.5192	49.5237	0	-0.00280666	5	1	120	0.95346	2017	-0.00224758	F	L	C	LC	LC	0.327157	2017-2018	1.28062	FLC2017	0	0.336216
FLC	621	10.5179	49.5237	0	0.303841	3	0	120	1.10703	2017	0.206164	F	L	C	LC	LC	-0.232731	2017-2018	0.874303	FLC2017	0	-0.0997271
FLC	622	10.518	49.5237	0	0.20514	3	0	120	1.01726	2017	0.157748	F	L	C	LC	LC	-0.0594813	2017-2018	0.95778	FLC2017	0	-0.12345
FLC	623	10.5182	49.5237	0	0.149152	3	0	120	1.20365	2017	0.100109	F	L	C	LC	LC	-0.220471	2017-2018	0.983177	FLC2017	0	-0.153456
FLC	624	10.5183	49.5237	1	0.090044	3	0	120	1.25413	2017	0.0628998	F	L	C	LC	LC	0.00236992	2017-2018	1.2565	FLC2017	0	0.0629702
FLC	625	10.5185	49.5237	0	0.0722877	3	0	120	1.32751	2017	0.0502847	F	L	C	LC	LC	-0.210622	2017-2018	1.11689	FLC2017	0	0.12852
FLC	626	10.5186	49.5237	0	0.191337	3	0	120	1.181	2017	0.134881	F	L	C	LC	LC	-0.173642	2017-2018	1.00735	FLC2017	0	-0.0240645
FLC	627	10.5187	49.5237	0	0.167091	3	0	120	1.01007	2017	0.128175	F	L	C	LC	LC	0.0587145	2017-2018	1.06879	FLC2017	0	-0.0391149
FLC	628	10.5189	49.5236	0	0.0175122	5	1	120	1.10762	2017	0.0139067	F	L	C	LC	LC	0.0935629	2017-2018	1.20119	FLC2017	0	0.14957
FLC	629	10.519	49.5236	0	0.059745	5	1	120	0.977727	2017	0.050091	F	L	C	LC	LC	0.26988	2017-2018	1.24761	FLC2017	0	0.113065
FLC	630	10.518	49.5236	0	0.209595	3	0	120	1.0083	2017	0.158768	F	L	C	LC	LC	0.129912	2017-2018	1.13821	FLC2017	0	0.0214508
FLC	631	10.5182	49.5236	0	0.319351	3	0	120	1.13349	2017	0.21399	F	L	C	LC	LC	-0.0165958	2017-2018	1.1169	FLC2017	0	-0.218427
FLC	632	10.5183	49.5236	0	0.0872666	3	0	120	1.32659	2017	0.0581154	F	L	C	LC	LC	-0.129012	2017-2018	1.19758	FLC2017	0	0.0719639
FLC	633	10.5185	49.5236	0	0.0996212	3	0	120	1.20594	2017	0.0758811	F	L	C	LC	LC	0.0076772	2017-2018	1.21362	FLC2017	0	0.115745
FLC	634	10.5186	49.5236	0	0.283156	3	0	120	1.03242	2017	0.217654	F	L	C	LC	LC	0.0680614	2017-2018	1.10049	FLC2017	0	-0.106539
FLC	635	10.5187	49.5236	0	0.207225	3	0	120	0.9213	2017	0.177134	F	L	C	LC	LC	0.178436	2017-2018	1.09974	FLC2017	0	0.0340559
FLC	636	10.5189	49.5236	0	0.107677	5	1	120	0.934932	2017	0.0920353	F	L	C	LC	LC	0.264693	2017-2018	1.19962	FLC2017	0	0.0909914
FLC	637	10.5182	49.5235	0	0.186352	3	0	120	1.03647	2017	0.130787	F	L	C	LC	LC	0.196063	2017-2018	1.23254	FLC2017	0	-0.0439756
FLC	638	10.5183	49.5235	0	0.155929	3	0	120	1.06827	2017	0.115121	F	L	C	LC	LC	0.161887	2017-2018	1.23016	FLC2017	0	-0.0644217
FLC	639	10.5185	49.5235	1	0.0850247	3	0	120	1.07205	2017	0.0672047	F	L	C	LC	LC	0.281686	2017-2018	1.35374	FLC2017	0	-0.0400659
FLC	640	10.5186	49.5235	0	0.104137	5	1	120	0.904022	2017	0.0869142	F	L	C	LC	LC	0.482135	2017-2018	1.38616	FLC2017	0	-0.0609836
FLC	641	10.5187	49.5235	0	0.121752	5	1	120	0.805322	2017	0.11227	F	L	C	LC	LC	0.321898	2017-2018	1.12722	FLC2017	0	0.232482
FLC	642	10.5183	49.5234	0	0.150888	3	0	120	1.0176	2017	0.102902	F	L	C	LC	LC	0.276889	2017-2018	1.29449	FLC2017	0	0.0078199
FLC	643	10.5184	49.5234	0	0.0368073	3	0	120	1.07014	2017	0.0251641	F	L	C	LC	LC	0.428315	2017-2018	1.49845	FLC2017	0	-0.0225621
FLC	644	10.5186	49.5234	0	0.1708	3	0	120	0.965856	2017	0.117783	F	L	C	LC	LC	0.443634	2017-2018	1.40949	FLC2017	0	-0.0138531
FLC	645	10.5187	49.5234	0	0.172273	5	1	120	0.82375	2017	0.144488	F	L	C	LC	LC	0.233297	2017-2018	1.05705	FLC2017	0	0.285967
FLC	646	10.5183	49.5233	0	0.00100309	3	0	120	0.965391	2017	0.000700205	F	L	C	LC	LC	0.36443	2017-2018	1.32982	FLC2017	0	0.169985
FLC	647	10.5184	49.5233	0	0.0891708	3	0	120	1.03109	2017	0.0584832	F	L	C	LC	LC	0.307724	2017-2018	1.33881	FLC2017	0	0.118228
FLC	648	10.5186	49.5233	0	0.244202	3	0	120	1.20685	2017	0.144239	F	L	C	LC	LC	0.0122669	2017-2018	1.21912	FLC2017	0	0.0727363
FLC	649	10.5184	49.5232	0	0.196325	16	0	120	1.32124	2017	0.118799	F	L	C	LC	LC	-0.0662523	2017-2018	1.25498	FLC2017	0	0.0885151
HHC	650	10.3676	49.5482	0	0.14128	2	0	120	0.891909	2017	0.130016	H	H	C	HC	HC	0.610977	2017-2018	1.50289	HHC2017	1	0.139217
HHC	651	10.3674	49.5481	0	0.130008	5	1	120	0.80142	2017	0.12593	H	H	C	HC	HC	0.0865748	2017-2018	0.887995	HHC2017	1	0.00339763
HHC	652	10.3676	49.5481	0	0.213187	5	1	120	0.739441	2017	0.207443	H	H	C	HC	HC	0.456548	2017-2018	1.19599	HHC2017	1	0.0557856
HHC	653	10.3677	49.5481	0	0.278154	5	1	120	0.822045	2017	0.247477	H	H	C	HC	HC	0.409903	2017-2018	1.23195	HHC2017	1	0.121569
HHC	654	10.3671	49.548	0	0.178094	3	0	120	1.02089	2017	0.127102	H	H	C	HC	HC	0.00484473	2017-2018	1.02573	HHC2017	1	0.0988772
HHC	655	10.3673	49.548	0	0.241906	5	1	120	1.03159	2017	0.143496	H	H	C	HC	HC	-0.00808382	2017-2018	1.0235	HHC2017	1	0.0757315
HHC	656	10.3674	49.548	0	0.261639	3	0	120	0.786653	2017	0.201499	H	H	C	HC	HC	0.25971	2017-2018	1.04636	HHC2017	1	0.0134596
HHC	657	10.3676	49.548	0	0.188793	5	1	120	0.74104	2017	0.172053	H	H	C	HC	HC	0.552219	2017-2018	1.29326	HHC2017	1	0.135282
HHC	658	10.3677	49.548	0	0.234789	5	1	120	0.931736	2017	0.20048	H	H	C	HC	HC	0.398303	2017-2018	1.33004	HHC2017	1	0.354708
HHC	659	10.367	49.5479	0	0.169365	3	0	120	1.17101	2017	0.129551	H	H	C	HC	HC	-0.00395385	2017-2018	1.16706	HHC2017	1	0.0944224
HHC	660	10.3671	49.5479	0	0.0987971	3	0	120	1.33994	2017	0.0708541	H	H	C	HC	HC	-0.405157	2017-2018	0.934787	HHC2017	1	0.150341
HHC	661	10.3673	49.5479	0	0.0472056	3	0	120	1.1755	2017	0.0338754	H	H	C	HC	HC	-0.117182	2017-2018	1.05832	HHC2017	1	0.257672
HHC	662	10.3674	49.5479	0	0.0574279	3	0	120	1.06467	2017	0.0459183	H	H	C	HC	HC	0.063137	2017-2018	1.1278	HHC2017	1	0.208848
HHC	663	10.3676	49.5479	0	0.149673	3	0	120	0.977322	2017	0.124472	H	H	C	HC	HC	0.2329	2017-2018	1.21022	HHC2017	1	0.248233
HHC	664	10.3677	49.5479	0	0.298725	5	1	120	0.978482	2017	0.234734	H	H	C	HC	HC	0.323606	2017-2018	1.30209	HHC2017	1	0.237656
HHC	665	10.3678	49.5479	0	0.389641	5	1	120	1.11142	2017	0.25955	H	H	C	HC	HC	0.210961	2017-2018	1.32238	HHC2017	1	0.0329625
HHC	666	10.3667	49.5479	0	0.364786	5	1	120	1.10539	2017	0.255985	H	H	C	HC	HC	-0.254189	2017-2018	0.8512	HHC2017	1	-0.285482
HHC	667	10.3669	49.5479	0	0.12924	3	0	120	0.878513	2017	0.107234	H	H	C	HC	HC	0.201813	2017-2018	1.08033	HHC2017	1	0.121943
HHC	668	10.367	49.5479	0	0.305943	3	0	120	1.08814	2017	0.205533	H	H	C	HC	HC	0.0262319	2017-2018	1.11438	HHC2017	1	0.114459
HHC	669	10.3671	49.5478	0	0.152029	3	0	120	1.23179	2017	0.112569	H	H	C	HC	HC	-0.287752	2017-2018	0.944042	HHC2017	1	0.298195
HHC	670	10.3673	49.5478	0	0.0446108	3	0	120	1.0316	2017	0.0370703	H	H	C	HC	HC	0.111123	2017-2018	1.14273	HHC2017	1	0.393574
HHC	671	10.3674	49.5478	0	-0.00618561	3	0	120	0.866311	2017	-0.00544036	H	H	C	HC	HC	0.257137	2017-2018	1.12345	HHC2017	1	0.325842
HHC	672	10.3675	49.5478	0	0.196435	3	0	120	1.05121	2017	0.140399	H	H	C	HC	HC	0.0819623	2017-2018	1.13317	HHC2017	1	0.11328
HHC	673	10.3677	49.5478	0	0.329185	3	0	120	0.979025	2017	0.235368	H	H	C	HC	HC	0.243027	2017-2018	1.22205	HHC2017	1	0.0814771
HHC	674	10.3678	49.5478	0	0.321224	5	1	120	0.982195	2017	0.23882	H	H	C	HC	HC	0.246972	2017-2018	1.22917	HHC2017	1	0.0118333
HHC	675	10.368	49.5478	0	0.273212	5	1	120	1.00613	2017	0.210286	H	H	C	HC	HC	0.267235	2017-2018	1.27337	HHC2017	1	0.107924
HHC	676	10.3666	49.5478	0	0.121096	3	0	120	1.0447	2017	0.0801237	H	H	C	HC	HC	-0.069613	2017-2018	0.975089	HHC2017	1	0.23886
HHC	677	10.3667	49.5478	0	0.179172	5	1	120	0.927036	2017	0.133457	H	H	C	HC	HC	-0.0657387	2017-2018	0.861297	HHC2017	1	-0.114379
HHC	678	10.3669	49.5478	0	0.0471498	5	1	120	0.842187	2017	0.0381623	H	H	C	HC	HC	0.14997	2017-2018	0.992158	HHC2017	1	0.137018
HHC	679	10.367	49.5478	0	0.184575	3	0	120	0.946818	2017	0.124241	H	H	C	HC	HC	0.0959168	2017-2018	1.04273	HHC2017	1	0.15184
HHC	680	10.3671	49.5478	0	0.140472	3	0	120	0.98473	2017	0.107307	H	H	C	HC	HC	0.17313	2017-2018	1.15786	HHC2017	1	0.351526
HHC	681	10.3673	49.5478	0	0.0788335	3	0	120	1.00512	2017	0.0632762	H	H	C	HC	HC	0.262232	2017-2018	1.26735	HHC2017	1	0.374961
HHC	682	10.3674	49.5478	0	0.209794	3	0	120	0.870423	2017	0.161645	H	H	C	HC	HC	0.29513	2017-2018	1.16555	HHC2017	1	0.0781068
HHC	683	10.3675	49.5478	0	0.40813	3	0	120	0.947163	2017	0.274551	H	H	C	HC	HC	0.230613	2017-2018	1.17778	HHC2017	1	-0.202863
HHC	684	10.3677	49.5478	0	0.566533	3	0	120	0.957235	2017	0.374687	H	H	C	HC	HC	0.128366	2017-2018	1.0856	HHC2017	1	-0.231279
HHC	685	10.3678	49.5478	0	0.503455	5	1	120	0.923168	2017	0.372465	H	H	C	HC	HC	0.121939	2017-2018	1.04511	HHC2017	1	-0.205352
HHC	686	10.368	49.5477	0	0.123015	5	1	120	1.04588	2017	0.10479	H	H	C	HC	HC	0.182561	2017-2018	1.22845	HHC2017	1	0.0471662
HHC	687	10.3681	49.5477	0	0.0738495	5	1	120	1.05939	2017	0.0642677	H	H	C	HC	HC	0.0728135	2017-2018	1.1322	HHC2017	1	0.0475301
HHC	688	10.3663	49.5477	0	0.0920862	3	0	120	1.07017	2017	0.0697996	H	H	C	HC	HC	0.00100996	2017-2018	1.07118	HHC2017	1	0.145521
HHC	689	10.3664	49.5477	0	0.0373962	3	0	120	1.15495	2017	0.0283847	H	H	C	HC	HC	0.11478	2017-2018	1.26973	HHC2017	1	0.303155
HHC	690	10.3666	49.5477	0	0.233973	5	1	120	1.2226	2017	0.156052	H	H	C	HC	HC	-0.0849688	2017-2018	1.13763	HHC2017	1	0.212644
HHC	691	10.3667	49.5477	0	0.288754	5	1	120	1.16253	2017	0.187373	H	H	C	HC	HC	-0.170594	2017-2018	0.991939	HHC2017	1	-0.106143
HHC	692	10.3669	49.5477	0	0.153986	5	1	120	0.918322	2017	0.122979	H	H	C	HC	HC	0.102619	2017-2018	1.02094	HHC2017	1	0.0964833
HHC	693	10.367	49.5477	0	-0.0114428	3	0	120	0.852057	2017	-0.0101472	H	H	C	HC	HC	0.144827	2017-2018	0.996883	HHC2017	1	0.138356
HHC	694	10.3671	49.5477	0	0.0370624	3	0	120	0.94072	2017	0.0331637	H	H	C	HC	HC	0.165805	2017-2018	1.10653	HHC2017	1	0.155367
HHC	695	10.3673	49.5477	0	0.202643	3	0	120	0.975054	2017	0.171384	H	H	C	HC	HC	0.219067	2017-2018	1.19412	HHC2017	1	0.0582436
HHC	696	10.3674	49.5477	0	0.211389	5	1	120	0.971803	2017	0.170189	H	H	C	HC	HC	0.174895	2017-2018	1.1467	HHC2017	1	-0.00437393
HHC	697	10.3675	49.5477	0	0.402413	3	0	120	0.931622	2017	0.287671	H	H	C	HC	HC	0.264976	2017-2018	1.1966	HHC2017	1	-0.124514
HHC	698	10.3677	49.5477	0	0.586739	5	1	120	0.910157	2017	0.378935	H	H	C	HC	HC	0.252602	2017-2018	1.16276	HHC2017	1	-0.356785
HHC	699	10.3678	49.5477	0	0.647798	5	1	120	0.9879	2017	0.464375	H	H	C	HC	HC	0.0625855	2017-2018	1.05049	HHC2017	1	-0.253798
HHC	700	10.368	49.5477	0	0.288869	5	1	120	1.19446	2017	0.231428	H	H	C	HC	HC	0.0808307	2017-2018	1.27529	HHC2017	1	0.0240551
HHC	701	10.3681	49.5477	0	0.169882	5	1	120	1.23855	2017	0.113406	H	H	C	HC	HC	-0.0560805	2017-2018	1.18247	HHC2017	1	-0.0102739
HHC	702	10.3682	49.5477	0	0.267714	5	1	120	1.16968	2017	0.191139	H	H	C	HC	HC	-0.0511035	2017-2018	1.11858	HHC2017	1	-0.0332515
HHC	703	10.3662	49.5476	0	0.266337	3	0	120	1.14526	2017	0.205838	H	H	C	HC	HC	-0.052544	2017-2018	1.09272	HHC2017	1	0.0807917
HHC	704	10.3663	49.5476	0	0.0918603	5	1	120	1.06369	2017	0.0748496	H	H	C	HC	HC	-0.073679	2017-2018	0.990006	HHC2017	1	0.191776
HHC	705	10.3664	49.5476	0	0.162419	5	1	120	1.30014	2017	0.112424	H	H	C	HC	HC	0.00808033	2017-2018	1.30822	HHC2017	1	0.200757
HHC	706	10.3666	49.5476	0	0.183809	5	1	120	1.36007	2017	0.122646	H	H	C	HC	HC	-0.125998	2017-2018	1.23407	HHC2017	1	0.229822
HHC	707	10.3667	49.5476	0	0.366591	5	1	120	1.21196	2017	0.250839	H	H	C	HC	HC	-0.0984555	2017-2018	1.1135	HHC2017	1	0.0393111
HHC	708	10.3668	49.5476	0	0.343227	5	1	120	0.98057	2017	0.264476	H	H	C	HC	HC	0.130304	2017-2018	1.11087	HHC2017	1	-0.0843157
HHC	709	10.367	49.5476	0	0.223398	5	1	120	0.807512	2017	0.205122	H	H	C	HC	HC	0.181332	2017-2018	0.988844	HHC2017	1	-0.0356195
HHC	710	10.3671	49.5476	0	0.167283	3	0	120	0.913805	2017	0.154349	H	H	C	HC	HC	0.122013	2017-2018	1.03582	HHC2017	1	-0.00035437
HHC	711	10.3673	49.5476	0	0.284315	5	1	120	0.895992	2017	0.256403	H	H	C	HC	HC	0.15629	2017-2018	1.05228	HHC2017	1	-0.142532
HHC	712	10.3674	49.5476	0	0.20564	5	1	120	0.993018	2017	0.185832	H	H	C	HC	HC	-0.0880132	2017-2018	0.905004	HHC2017	1	0.0065555
HHC	713	10.3675	49.5476	0	0.300707	5	1	120	1.027	2017	0.23105	H	H	C	HC	HC	0.0102056	2017-2018	1.0372	HHC2017	1	0.0712531
HHC	714	10.3677	49.5476	0	0.424921	5	1	120	1.09152	2017	0.270229	H	H	C	HC	HC	0.0298062	2017-2018	1.12133	HHC2017	1	-0.0235166
HHC	715	10.3678	49.5476	1	0.391125	5	1	120	1.07017	2017	0.283962	H	H	C	HC	HC	0.0493213	2017-2018	1.11949	HHC2017	1	-0.00608974
HHC	716	10.368	49.5476	0	0.182912	5	1	120	1.16105	2017	0.132741	H	H	C	HC	HC	0.0634913	2017-2018	1.22454	HHC2017	1	0.266314
HHC	717	10.3681	49.5476	1	0.266594	5	1	120	1.32891	2017	0.154165	H	H	C	HC	HC	-0.211896	2017-2018	1.11701	HHC2017	1	0.123388
HHC	718	10.3682	49.5476	0	0.340003	5	1	120	1.16321	2017	0.233464	H	H	C	HC	HC	-0.0794729	2017-2018	1.08373	HHC2017	1	-0.226507
HHC	719	10.3684	49.5476	0	0.400269	5	1	120	1.23116	2017	0.271749	H	H	C	HC	HC	-0.171783	2017-2018	1.05937	HHC2017	1	-0.282521
HHC	720	10.3659	49.5475	0	0.10024	5	1	120	0.906654	2017	0.103153	H	H	C	HC	HC	0.520389	2017-2018	1.42704	HHC2017	1	0.221766
HHC	721	10.366	49.5475	0	0.297394	3	0	120	0.973775	2017	0.258299	H	H	C	HC	HC	0.594494	2017-2018	1.56827	HHC2017	1	-0.0524685
HHC	722	10.3662	49.5475	0	0.183707	5	1	120	1.15899	2017	0.127375	H	H	C	HC	HC	0.026182	2017-2018	1.18517	HHC2017	1	0.231452
HHC	723	10.3663	49.5475	0	0.111184	5	1	120	1.17441	2017	0.0807093	H	H	C	HC	HC	-0.128541	2017-2018	1.04587	HHC2017	1	0.325615
HHC	724	10.3664	49.5475	0	0.216891	5	1	120	1.22981	2017	0.145369	H	H	C	HC	HC	-0.0439441	2017-2018	1.18587	HHC2017	1	0.176264
HHC	725	10.3666	49.5475	0	0.20696	5	1	120	1.32501	2017	0.132695	H	H	C	HC	HC	-0.0433225	2017-2018	1.28169	HHC2017	1	0.159018
HHC	726	10.3667	49.5475	0	0.220369	5	1	120	1.06318	2017	0.170212	H	H	C	HC	HC	0.0744298	2017-2018	1.13761	HHC2017	1	0.0354139
HHC	727	10.3668	49.5475	0	0.175739	5	1	120	1.00087	2017	0.145907	H	H	C	HC	HC	0.063682	2017-2018	1.06455	HHC2017	1	0.0724183
HHC	728	10.367	49.5475	0	0.184732	5	1	120	0.90359	2017	0.177459	H	H	C	HC	HC	0.0595725	2017-2018	0.963162	HHC2017	1	0.0512223
HHC	729	10.3671	49.5475	0	0.186186	5	1	120	0.983214	2017	0.167278	H	H	C	HC	HC	-0.0510509	2017-2018	0.932163	HHC2017	1	0.168043
HHC	730	10.3673	49.5475	0	0.262035	5	1	120	0.905041	2017	0.234612	H	H	C	HC	HC	0.024453	2017-2018	0.929494	HHC2017	1	0.113413
HHC	731	10.3674	49.5475	1	0.220226	5	1	120	0.915819	2017	0.19713	H	H	C	HC	HC	-0.0644585	2017-2018	0.85136	HHC2017	1	-0.040446
HHC	732	10.3675	49.5475	0	0.234894	5	1	120	0.948817	2017	0.199623	H	H	C	HC	HC	-0.00982131	2017-2018	0.938995	HHC2017	1	0.161182
HHC	733	10.3677	49.5475	0	0.403875	5	1	120	1.09122	2017	0.26943	H	H	C	HC	HC	-0.122741	2017-2018	0.968475	HHC2017	1	0.145101
HHC	734	10.3678	49.5475	0	0.294548	5	1	120	1.0286	2017	0.200297	H	H	C	HC	HC	-0.0527858	2017-2018	0.975819	HHC2017	1	0.0631596
HHC	735	10.368	49.5475	0	0.263414	5	1	120	0.998057	2017	0.173737	H	H	C	HC	HC	0.198979	2017-2018	1.19704	HHC2017	1	0.119208
HHC	736	10.3681	49.5475	0	0.159294	5	1	120	1.10421	2017	0.111819	H	H	C	HC	HC	0.155594	2017-2018	1.2598	HHC2017	1	0.264324
HHC	737	10.3682	49.5475	0	0.30811	5	1	120	1.15478	2017	0.232778	H	H	C	HC	HC	0.0243655	2017-2018	1.17914	HHC2017	1	-0.174889
HHC	738	10.3684	49.5475	0	0.287014	5	1	120	1.15687	2017	0.208821	H	H	C	HC	HC	-0.0216082	2017-2018	1.13526	HHC2017	1	-0.252151
HHC	739	10.3685	49.5475	0	0.258595	5	1	120	1.07919	2017	0.184218	H	H	C	HC	HC	0.195723	2017-2018	1.27491	HHC2017	1	-0.100376
HHC	740	10.3657	49.5474	0	0.444412	3	0	120	1.01088	2017	0.351873	H	H	C	HC	HC	-0.105243	2017-2018	0.905639	HHC2017	1	-0.0571631
HHC	741	10.3659	49.5474	0	0.226421	5	1	120	0.959675	2017	0.225481	H	H	C	HC	HC	0.251713	2017-2018	1.21139	HHC2017	1	0.132386
HHC	742	10.366	49.5474	1	0.157947	5	1	120	0.909747	2017	0.144333	H	H	C	HC	HC	0.367223	2017-2018	1.27697	HHC2017	1	0.150904
HHC	743	10.3662	49.5474	0	0.128146	5	1	120	1.0773	2017	0.0885878	H	H	C	HC	HC	0.0424617	2017-2018	1.11976	HHC2017	1	0.133257
HHC	744	10.3663	49.5474	0	0.284711	2	0	120	1.22325	2017	0.192837	H	H	C	HC	HC	-0.137194	2017-2018	1.08605	HHC2017	1	0.103822
HHC	745	10.3664	49.5474	0	0.487168	5	1	120	1.25069	2017	0.324991	H	H	C	HC	HC	-0.117914	2017-2018	1.13277	HHC2017	1	-0.131453
HHC	746	10.3666	49.5474	0	0.289398	5	1	120	1.05184	2017	0.214043	H	H	C	HC	HC	0.179851	2017-2018	1.2317	HHC2017	1	-0.10918
HHC	747	10.3667	49.5474	0	-0.00186026	5	1	120	0.953569	2017	-0.00163159	H	H	C	HC	HC	0.151519	2017-2018	1.10509	HHC2017	1	0.152608
HHC	748	10.3668	49.5474	0	-0.000874877	5	1	120	1.00931	2017	-0.000740664	H	H	C	HC	HC	0.00449844	2017-2018	1.01381	HHC2017	1	0.200549
HHC	749	10.367	49.5474	0	0.0296233	5	1	120	1.08054	2017	0.0278676	H	H	C	HC	HC	-0.123113	2017-2018	0.957431	HHC2017	1	0.241079
HHC	750	10.3671	49.5474	0	0.157737	5	1	120	1.08169	2017	0.13289	H	H	C	HC	HC	-0.0780625	2017-2018	1.00363	HHC2017	1	0.405004
HHC	751	10.3673	49.5474	1	0.333936	5	1	120	0.935413	2017	0.272101	H	H	C	HC	HC	0.100412	2017-2018	1.03583	HHC2017	1	0.267426
HHC	752	10.3674	49.5474	0	0.162204	5	1	120	0.86177	2017	0.135099	H	H	C	HC	HC	0.130078	2017-2018	0.991849	HHC2017	1	0.0140577
HHC	753	10.3675	49.5474	0	0.153645	5	1	120	0.905023	2017	0.12493	H	H	C	HC	HC	0.0407336	2017-2018	0.945757	HHC2017	1	0.110572
HHC	754	10.3677	49.5474	0	0.215669	5	1	120	1.048	2017	0.15401	H	H	C	HC	HC	-0.0860795	2017-2018	0.961924	HHC2017	1	0.156244
HHC	755	10.3678	49.5474	0	0.180308	5	1	120	0.984261	2017	0.12885	H	H	C	HC	HC	0.0562189	2017-2018	1.04048	HHC2017	1	0.180514
HHC	756	10.368	49.5474	0	0.198262	5	1	120	0.905411	2017	0.146677	H	H	C	HC	HC	0.154163	2017-2018	1.05957	HHC2017	1	0.197617
HHC	757	10.3681	49.5474	0	0.0498664	5	1	120	1.12822	2017	0.0356584	H	H	C	HC	HC	-0.0343095	2017-2018	1.09391	HHC2017	1	0.293286
HHC	758	10.3682	49.5474	0	0.106442	5	1	120	1.23833	2017	0.0822899	H	H	C	HC	HC	-0.133405	2017-2018	1.10492	HHC2017	1	0.0369613
HHC	759	10.3684	49.5474	0	0.156867	5	1	120	1.11864	2017	0.120733	H	H	C	HC	HC	0.0180047	2017-2018	1.13665	HHC2017	1	-0.0958409
HHC	760	10.3685	49.5474	0	0.188435	5	1	120	1.01622	2017	0.140909	H	H	C	HC	HC	0.0948692	2017-2018	1.11109	HHC2017	1	0.104119
HHC	761	10.3655	49.5473	0	0.148564	5	1	120	1.02166	2017	0.130427	H	H	C	HC	HC	0.160906	2017-2018	1.18257	HHC2017	1	0.03575
HHC	762	10.3656	49.5473	0	0.264793	5	1	120	1.02573	2017	0.215879	H	H	C	HC	HC	0.0122519	2017-2018	1.03798	HHC2017	1	0.0167967
HHC	763	10.3657	49.5473	0	0.423827	5	1	120	1.0498	2017	0.318388	H	H	C	HC	HC	-0.230566	2017-2018	0.819233	HHC2017	1	-0.0611308
HHC	764	10.3659	49.5473	0	0.210414	5	1	120	0.897963	2017	0.193248	H	H	C	HC	HC	0.0738097	2017-2018	0.971773	HHC2017	1	0.0781231
HHC	765	10.366	49.5473	0	0.0531866	5	1	120	0.928989	2017	0.0489659	H	H	C	HC	HC	0.0240751	2017-2018	0.953065	HHC2017	1	0.199145
HHC	766	10.3662	49.5473	0	0.0816597	5	1	120	0.902708	2017	0.0717726	H	H	C	HC	HC	-0.0049932	2017-2018	0.897715	HHC2017	1	0.1017
HHC	767	10.3663	49.5473	0	0.344044	5	1	120	1.14788	2017	0.251839	H	H	C	HC	HC	-0.198783	2017-2018	0.9491	HHC2017	1	-0.158227
HHC	768	10.3664	49.5473	0	0.439515	5	1	120	1.31251	2017	0.283191	H	H	C	HC	HC	-0.28015	2017-2018	1.03236	HHC2017	1	-0.0998243
HHC	769	10.3666	49.5473	0	0.288496	5	1	120	0.955139	2017	0.222931	H	H	C	HC	HC	0.0691835	2017-2018	1.02432	HHC2017	1	-0.107678
HHC	770	10.3667	49.5473	0	0.147653	5	1	120	0.916675	2017	0.126777	H	H	C	HC	HC	0.0688553	2017-2018	0.98553	HHC2017	1	0.112905
HHC	771	10.3668	49.5473	0	0.174695	5	1	120	0.984647	2017	0.173856	H	H	C	HC	HC	0.00644658	2017-2018	0.991093	HHC2017	1	0.1368
HHC	772	10.367	49.5473	0	0.143578	5	1	120	1.03425	2017	0.14243	H	H	C	HC	HC	-0.0223553	2017-2018	1.01189	HHC2017	1	0.120568
HHC	773	10.3671	49.5473	0	0.406068	5	1	120	1.14231	2017	0.314569	H	H	C	HC	HC	-0.117815	2017-2018	1.0245	HHC2017	1	0.000882419
HHC	774	10.3673	49.5473	0	0.399056	5	1	120	1.1317	2017	0.30699	H	H	C	HC	HC	0.00478306	2017-2018	1.13649	HHC2017	1	0.0775887
HHC	775	10.3674	49.5473	0	0.122201	5	1	120	1.13261	2017	0.0954698	H	H	C	HC	HC	-0.0780785	2017-2018	1.05454	HHC2017	1	0.190796
HHC	776	10.3675	49.5473	0	0.0338705	5	1	120	1.14776	2017	0.0264499	H	H	C	HC	HC	-0.0909938	2017-2018	1.05677	HHC2017	1	0.269415
HHC	777	10.3677	49.5473	0	0.185739	5	1	120	1.29254	2017	0.11507	H	H	C	HC	HC	-0.200334	2017-2018	1.0922	HHC2017	1	0.124855
HHC	778	10.3678	49.5473	0	0.341746	5	1	120	1.08867	2017	0.215205	H	H	C	HC	HC	-0.0283516	2017-2018	1.06032	HHC2017	1	-0.00279762
HHC	779	10.3679	49.5473	0	0.20245	5	1	120	1.00341	2017	0.156339	H	H	C	HC	HC	-0.0678405	2017-2018	0.935567	HHC2017	1	0.0104405
HHC	780	10.3681	49.5473	0	0.10953	5	1	120	1.19753	2017	0.0749422	H	H	C	HC	HC	-0.283087	2017-2018	0.914447	HHC2017	1	0.10707
HHC	781	10.3682	49.5473	0	0.233123	5	1	120	1.23607	2017	0.159682	H	H	C	HC	HC	-0.209703	2017-2018	1.02636	HHC2017	1	0.0197223
HHC	782	10.3684	49.5473	0	0.210722	5	1	120	1.07337	2017	0.164416	H	H	C	HC	HC	0.0436101	2017-2018	1.11698	HHC2017	1	0.0322371
HHC	783	10.3653	49.5472	0	0.0385464	5	1	120	0.798319	2017	0.0369536	H	H	C	HC	HC	0.191	2017-2018	0.989319	HHC2017	1	-0.00597747
HHC	784	10.3655	49.5472	0	0.200006	5	1	120	0.91603	2017	0.161825	H	H	C	HC	HC	0.150809	2017-2018	1.06684	HHC2017	1	0.0537109
HHC	785	10.3656	49.5472	0	0.183867	5	1	120	1.04621	2017	0.143965	H	H	C	HC	HC	-0.0742812	2017-2018	0.971932	HHC2017	1	0.0771873
HHC	786	10.3657	49.5472	0	0.297943	5	1	120	0.967453	2017	0.216712	H	H	C	HC	HC	-0.101803	2017-2018	0.86565	HHC2017	1	0.0385609
HHC	787	10.3659	49.5472	0	0.132813	5	1	120	0.806422	2017	0.105371	H	H	C	HC	HC	0.125588	2017-2018	0.93201	HHC2017	1	0.147779
HHC	788	10.366	49.5472	0	0.177298	5	1	120	0.861645	2017	0.159758	H	H	C	HC	HC	0.069339	2017-2018	0.930984	HHC2017	1	0.0842724
HHC	789	10.3661	49.5472	1	0.0713501	5	1	120	0.853805	2017	0.0677109	H	H	C	HC	HC	0.0743819	2017-2018	0.928187	HHC2017	1	0.0647347
HHC	790	10.3663	49.5472	0	0.120085	5	1	120	1.01996	2017	0.0932614	H	H	C	HC	HC	0.0168483	2017-2018	1.03681	HHC2017	1	0.0524165
HHC	791	10.3664	49.5472	0	0.202675	5	1	120	1.25991	2017	0.122828	H	H	C	HC	HC	-0.2026	2017-2018	1.05731	HHC2017	1	0.156153
HHC	792	10.3666	49.5472	0	0.352504	5	1	120	0.985119	2017	0.255218	H	H	C	HC	HC	0.0978711	2017-2018	1.08299	HHC2017	1	-0.076662
HHC	793	10.3667	49.5472	0	0.246846	5	1	120	0.876797	2017	0.201896	H	H	C	HC	HC	0.039367	2017-2018	0.916164	HHC2017	1	0.0547531
HHC	794	10.3668	49.5472	1	0.284567	5	1	120	0.927535	2017	0.290872	H	H	C	HC	HC	-0.0549152	2017-2018	0.87262	HHC2017	1	0.0610481
HHC	795	10.367	49.5472	1	0.124623	5	1	120	0.85016	2017	0.12918	H	H	C	HC	HC	0.0984236	2017-2018	0.948584	HHC2017	1	0.15334
HHC	796	10.3671	49.5472	0	0.342052	5	1	120	0.92143	2017	0.294768	H	H	C	HC	HC	0.0499026	2017-2018	0.971333	HHC2017	1	0.027318
HHC	797	10.3673	49.5472	0	0.360245	5	1	120	0.995573	2017	0.299502	H	H	C	HC	HC	0.0624169	2017-2018	1.05799	HHC2017	1	0.0417758
HHC	798	10.3674	49.5472	0	0.356262	5	1	120	1.04173	2017	0.272775	H	H	C	HC	HC	0.0112602	2017-2018	1.05299	HHC2017	1	0.0771959
HHC	799	10.3675	49.5472	0	0.224346	5	1	120	1.12992	2017	0.159187	H	H	C	HC	HC	-0.00851411	2017-2018	1.12141	HHC2017	1	0.317322
HHC	800	10.3677	49.5472	0	0.226994	5	1	120	1.28273	2017	0.142913	H	H	C	HC	HC	-0.0838678	2017-2018	1.19886	HHC2017	1	0.34268
HHC	801	10.3678	49.5472	0	0.319079	5	1	120	1.10562	2017	0.213584	H	H	C	HC	HC	0.0465362	2017-2018	1.15215	HHC2017	1	0.112402
HHC	802	10.3679	49.5472	0	0.172483	5	1	120	0.991638	2017	0.144698	H	H	C	HC	HC	-0.0820207	2017-2018	0.909618	HHC2017	1	-0.0299686
HHC	803	10.3681	49.5472	0	0.0931823	5	1	120	1.10035	2017	0.0758392	H	H	C	HC	HC	-0.253758	2017-2018	0.846595	HHC2017	1	0.00978464
HHC	804	10.365	49.5472	0	0.305538	5	1	120	1.26427	2017	0.207284	H	H	C	HC	HC	-0.282725	2017-2018	0.981542	HHC2017	1	-0.222537
HHC	805	10.3652	49.5472	0	0.239354	5	1	120	1.20216	2017	0.182839	H	H	C	HC	HC	-0.2019	2017-2018	1.00026	HHC2017	1	-0.0605296
HHC	806	10.3653	49.5472	0	0.140108	5	1	120	0.84024	2017	0.128579	H	H	C	HC	HC	0.135542	2017-2018	0.975782	HHC2017	1	0.0487059
HHC	807	10.3655	49.5471	0	0.297591	5	1	120	0.975891	2017	0.220944	H	H	C	HC	HC	0.088443	2017-2018	1.06433	HHC2017	1	-0.138504
HHC	808	10.3656	49.5471	0	0.152607	5	1	120	1.10832	2017	0.099206	H	H	C	HC	HC	-0.135571	2017-2018	0.972751	HHC2017	1	-0.0230304
HHC	809	10.3657	49.5471	0	0.233985	5	1	120	0.949994	2017	0.154825	H	H	C	HC	HC	-0.0556533	2017-2018	0.89434	HHC2017	1	-0.0613293
HHC	810	10.3659	49.5471	0	0.266638	5	1	120	0.952486	2017	0.169218	H	H	C	HC	HC	-0.0226399	2017-2018	0.929846	HHC2017	1	-0.0277472
HHC	811	10.366	49.5471	0	0.346556	5	1	120	0.902498	2017	0.268471	H	H	C	HC	HC	0.0152968	2017-2018	0.917795	HHC2017	1	-0.152335
HHC	812	10.3661	49.5471	0	0.208725	5	1	120	0.895364	2017	0.165058	H	H	C	HC	HC	0.148613	2017-2018	1.04398	HHC2017	1	-0.0647798
HHC	813	10.3663	49.5471	1	0.0194402	5	1	120	0.937196	2017	0.0158496	H	H	C	HC	HC	0.307664	2017-2018	1.24486	HHC2017	1	0.315126
HHC	814	10.3664	49.5471	0	0.268742	5	1	120	1.23357	2017	0.162707	H	H	C	HC	HC	0.0228624	2017-2018	1.25644	HHC2017	1	0.169814
HHC	815	10.3666	49.5471	1	0.481651	5	1	120	1.07845	2017	0.324352	H	H	C	HC	HC	0.0976244	2017-2018	1.17608	HHC2017	1	-0.0328998
HHC	816	10.3667	49.5471	0	0.464644	5	1	120	0.970661	2017	0.347846	H	H	C	HC	HC	0.0263044	2017-2018	0.996965	HHC2017	1	-0.098237
HHC	817	10.3668	49.5471	0	0.265221	5	1	120	0.855106	2017	0.249534	H	H	C	HC	HC	-0.00902999	2017-2018	0.846076	HHC2017	1	0.0689103
HHC	818	10.367	49.5471	0	0.250264	5	1	120	0.689683	2017	0.248759	H	H	C	HC	HC	0.158543	2017-2018	0.848227	HHC2017	1	0.0638187
HHC	819	10.3671	49.5471	0	0.32042	5	1	120	0.709874	2017	0.303499	H	H	C	HC	HC	0.285558	2017-2018	0.995432	HHC2017	1	0.0456808
HHC	820	10.3673	49.5471	0	0.323963	5	1	120	0.765434	2017	0.272934	H	H	C	HC	HC	0.386208	2017-2018	1.15164	HHC2017	1	-0.0715021
HHC	821	10.3674	49.5471	0	0.492835	5	1	120	0.776146	2017	0.365985	H	H	C	HC	HC	0.406164	2017-2018	1.18231	HHC2017	1	-0.10538
HHC	822	10.3675	49.5471	0	0.334909	5	1	120	0.712571	2017	0.246852	H	H	C	HC	HC	0.517337	2017-2018	1.22991	HHC2017	1	0.224514
HHC	823	10.3677	49.5471	0	0.113472	5	1	120	0.93656	2017	0.0833006	H	H	C	HC	HC	0.275652	2017-2018	1.21221	HHC2017	1	0.550799
HHC	824	10.3678	49.5471	0	0.185168	5	1	120	1.07279	2017	0.141923	H	H	C	HC	HC	0.0841412	2017-2018	1.15693	HHC2017	1	0.315847
HHC	825	10.3679	49.5471	0	0.148647	5	1	120	1.01977	2017	0.123014	H	H	C	HC	HC	-0.0792198	2017-2018	0.940553	HHC2017	1	0.0825388
HHC	826	10.3649	49.5471	0	0.252653	5	1	120	1.34862	2017	0.16523	H	H	C	HC	HC	-0.250679	2017-2018	1.09794	HHC2017	1	0.188266
HHC	827	10.365	49.5471	0	0.337937	5	1	120	1.31415	2017	0.200805	H	H	C	HC	HC	-0.22599	2017-2018	1.08816	HHC2017	1	-0.153644
HHC	828	10.3652	49.5471	0	0.234089	5	1	120	1.14941	2017	0.166247	H	H	C	HC	HC	-0.1078	2017-2018	1.04161	HHC2017	1	0.0773262
HHC	829	10.3653	49.5471	0	0.23238	5	1	120	0.872203	2017	0.205102	H	H	C	HC	HC	0.144651	2017-2018	1.01685	HHC2017	1	0.342112
HHC	830	10.3655	49.5471	0	0.265591	5	1	120	0.956102	2017	0.202779	H	H	C	HC	HC	0.0602414	2017-2018	1.01634	HHC2017	1	0.0348292
HHC	831	10.3656	49.5471	0	0.363776	5	1	120	1.24716	2017	0.20772	H	H	C	HC	HC	-0.327531	2017-2018	0.919627	HHC2017	1	-0.211587
HHC	832	10.3657	49.5471	0	0.500126	5	1	120	1.18685	2017	0.275488	H	H	C	HC	HC	-0.286641	2017-2018	0.900207	HHC2017	1	-0.292104
HHC	833	10.3659	49.5471	0	0.4274	5	1	120	1.15073	2017	0.261972	H	H	C	HC	HC	-0.187492	2017-2018	0.963238	HHC2017	1	-0.217387
HHC	834	10.366	49.5471	0	0.27687	5	1	120	1.07848	2017	0.206125	H	H	C	HC	HC	-0.1818	2017-2018	0.896682	HHC2017	1	0.0325948
HHC	835	10.3661	49.5471	0	0.265519	5	1	120	1.06268	2017	0.177574	H	H	C	HC	HC	-0.0697086	2017-2018	0.992972	HHC2017	1	0.078985
HHC	836	10.3663	49.547	0	0.1744	5	1	120	0.9428	2017	0.134297	H	H	C	HC	HC	0.374638	2017-2018	1.31744	HHC2017	1	0.275196
HHC	837	10.3664	49.547	0	0.257686	5	1	120	1.2622	2017	0.161445	H	H	C	HC	HC	0.233791	2017-2018	1.496	HHC2017	1	0.294173
HHC	838	10.3666	49.547	0	0.245882	5	1	120	1.32419	2017	0.152416	H	H	C	HC	HC	0.0355417	2017-2018	1.35973	HHC2017	1	0.268587
HHC	839	10.3667	49.547	0	0.331685	5	1	120	1.11718	2017	0.242021	H	H	C	HC	HC	0.162999	2017-2018	1.28018	HHC2017	1	0.0115237
HHC	840	10.3668	49.547	0	0.271472	5	1	120	0.873137	2017	0.234834	H	H	C	HC	HC	0.227113	2017-2018	1.10025	HHC2017	1	0.0585783
HHC	841	10.367	49.547	0	0.245135	5	1	120	0.695833	2017	0.224839	H	H	C	HC	HC	0.343555	2017-2018	1.03939	HHC2017	1	0.169338
HHC	842	10.3671	49.547	0	0.245358	5	1	120	0.797517	2017	0.213683	H	H	C	HC	HC	0.447378	2017-2018	1.24489	HHC2017	1	0.255342
HHC	843	10.3672	49.547	0	0.350784	5	1	120	0.882636	2017	0.26665	H	H	C	HC	HC	0.548723	2017-2018	1.43136	HHC2017	1	-0.149189
HHC	844	10.3674	49.547	0	0.48796	5	1	120	0.82314	2017	0.345809	H	H	C	HC	HC	0.445861	2017-2018	1.269	HHC2017	1	-0.308862
HHC	845	10.3675	49.547	0	0.427721	5	1	120	0.682873	2017	0.3385	H	H	C	HC	HC	0.520072	2017-2018	1.20294	HHC2017	1	-0.161538
HHC	846	10.3677	49.547	0	0.237969	5	1	120	0.851762	2017	0.197035	H	H	C	HC	HC	0.17643	2017-2018	1.02819	HHC2017	1	0.0393584
HHC	847	10.3678	49.547	0	0.256641	5	1	120	1.10836	2017	0.193702	H	H	C	HC	HC	-0.114144	2017-2018	0.994215	HHC2017	1	0.00878409
HHC	848	10.3646	49.547	0	0.152877	5	1	120	0.960367	2017	0.115108	H	H	C	HC	HC	-0.219159	2017-2018	0.741208	HHC2017	1	0.151867
HHC	849	10.3648	49.547	0	0.285503	5	1	120	1.10202	2017	0.193126	H	H	C	HC	HC	-0.143937	2017-2018	0.958084	HHC2017	1	0.0763505
HHC	850	10.3649	49.547	0	0.351913	5	1	120	1.4442	2017	0.200781	H	H	C	HC	HC	-0.355981	2017-2018	1.08822	HHC2017	1	0.111756
HHC	851	10.365	49.547	0	0.363845	5	1	120	1.38726	2017	0.200667	H	H	C	HC	HC	-0.202767	2017-2018	1.1845	HHC2017	1	-0.00530837
HHC	852	10.3652	49.547	0	0.0640643	5	1	120	0.968514	2017	0.0497375	H	H	C	HC	HC	0.0737203	2017-2018	1.04223	HHC2017	1	0.370399
HHC	853	10.3653	49.547	0	0.277092	5	1	120	0.885204	2017	0.224928	H	H	C	HC	HC	-0.0198554	2017-2018	0.865348	HHC2017	1	0.12917
HHC	854	10.3655	49.547	0	0.473892	5	1	120	1.06843	2017	0.289646	H	H	C	HC	HC	-0.0830514	2017-2018	0.985383	HHC2017	1	-0.282453
HHC	855	10.3656	49.547	0	0.551015	5	1	120	1.28443	2017	0.284455	H	H	C	HC	HC	-0.379293	2017-2018	0.905133	HHC2017	1	-0.513425
HHC	856	10.3657	49.547	0	0.317373	5	1	120	1.11892	2017	0.199961	H	H	C	HC	HC	-0.195928	2017-2018	0.922994	HHC2017	1	-0.15049
HHC	857	10.3659	49.547	0	0.268608	5	1	120	1.0443	2017	0.209017	H	H	C	HC	HC	-0.0948226	2017-2018	0.949482	HHC2017	1	-0.0522615
HHC	858	10.366	49.547	0	0.235647	5	1	120	1.13791	2017	0.193309	H	H	C	HC	HC	-0.163117	2017-2018	0.974789	HHC2017	1	0.0132414
HHC	859	10.3661	49.547	0	0.406528	5	1	120	1.0775	2017	0.285352	H	H	C	HC	HC	-0.0494998	2017-2018	1.028	HHC2017	1	-0.106038
HHC	860	10.3663	49.547	1	0.258477	5	1	120	0.968102	2017	0.189816	H	H	C	HC	HC	0.239903	2017-2018	1.208	HHC2017	1	-0.0474204
HHC	861	10.3664	49.547	1	0.392921	5	1	120	1.23433	2017	0.248166	H	H	C	HC	HC	0.11398	2017-2018	1.34831	HHC2017	1	0.0220059
HHC	862	10.3666	49.547	0	0.398063	5	1	120	1.28763	2017	0.241903	H	H	C	HC	HC	-0.0495728	2017-2018	1.23805	HHC2017	1	-0.0233123
HHC	863	10.3667	49.547	0	0.284605	5	1	120	1.19745	2017	0.192327	H	H	C	HC	HC	0.0169445	2017-2018	1.21439	HHC2017	1	-0.0842891
HHC	864	10.3668	49.547	0	0.297195	5	1	120	0.898849	2017	0.23993	H	H	C	HC	HC	0.266661	2017-2018	1.16551	HHC2017	1	0.0222301
HHC	865	10.367	49.547	0	0.233661	5	1	120	0.770284	2017	0.211177	H	H	C	HC	HC	0.293748	2017-2018	1.06403	HHC2017	1	0.000517754
HHC	866	10.3671	49.547	0	0.253	5	1	120	0.930285	2017	0.218923	H	H	C	HC	HC	0.33783	2017-2018	1.26812	HHC2017	1	-0.0428069
HHC	867	10.3672	49.5469	0	0.31489	5	1	120	1.07801	2017	0.222058	H	H	C	HC	HC	0.175267	2017-2018	1.25328	HHC2017	1	-0.111644
HHC	868	10.3674	49.5469	0	0.186716	5	1	120	1.1158	2017	0.128689	H	H	C	HC	HC	0.0121784	2017-2018	1.12798	HHC2017	1	-0.112451
HHC	869	10.3675	49.5469	0	0.302478	5	1	120	0.880902	2017	0.245194	H	H	C	HC	HC	0.0718732	2017-2018	0.952775	HHC2017	1	-0.197123
HHC	870	10.3646	49.5469	0	0.287017	5	1	120	0.763439	2017	0.213866	H	H	C	HC	HC	0.0488237	2017-2018	0.812262	HHC2017	1	-0.182301
HHC	871	10.3648	49.5469	0	0.200682	5	1	120	0.877397	2017	0.141462	H	H	C	HC	HC	0.0754477	2017-2018	0.952844	HHC2017	1	0.0433391
HHC	872	10.3649	49.5469	0	0.443429	5	1	120	1.37473	2017	0.236689	H	H	C	HC	HC	-0.357828	2017-2018	1.0169	HHC2017	1	-0.00256638
HHC	873	10.365	49.5469	0	0.456868	5	1	120	1.37629	2017	0.255693	H	H	C	HC	HC	-0.32703	2017-2018	1.04926	HHC2017	1	-0.0370695
HHC	874	10.3652	49.5469	0	0.118619	5	1	120	1.10558	2017	0.0845894	H	H	C	HC	HC	-0.106248	2017-2018	0.99933	HHC2017	1	0.362895
HHC	875	10.3653	49.5469	0	0.216797	5	1	120	1.10886	2017	0.162776	H	H	C	HC	HC	-0.207203	2017-2018	0.901653	HHC2017	1	0.254123
HHC	876	10.3654	49.5469	0	0.468945	5	1	120	1.282	2017	0.261361	H	H	C	HC	HC	-0.346131	2017-2018	0.935869	HHC2017	1	-0.305527
HHC	877	10.3656	49.5469	0	0.349878	5	1	120	1.14009	2017	0.218685	H	H	C	HC	HC	-0.267726	2017-2018	0.872366	HHC2017	1	-0.354958
HHC	878	10.3657	49.5469	1	0.155247	5	1	120	0.880008	2017	0.116358	H	H	C	HC	HC	-0.0129583	2017-2018	0.86705	HHC2017	1	-0.0806659
HHC	879	10.3659	49.5469	0	0.331868	5	1	120	0.957836	2017	0.258283	H	H	C	HC	HC	0.075093	2017-2018	1.03293	HHC2017	1	-0.170451
HHC	880	10.366	49.5469	1	0.382864	5	1	120	1.01512	2017	0.307333	H	H	C	HC	HC	0.0965023	2017-2018	1.11162	HHC2017	1	-0.261171
HHC	881	10.3661	49.5469	0	0.385051	5	1	120	0.902348	2017	0.313428	H	H	C	HC	HC	0.118483	2017-2018	1.02083	HHC2017	1	-0.25759
HHC	882	10.3663	49.5469	0	0.305372	5	1	120	0.971759	2017	0.244999	H	H	C	HC	HC	0.152315	2017-2018	1.12407	HHC2017	1	-0.152251
HHC	883	10.3664	49.5469	0	0.398284	5	1	120	1.12724	2017	0.29776	H	H	C	HC	HC	-0.0686478	2017-2018	1.05859	HHC2017	1	-0.260097
HHC	884	10.3666	49.5469	1	0.352388	5	1	120	1.14007	2017	0.22282	H	H	C	HC	HC	-0.098922	2017-2018	1.04115	HHC2017	1	-0.146111
HHC	885	10.3667	49.5469	0	0.298752	5	1	120	1.1369	2017	0.20147	H	H	C	HC	HC	0.00828975	2017-2018	1.14519	HHC2017	1	0.0515051
HHC	886	10.3668	49.5469	0	0.191616	5	1	120	0.991658	2017	0.155417	H	H	C	HC	HC	0.0765841	2017-2018	1.06824	HHC2017	1	0.235252
HHC	887	10.367	49.5469	0	0.274961	5	1	120	0.885001	2017	0.242076	H	H	C	HC	HC	0.0798172	2017-2018	0.964818	HHC2017	1	0.0221976
HHC	888	10.3671	49.5469	0	0.325879	5	1	120	0.916446	2017	0.292638	H	H	C	HC	HC	0.15036	2017-2018	1.06681	HHC2017	1	-0.21877
HHC	889	10.3672	49.5469	0	0.245571	5	1	120	0.920981	2017	0.208578	H	H	C	HC	HC	0.104817	2017-2018	1.0258	HHC2017	1	0.00521526
HHC	890	10.3674	49.5469	0	0.135483	5	1	120	0.986857	2017	0.103358	H	H	C	HC	HC	0.035341	2017-2018	1.0222	HHC2017	1	0.0636669
HHC	891	10.3646	49.5468	0	0.270434	5	1	120	0.80374	2017	0.207616	H	H	C	HC	HC	0.425925	2017-2018	1.22967	HHC2017	1	0.16745
HHC	892	10.3648	49.5468	0	0.146718	5	1	120	0.788387	2017	0.114619	H	H	C	HC	HC	0.367777	2017-2018	1.15616	HHC2017	1	0.2968
HHC	893	10.3649	49.5468	0	0.16752	5	1	120	0.977979	2017	0.115565	H	H	C	HC	HC	4.56296340100026e-05	2017-2018	0.978025	HHC2017	1	0.188516
HHC	894	10.365	49.5468	0	0.186854	5	1	120	1.05919	2017	0.139153	H	H	C	HC	HC	-0.182345	2017-2018	0.876841	HHC2017	1	0.163704
HHC	895	10.3652	49.5468	0	0.178103	5	1	120	1.04449	2017	0.14126	H	H	C	HC	HC	-0.0509254	2017-2018	0.993563	HHC2017	1	0.179436
HHC	896	10.3653	49.5468	0	0.219329	5	1	120	1.13682	2017	0.17192	H	H	C	HC	HC	-0.0929705	2017-2018	1.04385	HHC2017	1	0.207718
HHC	897	10.3654	49.5468	1	0.397203	5	1	120	1.21831	2017	0.262277	H	H	C	HC	HC	-0.126354	2017-2018	1.09196	HHC2017	1	-0.117817
HHC	898	10.3656	49.5468	0	0.171937	5	1	120	1.18128	2017	0.121404	H	H	C	HC	HC	-0.11296	2017-2018	1.06832	HHC2017	1	0.00787212
HHC	899	10.3657	49.5468	0	0.372342	5	1	120	0.899171	2017	0.248828	H	H	C	HC	HC	0.0868533	2017-2018	0.986025	HHC2017	1	-0.113566
HHC	900	10.3659	49.5468	0	0.582865	5	1	120	0.88719	2017	0.387144	H	H	C	HC	HC	0.160349	2017-2018	1.04754	HHC2017	1	-0.210904
HHC	901	10.366	49.5468	0	0.599618	5	1	120	0.942399	2017	0.401528	H	H	C	HC	HC	0.04567	2017-2018	0.988069	HHC2017	1	-0.38478
HHC	902	10.3661	49.5468	0	0.464333	5	1	120	0.920857	2017	0.345445	H	H	C	HC	HC	0.0986302	2017-2018	1.01949	HHC2017	1	-0.252425
HHC	903	10.3663	49.5468	0	0.307519	5	1	120	1.06702	2017	0.241367	H	H	C	HC	HC	0.0453353	2017-2018	1.11236	HHC2017	1	-0.150119
HHC	904	10.3664	49.5468	0	0.232455	5	1	120	1.11585	2017	0.208675	H	H	C	HC	HC	0.0482199	2017-2018	1.16407	HHC2017	1	-0.134234
HHC	905	10.3666	49.5468	0	0.146633	5	1	120	1.11031	2017	0.121663	H	H	C	HC	HC	0.0124564	2017-2018	1.12277	HHC2017	1	0.0634944
HHC	906	10.3667	49.5468	0	0.158697	5	1	120	1.13807	2017	0.124407	H	H	C	HC	HC	-0.0137946	2017-2018	1.12427	HHC2017	1	0.320134
HHC	907	10.3668	49.5468	0	0.45428	5	1	120	1.15463	2017	0.322181	H	H	C	HC	HC	-0.0246482	2017-2018	1.12999	HHC2017	1	-0.0123194
HHC	908	10.367	49.5468	0	0.604862	5	1	120	0.988026	2017	0.472069	H	H	C	HC	HC	0.121357	2017-2018	1.10938	HHC2017	1	-0.310436
HHC	909	10.3671	49.5468	0	0.331668	5	1	120	1.01232	2017	0.272318	H	H	C	HC	HC	0.0665394	2017-2018	1.07886	HHC2017	1	-0.029327
HHC	910	10.3648	49.5467	0	0.139407	5	1	120	0.877453	2017	0.115819	H	H	C	HC	HC	0.270162	2017-2018	1.14761	HHC2017	1	0.320717
HHC	911	10.3649	49.5467	0	0.0701683	5	1	120	0.831621	2017	0.0604953	H	H	C	HC	HC	0.197402	2017-2018	1.02902	HHC2017	1	0.368147
HHC	912	10.365	49.5467	0	0.199762	5	1	120	0.895068	2017	0.15927	H	H	C	HC	HC	-0.0839073	2017-2018	0.81116	HHC2017	1	-0.0420863
HHC	913	10.3652	49.5467	0	0.190443	5	1	120	0.942506	2017	0.155168	H	H	C	HC	HC	-0.0349753	2017-2018	0.907531	HHC2017	1	-0.0812827
HHC	914	10.3653	49.5467	1	0.242578	5	1	120	0.971252	2017	0.200433	H	H	C	HC	HC	0.17709	2017-2018	1.14834	HHC2017	1	-0.0998961
HHC	915	10.3654	49.5467	0	0.304921	5	1	120	1.09827	2017	0.22851	H	H	C	HC	HC	0.316258	2017-2018	1.41452	HHC2017	1	-0.0481435
HHC	916	10.3656	49.5467	0	0.231844	5	1	120	1.24216	2017	0.154061	H	H	C	HC	HC	0.0480008	2017-2018	1.29016	HHC2017	1	0.110095
HHC	917	10.3657	49.5467	0	0.292281	5	1	120	0.953755	2017	0.20337	H	H	C	HC	HC	0.096282	2017-2018	1.05004	HHC2017	1	0.0640578
HHC	918	10.3659	49.5467	0	0.248982	5	1	120	0.927284	2017	0.178847	H	H	C	HC	HC	0.0275965	2017-2018	0.95488	HHC2017	1	0.25329
HHC	919	10.366	49.5467	0	0.489849	5	1	120	0.901585	2017	0.309058	H	H	C	HC	HC	0.0150315	2017-2018	0.916617	HHC2017	1	-0.173085
HHC	920	10.3661	49.5467	0	0.57719	5	1	120	1.1625	2017	0.345287	H	H	C	HC	HC	-0.121551	2017-2018	1.04095	HHC2017	1	-0.34544
HHC	921	10.3663	49.5467	0	0.268597	5	1	120	1.21605	2017	0.209806	H	H	C	HC	HC	-0.071815	2017-2018	1.14424	HHC2017	1	0.0180209
HHC	922	10.3664	49.5467	0	0.16635	5	1	120	1.11511	2017	0.144492	H	H	C	HC	HC	0.180055	2017-2018	1.29516	HHC2017	1	0.126254
HHC	923	10.3665	49.5467	0	0.0971844	5	1	120	1.09482	2017	0.0850328	H	H	C	HC	HC	0.211157	2017-2018	1.30598	HHC2017	1	0.224295
HHC	924	10.3667	49.5467	0	0.140042	5	1	120	1.19444	2017	0.109842	H	H	C	HC	HC	-0.0637857	2017-2018	1.13065	HHC2017	1	0.238503
HHC	925	10.3668	49.5467	1	0.406475	5	1	120	1.13727	2017	0.282902	H	H	C	HC	HC	-0.0362186	2017-2018	1.10105	HHC2017	1	-0.0983604
HHC	926	10.367	49.5467	0	0.338875	5	1	120	1.04938	2017	0.263434	H	H	C	HC	HC	0.0714635	2017-2018	1.12084	HHC2017	1	0.00819509
HHC	927	10.3647	49.5466	0	0.217473	5	1	120	0.932146	2017	0.186286	H	H	C	HC	HC	0.129501	2017-2018	1.06165	HHC2017	1	0.106554
HHC	928	10.3649	49.5466	0	0.112171	5	1	120	0.802197	2017	0.10621	H	H	C	HC	HC	0.0991071	2017-2018	0.901304	HHC2017	1	0.12854
HHC	929	10.365	49.5466	0	0.148391	5	1	120	0.830972	2017	0.12434	H	H	C	HC	HC	0.0529771	2017-2018	0.883949	HHC2017	1	0.0476294
HHC	930	10.3652	49.5466	0	0.234039	5	1	120	0.998073	2017	0.174306	H	H	C	HC	HC	-0.00652077	2017-2018	0.991552	HHC2017	1	-0.0986866
HHC	931	10.3653	49.5466	0	0.230171	5	1	120	1.01961	2017	0.196593	H	H	C	HC	HC	0.297452	2017-2018	1.31706	HHC2017	1	-0.182382
HHC	932	10.3654	49.5466	0	0.188226	5	1	120	1.10229	2017	0.147906	H	H	C	HC	HC	0.638893	2017-2018	1.74118	HHC2017	1	0.0232361
HHC	933	10.3656	49.5466	0	0.00467749	5	1	120	1.30751	2017	0.00305087	H	H	C	HC	HC	0.0207605	2017-2018	1.32827	HHC2017	1	0.174054
HHC	934	10.3657	49.5466	0	0.239706	5	1	120	1.10321	2017	0.153432	H	H	C	HC	HC	-0.0617433	2017-2018	1.04146	HHC2017	1	0.155037
HHC	935	10.3659	49.5466	0	0.237669	5	1	120	1.05719	2017	0.157974	H	H	C	HC	HC	-0.103081	2017-2018	0.954106	HHC2017	1	0.231598
HHC	936	10.366	49.5466	0	0.134533	5	1	120	1.1701	2017	0.0963905	H	H	C	HC	HC	-0.0941488	2017-2018	1.07595	HHC2017	1	0.298561
HHC	937	10.3661	49.5466	0	0.273575	5	1	120	1.26088	2017	0.18713	H	H	C	HC	HC	-0.194808	2017-2018	1.06607	HHC2017	1	0.0948551
HHC	938	10.3663	49.5466	0	0.22277	5	1	120	1.25407	2017	0.175401	H	H	C	HC	HC	-0.0578306	2017-2018	1.19624	HHC2017	1	0.0818009
HHC	939	10.3664	49.5466	0	0.162779	5	1	120	1.14159	2017	0.130319	H	H	C	HC	HC	0.195572	2017-2018	1.33716	HHC2017	1	0.156664
HHC	940	10.3665	49.5466	0	0.162355	5	1	120	1.12397	2017	0.12562	H	H	C	HC	HC	0.16786	2017-2018	1.29183	HHC2017	1	0.214874
HHC	941	10.3667	49.5466	0	0.154209	5	1	120	1.09846	2017	0.130774	H	H	C	HC	HC	0.0007684	2017-2018	1.09923	HHC2017	1	0.0808774
HHC	942	10.3649	49.5465	0	0.0979832	5	1	120	0.777102	2017	0.0867838	H	H	C	HC	HC	0.108714	2017-2018	0.885816	HHC2017	1	0.0546351
HHC	943	10.365	49.5465	0	0.111234	5	1	120	0.94436	2017	0.093995	H	H	C	HC	HC	0.00697637	2017-2018	0.951336	HHC2017	1	-0.0321979
HHC	944	10.3652	49.5465	1	0.144812	5	1	120	1.30239	2017	0.0980179	H	H	C	HC	HC	-0.284474	2017-2018	1.01792	HHC2017	1	0.0160251
HHC	945	10.3653	49.5465	0	0.241182	5	1	120	1.30633	2017	0.169352	H	H	C	HC	HC	0.0415224	2017-2018	1.34785	HHC2017	1	-0.055661
HHC	946	10.3654	49.5465	0	0.059229	5	1	120	1.09514	2017	0.0511428	H	H	C	HC	HC	0.634464	2017-2018	1.7296	HHC2017	1	0.24511
HHC	947	10.3656	49.5465	0	0.129798	5	1	120	1.13158	2017	0.0949928	H	H	C	HC	HC	0.107615	2017-2018	1.23919	HHC2017	1	0.255819
HHC	948	10.3657	49.5465	0	0.334915	5	1	120	1.11701	2017	0.242774	H	H	C	HC	HC	-0.0716572	2017-2018	1.04535	HHC2017	1	0.0230209
HHC	949	10.3659	49.5465	0	0.139093	5	1	120	1.15	2017	0.111606	H	H	C	HC	HC	-0.0890323	2017-2018	1.06097	HHC2017	1	0.328873
HHC	950	10.366	49.5465	0	0.0521767	5	1	120	1.14325	2017	0.0424614	H	H	C	HC	HC	0.0593471	2017-2018	1.20259	HHC2017	1	0.467058
HHC	951	10.3661	49.5465	0	0.237586	5	1	120	1.1284	2017	0.186644	H	H	C	HC	HC	-0.0753781	2017-2018	1.05302	HHC2017	1	-0.0533945
HHC	952	10.3663	49.5465	0	0.275763	5	1	120	1.03717	2017	0.244457	H	H	C	HC	HC	0.119277	2017-2018	1.15645	HHC2017	1	-0.101414
HHC	953	10.3664	49.5465	0	0.253208	5	1	120	0.918457	2017	0.220301	H	H	C	HC	HC	0.432056	2017-2018	1.35051	HHC2017	1	0.115891
HHC	954	10.3665	49.5465	0	0.131124	5	1	120	0.941759	2017	0.112555	H	H	C	HC	HC	0.297472	2017-2018	1.23923	HHC2017	1	0.206802
HHC	955	10.3649	49.5464	0	0.378536	5	1	120	0.946587	2017	0.286359	H	H	C	HC	HC	0.0961713	2017-2018	1.04276	HHC2017	1	-0.222829
HHC	956	10.365	49.5464	1	0.388048	5	1	120	1.16636	2017	0.252602	H	H	C	HC	HC	-0.116056	2017-2018	1.0503	HHC2017	1	-0.149042
HHC	957	10.3652	49.5464	0	0.281327	5	1	120	1.39918	2017	0.172848	H	H	C	HC	HC	-0.507343	2017-2018	0.891839	HHC2017	1	-0.242143
HHC	958	10.3653	49.5464	0	0.357382	5	1	120	1.26699	2017	0.236688	H	H	C	HC	HC	-0.292837	2017-2018	0.974149	HHC2017	1	-0.297248
HHC	959	10.3654	49.5464	0	0.126925	5	1	120	1.07737	2017	0.104228	H	H	C	HC	HC	0.178865	2017-2018	1.25623	HHC2017	1	0.319383
HHC	960	10.3656	49.5464	0	0.178602	5	1	120	1.08701	2017	0.141526	H	H	C	HC	HC	0.143515	2017-2018	1.23052	HHC2017	1	0.364238
HHC	961	10.3657	49.5464	0	0.313425	5	1	120	1.12791	2017	0.234228	H	H	C	HC	HC	0.0668035	2017-2018	1.19471	HHC2017	1	-0.0308481
HHC	962	10.3658	49.5464	0	0.158586	5	1	120	1.29073	2017	0.114621	H	H	C	HC	HC	-0.116774	2017-2018	1.17396	HHC2017	1	-0.0576497
HHC	963	10.366	49.5464	0	0.215546	5	1	120	1.14748	2017	0.155566	H	H	C	HC	HC	0.102575	2017-2018	1.25005	HHC2017	1	0.0477809
HHC	964	10.3661	49.5464	0	0.339989	5	1	120	1.07902	2017	0.24532	H	H	C	HC	HC	-0.0144139	2017-2018	1.0646	HHC2017	1	-0.186609
HHC	965	10.3663	49.5464	0	0.364493	5	1	120	0.918073	2017	0.305615	H	H	C	HC	HC	0.0896355	2017-2018	1.00771	HHC2017	1	-0.234972
HHC	966	10.3664	49.5464	0	0.226388	5	1	120	0.795771	2017	0.217566	H	H	C	HC	HC	0.362369	2017-2018	1.15814	HHC2017	1	0.0563858
HHC	967	10.365	49.5463	0	0.442132	5	1	120	1.42475	2017	0.246378	H	H	C	HC	HC	-0.189857	2017-2018	1.23489	HHC2017	1	-0.117973
HHC	968	10.3652	49.5463	0	0.411431	5	1	120	1.42007	2017	0.255271	H	H	C	HC	HC	-0.460577	2017-2018	0.959495	HHC2017	1	-0.365202
HHC	969	10.3653	49.5463	0	0.241017	5	1	120	1.11802	2017	0.194668	H	H	C	HC	HC	-0.246398	2017-2018	0.871622	HHC2017	1	-0.0534825
HHC	970	10.3654	49.5463	0	0.0303268	5	1	120	1.01708	2017	0.0271663	H	H	C	HC	HC	0.109458	2017-2018	1.12653	HHC2017	1	0.703323
HHC	971	10.3656	49.5463	0	0.102484	5	1	120	1.01713	2017	0.0740493	H	H	C	HC	HC	0.153445	2017-2018	1.17057	HHC2017	1	0.329534
HHC	972	10.3657	49.5463	0	0.22253	5	1	120	1.10458	2017	0.154283	H	H	C	HC	HC	0.00417717	2017-2018	1.10876	HHC2017	1	-0.0454115
HHC	973	10.3658	49.5463	0	0.189876	5	1	120	1.36572	2017	0.124662	H	H	C	HC	HC	-0.248503	2017-2018	1.11722	HHC2017	1	-0.0440038
HHC	974	10.366	49.5463	0	0.358577	5	1	120	1.40797	2017	0.215091	H	H	C	HC	HC	-0.200603	2017-2018	1.20737	HHC2017	1	-0.182543
HHC	975	10.3661	49.5463	0	0.376741	5	1	120	1.31689	2017	0.238512	H	H	C	HC	HC	-0.271267	2017-2018	1.04562	HHC2017	1	-0.0768461
HHC	976	10.3652	49.5463	0	0.374033	5	1	120	1.20689	2017	0.252665	H	H	C	HC	HC	-0.121396	2017-2018	1.0855	HHC2017	1	-0.0866991
HHC	977	10.3653	49.5463	0	0.0990782	5	1	120	1.04483	2017	0.0882044	H	H	C	HC	HC	-0.0939928	2017-2018	0.950839	HHC2017	1	0.272417
HHC	978	10.3654	49.5463	0	0.157931	5	1	120	1.01872	2017	0.132522	H	H	C	HC	HC	0.0843945	2017-2018	1.10311	HHC2017	1	0.480615
HHC	979	10.3656	49.5462	0	0.101817	5	1	120	0.896428	2017	0.0742724	H	H	C	HC	HC	0.199651	2017-2018	1.09608	HHC2017	1	0.390291
HHC	980	10.3657	49.5462	0	0.157442	5	1	120	0.967548	2017	0.112102	H	H	C	HC	HC	0.131033	2017-2018	1.09858	HHC2017	1	0.186802
HHC	981	10.3658	49.5462	0	0.216162	5	1	120	1.31626	2017	0.137861	H	H	C	HC	HC	-0.184026	2017-2018	1.13223	HHC2017	1	0.158603
HHC	982	10.366	49.5462	0	0.39953	5	1	120	1.42914	2017	0.229183	H	H	C	HC	HC	-0.304522	2017-2018	1.12462	HHC2017	1	0.15531
HHC	983	10.3652	49.5462	0	0.455719	5	1	120	1.10559	2017	0.242595	H	H	C	HC	HC	-0.071001	2017-2018	1.03459	HHC2017	1	0.106184
HHC	984	10.3653	49.5462	0	0.344557	5	1	120	0.986471	2017	0.224746	H	H	C	HC	HC	0.123474	2017-2018	1.10995	HHC2017	1	0.276756
HHC	985	10.3654	49.5462	0	0.178079	5	1	120	0.885312	2017	0.150355	H	H	C	HC	HC	0.171405	2017-2018	1.05672	HHC2017	1	0.332596
HHC	986	10.3656	49.5462	0	0.22449	5	1	120	0.86846	2017	0.174804	H	H	C	HC	HC	0.108601	2017-2018	0.97706	HHC2017	1	0.26978
HHC	987	10.3657	49.5462	0	0.406841	5	1	120	1.00313	2017	0.255062	H	H	C	HC	HC	0.114263	2017-2018	1.1174	HHC2017	1	0.123382
HHC	988	10.3653	49.5461	0	0.34288	5	1	120	1.04311	2017	0.206958	H	H	C	HC	HC	0.0939591	2017-2018	1.13707	HHC2017	1	0.364314
HHC	989	10.3654	49.5461	0	0.132879	5	1	120	0.958494	2017	0.104894	H	H	C	HC	HC	0.00511154	2017-2018	0.963605	HHC2017	1	0.499324
HHC	990	10.3656	49.5461	0	0.155101	5	1	120	0.941886	2017	0.110143	H	H	C	HC	HC	-0.014719	2017-2018	0.927167	HHC2017	1	0.295086
HHC	991	10.3653	49.546	0	0.145166	5	1	120	1.11293	2017	0.100832	H	H	C	HC	HC	0.0688555	2017-2018	1.18179	HHC2017	1	0.267593
HHM	992	10.3624	49.5502	0	0.162962	5	1	120	1.16727	2017	0.0981106	H	H	M	HM	HM	-0.0270705	2017-2018	1.1402	HHM2017	0	-0.0808176
HHM	993	10.3619	49.5502	0	0.12443	5	1	120	1.25797	2017	0.0913755	H	H	M	HM	HM	-0.10852	2017-2018	1.14945	HHM2017	0	0.539858
HHM	994	10.3621	49.5502	0	0.201289	5	1	120	1.43983	2017	0.129708	H	H	M	HM	HM	-0.514373	2017-2018	0.925457	HHM2017	0	0.179374
HHM	995	10.3622	49.5502	0	0.0987786	5	1	120	1.14572	2017	0.0711174	H	H	M	HM	HM	-0.308962	2017-2018	0.836763	HHM2017	0	0.0149764
HHM	996	10.3624	49.5502	0	0.0596172	5	1	120	1.20516	2017	0.0345003	H	H	M	HM	HM	-0.162543	2017-2018	1.04262	HHM2017	0	0.127812
HHM	997	10.3625	49.5502	0	0.0719652	5	1	120	1.27664	2017	0.0419685	H	H	M	HM	HM	-0.0714353	2017-2018	1.20521	HHM2017	0	0.427774
HHM	998	10.3617	49.5501	0	0.139618	5	1	120	1.08406	2017	0.0873584	H	H	M	HM	HM	0.0670357	2017-2018	1.1511	HHM2017	0	0.208497
HHM	999	10.3618	49.5501	0	-0.0224816	5	1	120	1.06675	2017	-0.0147517	H	H	M	HM	HM	0.040244	2017-2018	1.107	HHM2017	0	0.539652
HHM	1000	10.3619	49.5501	0	-0.0102134	5	1	120	1.03073	2017	-0.00729416	H	H	M	HM	HM	0.00499897	2017-2018	1.03573	HHM2017	0	0.395726
HHM	1001	10.3621	49.5501	0	0.0216501	5	1	120	0.949879	2017	0.0164348	H	H	M	HM	HM	-0.0439168	2017-2018	0.905962	HHM2017	0	0.0652813
HHM	1002	10.3622	49.5501	0	0.112001	5	1	120	0.981646	2017	0.0837012	H	H	M	HM	HM	-0.00458259	2017-2018	0.977063	HHM2017	0	0.0303404
HHM	1003	10.3624	49.5501	0	0.195667	5	1	120	1.3137	2017	0.113508	H	H	M	HM	HM	-0.237185	2017-2018	1.07652	HHM2017	0	0.34348
HHM	1004	10.3625	49.5501	0	0.290398	5	1	120	1.24113	2017	0.177206	H	H	M	HM	HM	-0.0823245	2017-2018	1.1588	HHM2017	0	0.552225
HHM	1005	10.3612	49.55	0	0.426651	5	1	120	1.48277	2017	0.236455	H	H	M	HM	HM	-0.249167	2017-2018	1.23361	HHM2017	0	-0.0161474
HHM	1006	10.3614	49.55	0	0.226898	5	1	120	1.23326	2017	0.144065	H	H	M	HM	HM	0.0444414	2017-2018	1.2777	HHM2017	0	0.0259113
HHM	1007	10.3615	49.55	0	0.236391	5	1	120	1.13261	2017	0.161054	H	H	M	HM	HM	-0.0406988	2017-2018	1.09191	HHM2017	0	0.0971457
HHM	1008	10.3617	49.55	0	0.0603126	5	1	120	0.918675	2017	0.0492107	H	H	M	HM	HM	0.018594	2017-2018	0.937269	HHM2017	0	0.310176
HHM	1009	10.3618	49.55	0	-0.0100042	5	1	120	0.747245	2017	-0.00990699	H	H	M	HM	HM	0.161585	2017-2018	0.90883	HHM2017	0	0.438056
HHM	1010	10.3619	49.55	0	-0.00281047	5	1	120	0.690328	2017	-0.00275655	H	H	M	HM	HM	0.272729	2017-2018	0.963058	HHM2017	0	0.263151
HHM	1011	10.3621	49.55	0	0.0993773	5	1	120	0.612217	2017	0.0855268	H	H	M	HM	HM	0.277458	2017-2018	0.889675	HHM2017	0	0.00247803
HHM	1012	10.3622	49.55	0	0.204145	5	1	120	1.01234	2017	0.138231	H	H	M	HM	HM	0.0860245	2017-2018	1.09837	HHM2017	0	-0.0699633
HHM	1013	10.3624	49.55	0	0.354896	5	1	120	1.2798	2017	0.246997	H	H	M	HM	HM	-0.10725	2017-2018	1.17255	HHM2017	0	-0.0615086
HHM	1014	10.3625	49.55	0	0.436952	5	1	120	1.1982	2017	0.302782	H	H	M	HM	HM	-0.169485	2017-2018	1.02872	HHM2017	0	0.0980049
HHM	1015	10.3626	49.55	0	0.405977	5	1	120	1.07428	2017	0.261463	H	H	M	HM	HM	-0.0267354	2017-2018	1.04755	HHM2017	0	-0.1518
HHM	1016	10.3608	49.5499	0	0.336416	5	1	120	1.12889	2017	0.286599	H	H	M	HM	HM	0.0106807	2017-2018	1.13957	HHM2017	0	-0.190095
HHM	1017	10.361	49.5499	0	0.148147	5	1	120	1.2502	2017	0.120775	H	H	M	HM	HM	-0.251262	2017-2018	0.998938	HHM2017	0	-0.0647051
HHM	1018	10.3611	49.5499	0	0.530796	5	1	120	1.54996	2017	0.339926	H	H	M	HM	HM	-0.538181	2017-2018	1.01178	HHM2017	0	-0.337651
HHM	1019	10.3612	49.5499	0	0.307927	5	1	120	1.53339	2017	0.193867	H	H	M	HM	HM	-0.384226	2017-2018	1.14917	HHM2017	0	-0.042897
HHM	1020	10.3614	49.5499	0	0.157396	5	1	120	1.09417	2017	0.123727	H	H	M	HM	HM	0.118365	2017-2018	1.21254	HHM2017	0	0.0728212
HHM	1021	10.3615	49.5499	0	0.130737	5	1	120	1.14853	2017	0.107373	H	H	M	HM	HM	0.00365486	2017-2018	1.15218	HHM2017	0	0.0860862
HHM	1022	10.3617	49.5499	0	0.131216	5	1	120	0.98577	2017	0.111159	H	H	M	HM	HM	0.00341237	2017-2018	0.989182	HHM2017	0	0.0975973
HHM	1023	10.3618	49.5499	0	0.0457981	5	1	120	0.665413	2017	0.0420604	H	H	M	HM	HM	0.377353	2017-2018	1.04277	HHM2017	0	0.270549
HHM	1024	10.3619	49.5499	0	0.0722148	5	1	120	0.649121	2017	0.0676844	H	H	M	HM	HM	0.425718	2017-2018	1.07484	HHM2017	0	0.258295
HHM	1025	10.3621	49.5499	0	0.104149	5	1	120	0.890201	2017	0.094758	H	H	M	HM	HM	0.01352	2017-2018	0.903721	HHM2017	0	0.0226796
HHM	1026	10.3622	49.5499	0	-0.00469058	5	1	120	0.978563	2017	-0.00406074	H	H	M	HM	HM	0.0541486	2017-2018	1.03271	HHM2017	0	0.0924749
HHM	1027	10.3624	49.5499	0	0.121153	5	1	120	1.00098	2017	0.11457	H	H	M	HM	HM	0.0475811	2017-2018	1.04856	HHM2017	0	-0.0291228
HHM	1028	10.3625	49.5499	0	0.148975	5	1	120	1.02093	2017	0.1367	H	H	M	HM	HM	0.0123163	2017-2018	1.03324	HHM2017	0	0.0637726
HHM	1029	10.3626	49.5499	0	0.224039	5	1	120	0.868517	2017	0.179423	H	H	M	HM	HM	0.192261	2017-2018	1.06078	HHM2017	0	-0.0180111
HHM	1030	10.3606	49.5498	0	0.251701	5	1	120	1.68939	2017	0.128566	H	H	M	HM	HM	-0.649083	2017-2018	1.04031	HHM2017	0	-0.137341
HHM	1031	10.3607	49.5498	0	0.422626	5	1	120	1.39211	2017	0.248807	H	H	M	HM	HM	-0.277006	2017-2018	1.1151	HHM2017	0	-0.0691299
HHM	1032	10.3608	49.5498	0	0.312091	5	1	120	1.15966	2017	0.250997	H	H	M	HM	HM	-0.100259	2017-2018	1.05941	HHM2017	0	-0.238589
HHM	1033	10.361	49.5498	0	0.222124	5	1	120	1.16696	2017	0.157996	H	H	M	HM	HM	-0.240349	2017-2018	0.926613	HHM2017	0	-0.192079
HHM	1034	10.3611	49.5498	0	0.341187	5	1	120	1.40755	2017	0.201619	H	H	M	HM	HM	-0.331975	2017-2018	1.07558	HHM2017	0	-0.186043
HHM	1035	10.3612	49.5498	0	0.182711	5	1	120	1.34691	2017	0.119227	H	H	M	HM	HM	-0.190384	2017-2018	1.15652	HHM2017	0	0.176875
HHM	1036	10.3614	49.5498	0	0.0502708	5	1	120	1.10341	2017	0.0422671	H	H	M	HM	HM	0.0738199	2017-2018	1.17723	HHM2017	0	0.318325
HHM	1037	10.3615	49.5498	0	0.218944	5	1	120	1.19576	2017	0.18004	H	H	M	HM	HM	0.0318354	2017-2018	1.22759	HHM2017	0	-0.111429
HHM	1038	10.3617	49.5498	0	0.236053	5	1	120	1.16509	2017	0.178835	H	H	M	HM	HM	0.0569187	2017-2018	1.22201	HHM2017	0	-0.161234
HHM	1039	10.3618	49.5498	0	0.140846	5	1	120	0.902555	2017	0.116498	H	H	M	HM	HM	0.330017	2017-2018	1.23257	HHM2017	0	0.0220415
HHM	1040	10.3619	49.5498	0	0.126389	5	1	120	0.829175	2017	0.102013	H	H	M	HM	HM	0.183472	2017-2018	1.01265	HHM2017	0	0.0833777
HHM	1041	10.3621	49.5498	0	0.209818	5	1	120	0.944769	2017	0.181659	H	H	M	HM	HM	-0.0994791	2017-2018	0.84529	HHM2017	0	-0.0614075
HHM	1042	10.3622	49.5498	0	0.169161	5	1	120	0.976357	2017	0.150973	H	H	M	HM	HM	-0.113556	2017-2018	0.862801	HHM2017	0	0.0109573
HHM	1043	10.3623	49.5498	0	0.252579	5	1	120	0.892284	2017	0.235486	H	H	M	HM	HM	0.0939884	2017-2018	0.986273	HHM2017	0	0.0125947
HHM	1044	10.3625	49.5498	0	0.156496	5	1	120	0.782864	2017	0.146349	H	H	M	HM	HM	0.370602	2017-2018	1.15347	HHM2017	0	0.114074
HHM	1045	10.3626	49.5498	0	0.190881	5	1	120	0.852369	2017	0.151553	H	H	M	HM	HM	0.383422	2017-2018	1.23579	HHM2017	0	0.0427334
HHM	1046	10.3628	49.5498	0	0.313848	5	1	120	0.939378	2017	0.223588	H	H	M	HM	HM	0.36023	2017-2018	1.29961	HHM2017	0	-0.159403
HHM	1047	10.3601	49.5497	0	0.299648	5	1	120	1.01662	2017	0.175021	H	H	M	HM	HM	-0.129913	2017-2018	0.886706	HHM2017	0	-0.0029048
HHM	1048	10.3603	49.5497	0	0.329317	5	1	120	1.01666	2017	0.221548	H	H	M	HM	HM	-0.378641	2017-2018	0.638023	HHM2017	0	-0.0290962
HHM	1049	10.3604	49.5497	0	0.277457	5	1	120	1.08072	2017	0.2227	H	H	M	HM	HM	-0.385255	2017-2018	0.695465	HHM2017	0	-0.0593218
HHM	1050	10.3605	49.5497	0	0.317532	5	1	120	1.20785	2017	0.234741	H	H	M	HM	HM	-0.287367	2017-2018	0.920479	HHM2017	0	-0.220513
HHM	1051	10.3607	49.5497	0	0.363922	5	1	120	1.32143	2017	0.233783	H	H	M	HM	HM	-0.331332	2017-2018	0.990102	HHM2017	0	-0.323471
HHM	1052	10.3608	49.5497	0	0.179894	5	1	120	1.18336	2017	0.134295	H	H	M	HM	HM	-0.265755	2017-2018	0.917608	HHM2017	0	-0.194634
HHM	1053	10.361	49.5497	1	0.235942	5	1	120	1.13104	2017	0.143171	H	H	M	HM	HM	-0.270734	2017-2018	0.860304	HHM2017	0	-0.165146
HHM	1054	10.3611	49.5497	0	0.130384	5	1	120	1.16576	2017	0.0788139	H	H	M	HM	HM	-0.104028	2017-2018	1.06173	HHM2017	0	0.269343
HHM	1055	10.3612	49.5497	0	0.0462944	5	1	120	1.01426	2017	0.0307866	H	H	M	HM	HM	0.137476	2017-2018	1.15173	HHM2017	0	0.62519
HHM	1056	10.3614	49.5497	0	0.0933095	5	1	120	1.04465	2017	0.0682643	H	H	M	HM	HM	0.0318946	2017-2018	1.07655	HHM2017	0	0.353863
HHM	1057	10.3615	49.5497	0	0.25543	5	1	120	1.29634	2017	0.191964	H	H	M	HM	HM	-0.31375	2017-2018	0.982592	HHM2017	0	-0.0881868
HHM	1058	10.3617	49.5497	0	0.287658	5	1	120	1.37825	2017	0.202794	H	H	M	HM	HM	-0.409	2017-2018	0.969248	HHM2017	0	-0.119614
HHM	1059	10.3618	49.5497	0	0.164737	5	1	120	1.17011	2017	0.118366	H	H	M	HM	HM	-0.132166	2017-2018	1.03794	HHM2017	0	0.062522
HHM	1060	10.3619	49.5497	0	0.172961	5	1	120	1.02131	2017	0.140633	H	H	M	HM	HM	-0.00574682	2017-2018	1.01556	HHM2017	0	0.233081
HHM	1061	10.3621	49.5497	0	0.3238	5	1	120	1.04457	2017	0.274207	H	H	M	HM	HM	-0.285033	2017-2018	0.75954	HHM2017	0	-0.185505
HHM	1062	10.3622	49.5497	0	0.362507	5	1	120	1.02367	2017	0.3178	H	H	M	HM	HM	-0.239434	2017-2018	0.784238	HHM2017	0	-0.221529
HHM	1063	10.3623	49.5497	0	0.277136	5	1	120	1.01981	2017	0.244522	H	H	M	HM	HM	-0.0758966	2017-2018	0.943918	HHM2017	0	-0.0720547
HHM	1064	10.3625	49.5497	0	0.262594	5	1	120	1.11729	2017	0.200345	H	H	M	HM	HM	-0.036517	2017-2018	1.08077	HHM2017	0	0.140272
HHM	1065	10.3626	49.5497	0	0.23241	5	1	120	1.27602	2017	0.163339	H	H	M	HM	HM	-0.100796	2017-2018	1.17522	HHM2017	0	-0.102049
HHM	1066	10.3628	49.5497	0	0.138059	5	1	120	1.05064	2017	0.100232	H	H	M	HM	HM	0.129393	2017-2018	1.18003	HHM2017	0	0.100266
HHM	1067	10.3597	49.5496	0	-0.00177692	3	0	120	1.01087	2017	-0.00145284	H	H	M	HM	HM	0.0690455	2017-2018	1.07992	HHM2017	0	0.267135
HHM	1068	10.3599	49.5496	0	0.144461	5	1	120	1.02203	2017	0.12659	H	H	M	HM	HM	0.17286	2017-2018	1.19489	HHM2017	0	0.197174
HHM	1069	10.36	49.5496	0	0.108852	5	1	120	1.14568	2017	0.0712942	H	H	M	HM	HM	0.00928398	2017-2018	1.15496	HHM2017	0	0.0765287
HHM	1070	10.3601	49.5496	0	0.416989	5	1	120	1.34375	2017	0.17811	H	H	M	HM	HM	-0.383562	2017-2018	0.960184	HHM2017	0	-0.228136
HHM	1071	10.3603	49.5496	0	0.325922	5	1	120	1.30521	2017	0.176436	H	H	M	HM	HM	-0.480717	2017-2018	0.82449	HHM2017	0	-0.0158598
HHM	1072	10.3604	49.5496	0	0.277983	5	1	120	1.1179	2017	0.216821	H	H	M	HM	HM	-0.321923	2017-2018	0.795978	HHM2017	0	0.0217842
HHM	1073	10.3605	49.5496	0	0.401924	5	1	120	1.06285	2017	0.301587	H	H	M	HM	HM	-0.023093	2017-2018	1.03975	HHM2017	0	-0.256998
HHM	1074	10.3607	49.5496	0	0.351327	5	1	120	1.13518	2017	0.241029	H	H	M	HM	HM	-0.16514	2017-2018	0.970037	HHM2017	0	-0.323835
HHM	1075	10.3608	49.5496	0	0.210422	5	1	120	1.12889	2017	0.150338	H	H	M	HM	HM	-0.248925	2017-2018	0.879969	HHM2017	0	-0.130339
HHM	1076	10.361	49.5496	0	0.0552302	5	1	120	0.980783	2017	0.0446282	H	H	M	HM	HM	0.0607279	2017-2018	1.04151	HHM2017	0	0.164061
HHM	1077	10.3611	49.5496	0	0.066003	5	1	120	0.967345	2017	0.0533857	H	H	M	HM	HM	0.208635	2017-2018	1.17598	HHM2017	0	0.536313
HHM	1078	10.3612	49.5496	0	0.0785043	5	1	120	0.990492	2017	0.0586496	H	H	M	HM	HM	0.184147	2017-2018	1.17464	HHM2017	0	0.651242
HHM	1079	10.3614	49.5496	0	0.284941	5	1	120	1.04543	2017	0.194347	H	H	M	HM	HM	0.140809	2017-2018	1.18624	HHM2017	0	0.290948
HHM	1080	10.3615	49.5496	0	0.339421	5	1	120	1.24624	2017	0.236395	H	H	M	HM	HM	-0.319895	2017-2018	0.926347	HHM2017	0	0.0445824
HHM	1081	10.3617	49.5496	0	0.207105	5	1	120	1.25865	2017	0.14626	H	H	M	HM	HM	-0.355817	2017-2018	0.90283	HHM2017	0	0.269365
HHM	1082	10.3618	49.5496	0	0.43823	5	1	120	1.3574	2017	0.254276	H	H	M	HM	HM	-0.452802	2017-2018	0.904601	HHM2017	0	0.0416849
HHM	1083	10.3619	49.5496	0	0.603809	5	1	120	1.27162	2017	0.369321	H	H	M	HM	HM	-0.388814	2017-2018	0.882806	HHM2017	0	-0.290256
HHM	1084	10.3621	49.5496	0	0.529628	5	1	120	1.21365	2017	0.35619	H	H	M	HM	HM	-0.456849	2017-2018	0.756805	HHM2017	0	-0.381693
HHM	1085	10.3622	49.5496	0	0.355524	5	1	120	0.960325	2017	0.300637	H	H	M	HM	HM	-0.0759393	2017-2018	0.884386	HHM2017	0	-0.218473
HHM	1086	10.3623	49.5496	0	0.208255	5	1	120	1.09834	2017	0.191166	H	H	M	HM	HM	-0.131715	2017-2018	0.966629	HHM2017	0	0.130097
HHM	1087	10.3625	49.5496	0	0.251525	5	1	120	1.25775	2017	0.203534	H	H	M	HM	HM	-0.365029	2017-2018	0.892719	HHM2017	0	0.00940955
HHM	1088	10.3626	49.5496	0	0.313857	5	1	120	1.47477	2017	0.208527	H	H	M	HM	HM	-0.555534	2017-2018	0.919236	HHM2017	0	-0.242903
HHM	1089	10.3628	49.5496	0	0.0987496	5	1	120	1.39124	2017	0.0655971	H	H	M	HM	HM	-0.227028	2017-2018	1.16422	HHM2017	0	-0.0134243
HHM	1090	10.3594	49.5496	0	0.211611	3	0	120	0.996134	2017	0.150056	H	H	M	HM	HM	0.0105855	2017-2018	1.00672	HHM2017	0	-0.118955
HHM	1091	10.3596	49.5496	0	0.104746	5	1	120	0.961349	2017	0.0709467	H	H	M	HM	HM	-0.0106084	2017-2018	0.95074	HHM2017	0	0.155957
HHM	1092	10.3597	49.5496	0	0.0913915	5	1	120	0.914032	2017	0.075447	H	H	M	HM	HM	-0.0245477	2017-2018	0.889484	HHM2017	0	0.0607337
HHM	1093	10.3599	49.5496	0	0.0696353	5	1	120	0.879696	2017	0.0687557	H	H	M	HM	HM	-0.0138662	2017-2018	0.86583	HHM2017	0	0.0505634
HHM	1094	10.36	49.5496	0	0.0453338	5	1	120	0.99935	2017	0.0361431	H	H	M	HM	HM	0.112173	2017-2018	1.11152	HHM2017	0	0.127464
HHM	1095	10.3601	49.5496	0	0.121089	5	1	120	1.42213	2017	0.0656634	H	H	M	HM	HM	-0.264112	2017-2018	1.15802	HHM2017	0	0.23826
HHM	1096	10.3603	49.5495	0	0.167892	5	1	120	1.2889	2017	0.101579	H	H	M	HM	HM	-0.270427	2017-2018	1.01847	HHM2017	0	0.139831
HHM	1097	10.3604	49.5495	0	0.0908143	5	1	120	1.08172	2017	0.0712478	H	H	M	HM	HM	-0.00979041	2017-2018	1.07193	HHM2017	0	0.220802
HHM	1098	10.3605	49.5495	0	0.163488	5	1	120	1.05188	2017	0.127337	H	H	M	HM	HM	0.0978571	2017-2018	1.14974	HHM2017	0	0.00268861
HHM	1099	10.3607	49.5495	0	0.249572	5	1	120	1.12183	2017	0.181382	H	H	M	HM	HM	-0.0692118	2017-2018	1.05262	HHM2017	0	-0.143642
HHM	1100	10.3608	49.5495	0	0.158861	5	1	120	1.10493	2017	0.12028	H	H	M	HM	HM	-0.00130363	2017-2018	1.10363	HHM2017	0	-0.00037864
HHM	1101	10.361	49.5495	1	0.00660911	5	1	120	0.928314	2017	0.006107	H	H	M	HM	HM	0.43662	2017-2018	1.36493	HHM2017	0	0.340758
HHM	1102	10.3611	49.5495	0	0.13297	5	1	120	0.814127	2017	0.125711	H	H	M	HM	HM	0.516363	2017-2018	1.33049	HHM2017	0	0.487427
HHM	1103	10.3612	49.5495	0	0.21151	5	1	120	0.96304	2017	0.174912	H	H	M	HM	HM	0.159488	2017-2018	1.12253	HHM2017	0	0.28879
HHM	1104	10.3614	49.5495	0	0.171541	5	1	120	1.04169	2017	0.13403	H	H	M	HM	HM	0.123436	2017-2018	1.16513	HHM2017	0	0.23314
HHM	1105	10.3615	49.5495	0	0.186657	5	1	120	1.11362	2017	0.145151	H	H	M	HM	HM	-0.104388	2017-2018	1.00923	HHM2017	0	0.226265
HHM	1106	10.3617	49.5495	0	0.36511	5	1	120	1.06221	2017	0.242467	H	H	M	HM	HM	-0.0908	2017-2018	0.971412	HHM2017	0	0.143482
HHM	1107	10.3618	49.5495	0	0.537098	5	1	120	1.34999	2017	0.277038	H	H	M	HM	HM	-0.334352	2017-2018	1.01563	HHM2017	0	0.0197319
HHM	1108	10.3619	49.5495	0	0.64185	5	1	120	1.51075	2017	0.329298	H	H	M	HM	HM	-0.460455	2017-2018	1.0503	HHM2017	0	-0.243806
HHM	1109	10.3621	49.5495	0	0.427954	5	1	120	1.19992	2017	0.279693	H	H	M	HM	HM	-0.293998	2017-2018	0.905918	HHM2017	0	-0.0825898
HHM	1110	10.3622	49.5495	0	0.282448	5	1	120	0.984606	2017	0.230937	H	H	M	HM	HM	0.178861	2017-2018	1.16347	HHM2017	0	0.257878
HHM	1111	10.3623	49.5495	0	0.220761	3	0	120	0.952541	2017	0.204725	H	H	M	HM	HM	0.212381	2017-2018	1.16492	HHM2017	0	0.297633
HHM	1112	10.3625	49.5495	1	0.168141	5	1	120	1.07708	2017	0.148647	H	H	M	HM	HM	-0.229445	2017-2018	0.847639	HHM2017	0	-0.0255342
HHM	1113	10.3626	49.5495	0	0.176803	5	1	120	1.3024	2017	0.121454	H	H	M	HM	HM	-0.361908	2017-2018	0.940495	HHM2017	0	-0.0325809
HHM	1114	10.3628	49.5495	0	0.248381	5	1	120	1.55026	2017	0.147304	H	H	M	HM	HM	-0.377957	2017-2018	1.1723	HHM2017	0	0.0235973
HHM	1115	10.3629	49.5495	0	0.364207	5	1	120	1.33407	2017	0.272621	H	H	M	HM	HM	-0.302833	2017-2018	1.03123	HHM2017	0	-0.207423
HHM	1116	10.359	49.5495	0	0.119764	5	1	120	1.03176	2017	0.0895375	H	H	M	HM	HM	-0.120159	2017-2018	0.911598	HHM2017	0	0.0149586
HHM	1117	10.3592	49.5495	0	0.0607078	5	1	120	1.01902	2017	0.0492164	H	H	M	HM	HM	-0.154908	2017-2018	0.864108	HHM2017	0	0.0417552
HHM	1118	10.3593	49.5495	0	0.100643	5	1	120	0.992717	2017	0.0818116	H	H	M	HM	HM	-0.0964704	2017-2018	0.896247	HHM2017	0	0.058093
HHM	1119	10.3594	49.5495	0	0.304315	5	1	120	1.07727	2017	0.202301	H	H	M	HM	HM	-0.221303	2017-2018	0.855967	HHM2017	0	-0.278368
HHM	1120	10.3596	49.5495	0	0.372597	5	1	120	0.998787	2017	0.237214	H	H	M	HM	HM	-0.0458411	2017-2018	0.952946	HHM2017	0	-0.376256
HHM	1121	10.3597	49.5495	0	0.186854	5	1	120	1.00432	2017	0.148013	H	H	M	HM	HM	-0.186676	2017-2018	0.817644	HHM2017	0	-0.158341
HHM	1122	10.3599	49.5495	0	0.117541	5	1	120	0.99637	2017	0.11001	H	H	M	HM	HM	-0.126479	2017-2018	0.869891	HHM2017	0	-0.0869924
HHM	1123	10.36	49.5495	0	0.0360971	5	1	120	1.1367	2017	0.0297074	H	H	M	HM	HM	0.0519858	2017-2018	1.18869	HHM2017	0	0.119113
HHM	1124	10.3601	49.5495	0	0.143517	5	1	120	1.25718	2017	0.0911245	H	H	M	HM	HM	-0.0180878	2017-2018	1.23909	HHM2017	0	0.263403
HHM	1125	10.3603	49.5495	0	0.202191	5	1	120	1.04502	2017	0.143774	H	H	M	HM	HM	-0.0390049	2017-2018	1.00601	HHM2017	0	0.189614
HHM	1126	10.3604	49.5495	0	0.0585953	5	1	120	0.917996	2017	0.051841	H	H	M	HM	HM	0.232566	2017-2018	1.15056	HHM2017	0	0.214246
HHM	1127	10.3605	49.5495	0	0.154754	5	1	120	0.892455	2017	0.124333	H	H	M	HM	HM	0.262096	2017-2018	1.15455	HHM2017	0	0.096562
HHM	1128	10.3607	49.5495	0	0.277123	5	1	120	1.12844	2017	0.176428	H	H	M	HM	HM	-0.0211636	2017-2018	1.10728	HHM2017	0	0.0987174
HHM	1129	10.3608	49.5495	0	0.269118	5	1	120	1.24328	2017	0.176323	H	H	M	HM	HM	0.0177226	2017-2018	1.261	HHM2017	0	0.186329
HHM	1130	10.361	49.5495	1	0.0763091	5	1	120	0.98202	2017	0.0600901	H	H	M	HM	HM	0.247555	2017-2018	1.22957	HHM2017	0	0.348641
HHM	1131	10.3611	49.5494	0	0.120761	5	1	120	0.850491	2017	0.106422	H	H	M	HM	HM	0.0763265	2017-2018	0.926818	HHM2017	0	0.139692
HHM	1132	10.3612	49.5494	0	0.256118	5	1	120	0.963595	2017	0.205032	H	H	M	HM	HM	-0.219811	2017-2018	0.743784	HHM2017	0	-0.0665547
HHM	1133	10.3614	49.5494	0	0.229324	5	1	120	1.11232	2017	0.164716	H	H	M	HM	HM	-0.109947	2017-2018	1.00237	HHM2017	0	0.102664
HHM	1134	10.3615	49.5494	0	0.14776	5	1	120	1.00043	2017	0.108024	H	H	M	HM	HM	-0.0376722	2017-2018	0.962757	HHM2017	0	0.219274
HHM	1135	10.3616	49.5494	0	0.282639	5	1	120	0.979643	2017	0.212082	H	H	M	HM	HM	0.0459897	2017-2018	1.02563	HHM2017	0	0.220942
HHM	1136	10.3618	49.5494	0	0.438461	5	1	120	1.25659	2017	0.241739	H	H	M	HM	HM	-0.0819138	2017-2018	1.17468	HHM2017	0	0.23115
HHM	1137	10.3619	49.5494	0	0.44585	5	1	120	1.50664	2017	0.236347	H	H	M	HM	HM	-0.219109	2017-2018	1.28753	HHM2017	0	0.0102586
HHM	1138	10.3621	49.5494	0	0.207254	5	1	120	1.27096	2017	0.13469	H	H	M	HM	HM	-0.0452561	2017-2018	1.2257	HHM2017	0	0.172147
HHM	1139	10.3622	49.5494	0	0.168738	5	1	120	1.12522	2017	0.123134	H	H	M	HM	HM	0.145736	2017-2018	1.27096	HHM2017	0	0.476678
HHM	1140	10.3623	49.5494	1	0.233227	5	1	120	0.879681	2017	0.198943	H	H	M	HM	HM	0.226449	2017-2018	1.10613	HHM2017	0	0.322554
HHM	1141	10.3625	49.5494	0	0.223851	5	1	120	0.937157	2017	0.18541	H	H	M	HM	HM	0.0730292	2017-2018	1.01019	HHM2017	0	0.177657
HHM	1142	10.3626	49.5494	0	0.273377	5	1	120	1.25141	2017	0.184882	H	H	M	HM	HM	-0.132358	2017-2018	1.11905	HHM2017	0	0.151222
HHM	1143	10.3628	49.5494	0	0.219375	5	1	120	1.42513	2017	0.135993	H	H	M	HM	HM	-0.351721	2017-2018	1.07341	HHM2017	0	0.135712
HHM	1144	10.3629	49.5494	0	0.387442	5	1	120	1.23769	2017	0.303443	H	H	M	HM	HM	-0.321537	2017-2018	0.916155	HHM2017	0	-0.262649
[truncated: 108,856 more rows]
