# Supplementary material for: Satellite data show trees delay budburst across landscapes to escape herbivores
Source: Nat Ecol Evol. 2026 May 1;10(7):1287–95. doi: 10.1038/s41559-026-03071-9 (PMC13345905; doi:10.1038/s41559-026-03071-9)
Supplement: Supplementary file 6 — Statistical source data. [file 41559_2026_3071_MOESM6_ESM.csv]

plot	block	years	R2_of_herbivory_induced_budburst_delay	R2_of_herbivory_reduction_through_budburst_delay	slope_of_herbivory_induced_budburst_delay	slope_of_herbivory_reduction_through_budburst_delay	tree_growth	parasitism_rate	virus_infection_rate	L_Light	T_Temperature	K_Continentality	F_Moisture	R_Reaction	N_Nutrients
AHC	A	2017-2018	0.036	0.037	-0.357	0.148	NA	NA	NA	5.206	2.406	3.682	4.336	4.241	3.706
AHM	A	2017-2018	0.011	0.066	-0.219	0.204	NA	NA	NA	6.383	0.689	3.078	6.045	0.631	1.641
ALC	A	2017-2018	0.041	0.026	-0.316	0.156	NA	NA	NA	3.797	4.967	3.914	1.657	2.343	2.072
ALM	A	2017-2018	-0.001	0.002	-0.065	0.064	NA	NA	NA	4.017	5.701	3.951	0.795	0.671	0.572
B1	B	2017-2018	0.115	0.188	-0.586	0.365	NA	NA	NA	NA	NA	NA	NA	NA	NA
BHC	B	2017-2018	-0.001	0.012	-0.049	0.097	NA	NA	NA	4.637	3.139	3.323	3.868	4.413	4.221
BHM	B	2017-2018	0.071	0.158	-0.492	0.308	NA	NA	NA	5.77	5.189	5.041	1.041	0.801	0.923
BLC	B	2017-2018	0.017	0.086	-0.253	0.236	NA	NA	NA	5.248	3.927	3.607	4.026	5.064	3.822
BLM	B	2017-2018	0.013	0.021	-0.212	0.125	NA	NA	NA	4.37	3.609	3.586	3.414	3.29	3.643
D1	D	2017-2018	0	0.059	-0.075	0.221	NA	NA	NA	NA	NA	NA	NA	NA	NA
D10	D	2017-2018	0.018	-0.005	-0.175	0.063	NA	NA	NA	NA	NA	NA	NA	NA	NA
D2	D	2017-2018	-0.011	-0.011	0.127	0.045	NA	NA	NA	NA	NA	NA	NA	NA	NA
D3	D	2017-2018	0.105	0.168	0.452	-0.477	NA	NA	NA	NA	NA	NA	NA	NA	NA
D4	D	2017-2018	0.014	0.041	-0.218	0.178	NA	NA	NA	NA	NA	NA	NA	NA	NA
D5	D	2017-2018	0.024	0.108	-0.252	0.307	NA	NA	NA	NA	NA	NA	NA	NA	NA
D6	D	2017-2018	0.113	0.228	-0.502	0.504	NA	NA	NA	NA	NA	NA	NA	NA	NA
D7	D	2017-2018	0.016	0.062	-0.225	0.228	NA	NA	NA	NA	NA	NA	NA	NA	NA
D8	D	2017-2018	0.05	0.125	-0.368	0.298	NA	NA	NA	NA	NA	NA	NA	NA	NA
D9	D	2017-2018	0.025	0.063	-0.277	0.201	NA	NA	NA	NA	NA	NA	NA	NA	NA
DHC	D	2017-2018	0.041	0.112	-0.384	0.254	NA	NA	NA	4.266	5.405	4.359	4.534	1.776	6.014
DHM	D	2017-2018	0.016	0.041	-0.178	0.213	NA	NA	NA	4.164	3.52	4.022	2.844	1.676	1.858
DLC	D	2017-2018	0.017	0.054	-0.263	0.19	NA	NA	NA	5.319	3.826	3.301	5.305	3.811	4.082
DLM	D	2017-2018	0.072	0.079	-0.6	0.197	NA	NA	NA	4.39	3.98	3.662	3.081	3.971	3.366
F1	F	2017-2018	0.039	0.068	-0.275	0.258	NA	NA	NA	NA	NA	NA	NA	NA	NA
FHC	F	2017-2018	0.003	0.02	-0.106	0.135	NA	NA	NA	6.045	4.027	3.546	4.494	1.387	3.704
FHM	F	2017-2018	0.091	0.068	-0.444	0.254	NA	NA	NA	4.758	3.32	3.589	4.142	2.345	2.706
FLC	F	2017-2018	0.077	0.089	-0.485	0.236	NA	NA	NA	4.909	5.633	4.78	4.785	4.878	5.858
FLM	F	2017-2018	0.027	0.006	-0.267	0.084	NA	NA	NA	5.323	4.969	2.669	4.398	1.519	1.823
GHC	G	2017-2018	0.022	0.052	-0.249	0.197	NA	NA	NA	5.253	0.804	3.583	3.127	3.377	3.776
GHM	G	2017-2018	0.037	0.121	-0.341	0.325	NA	NA	NA	5.633	4.911	3.827	5.426	4.32	3.459
GLC	G	2017-2018	0.033	0.108	-0.28	0.314	NA	NA	NA	4.59	1.531	2.877	3.28	3.28	2.633
GLM	G	2017-2018	0.065	0.117	-0.395	0.331	NA	NA	NA	4.607	3.893	4.179	1.929	0.357	0.964
HHC	H	2017-2018	0.017	0.039	-0.217	0.194	NA	NA	NA	4.886	2.934	3.797	3.93	2.111	3.229
HHM	H	2017-2018	0.06	0.142	-0.43	0.316	NA	NA	NA	4.597	3.453	3.107	3.211	3.796	4.618
HLC	H	2017-2018	0	0.051	-0.079	0.212	NA	NA	NA	4.499	2.554	3.272	3.748	4.175	4.327
HLM	H	2017-2018	0.053	0.082	-0.418	0.26	NA	NA	NA	4.604	2.456	3.175	3.397	3.537	5.372
JHC	J	2017-2018	0.001	-0.005	0.1	0.003	NA	NA	NA	4.037	3.797	2.559	3.828	1.315	3.186
JHM	J	2017-2018	0.048	0.034	-0.383	0.159	NA	NA	NA	3.797	5.358	2.311	4.747	6.219	5.578
JLC	J	2017-2018	0.027	0.027	-0.301	0.134	NA	NA	NA	3.648	2.69	2.957	4.828	3.953	5.158
JLM	J	2017-2018	0.023	0.064	-0.27	0.196	NA	NA	NA	2.566	1.763	1.545	5.533	4.744	6.942
MHC	M	2017-2018	0.126	0.208	-0.574	0.384	NA	NA	NA	4.205	3.053	3.464	2.98	1.384	2.596
MHM	M	2017-2018	0.03	0.08	-0.286	0.23	NA	NA	NA	3.196	4.746	2.367	4.515	5.113	5.187
MLC	M	2017-2018	0.045	0.077	-0.389	0.217	NA	NA	NA	5.039	3.315	4.013	2.111	1.16	2.592
MLM	M	2017-2018	0.041	0.075	-0.365	0.211	NA	NA	NA	4.812	4.002	3.845	2.798	1.583	2.842
NHC	N	2017-2018	0.001	0.054	-0.101	0.188	NA	NA	NA	4.113	4.672	2.446	4.647	1.425	1.579
NHM	N	2017-2018	0.049	0.065	-0.401	0.206	NA	NA	NA	5.677	5.401	3.171	3.414	3.509	6.743
NLC	N	2017-2018	0.011	0.016	-0.173	0.12	NA	NA	NA	4.837	4.505	3.989	2.868	4.025	1.827
NLM	N	2017-2018	0.075	0.067	-0.533	0.197	NA	NA	NA	4.725	4.208	3.179	4.146	4.281	3.832
OHC	O	2017-2018	0.029	0.073	-0.327	0.198	NA	NA	NA	3.121	2.589	2.903	1.72	5.589	4.975
OHM	O	2017-2018	0.033	0.092	-0.301	0.258	NA	NA	NA	2.45	1.761	2.761	1.741	7.023	6.394
OLC	O	2017-2018	0.056	0.061	-0.427	0.181	NA	NA	NA	5.141	5.581	3.316	4.639	4.942	4.345
OLM	O	2017-2018	0.032	0.088	-0.365	0.24	NA	NA	NA	5.733	5.04	4.074	5.181	3.558	2.739
SHC	S	2017-2018	0.01	0.026	-0.18	0.136	NA	NA	NA	4.459	4.896	3.697	1.69	4.738	4.748
SHM	S	2017-2018	0.015	0.04	-0.27	0.147	NA	NA	NA	3.847	2.691	3.201	3.446	3.14	3.899
SLC	S	2017-2018	0.002	0.051	-0.11	0.181	NA	NA	NA	5.333	5.667	4.444	1.667	0	0
SLM	S	2017-2018	0.054	0.112	-0.407	0.264	NA	NA	NA	6.968	5.857	5.873	0.286	0.159	0.175
THC	T	2017-2018	-0.002	0.018	-0.028	0.107	NA	NA	NA	3.349	2.395	3.207	2.185	5.152	5.893
THM	T	2017-2018	0.039	0.061	-0.357	0.216	NA	NA	NA	6.021	4.853	5.098	1.447	1.256	1.302
TLC	T	2017-2018	0.002	0	0.102	0.048	NA	NA	NA	4.489	3.935	2.794	4.83	2.348	1.762
TLM	T	2017-2018	0.064	0.057	-0.511	0.161	NA	NA	NA	4.989	3.846	3.623	4.606	4.729	3.98
AHC	A	2018-2019	0.038	0.071	-0.29	0.262	NA	0.089	0	5.206	2.406	3.682	4.336	4.241	3.706
AHM	A	2018-2019	0.049	0.07	-0.347	0.232	NA	0.057	0.2	6.383	0.689	3.078	6.045	0.631	1.641
ALC	A	2018-2019	0.022	0.002	-0.246	0.06	NA	0.101	NA	3.797	4.967	3.914	1.657	2.343	2.072
ALM	A	2018-2019	-0.003	-0.003	0.026	-0.003	NA	0.138	NA	4.017	5.701	3.951	0.795	0.671	0.572
B1	B	2018-2019	0.089	0.189	-0.548	0.403	NA	NA	NA	NA	NA	NA	NA	NA	NA
BHC	B	2018-2019	0.007	0.056	-0.153	0.247	NA	0.05	0.3	4.637	3.139	3.323	3.868	4.413	4.221
BHM	B	2018-2019	0.128	0.126	-0.602	0.335	NA	0.055	0.6	5.77	5.189	5.041	1.041	0.801	0.923
BLC	B	2018-2019	0.116	0.143	-0.569	0.336	NA	0.164	0	5.248	3.927	3.607	4.026	5.064	3.822
BLM	B	2018-2019	0.004	0.058	-0.12	0.244	NA	0.053	0.1	4.37	3.609	3.586	3.414	3.29	3.643
D1	D	2018-2019	0.079	0.06	-0.477	0.243	NA	NA	NA	NA	NA	NA	NA	NA	NA
D10	D	2018-2019	-0.007	0.025	0.043	0.197	NA	NA	NA	NA	NA	NA	NA	NA	NA
D2	D	2018-2019	0.029	0.044	-0.232	0.265	NA	NA	NA	NA	NA	NA	NA	NA	NA
D3	D	2018-2019	-0.02	-0.003	0.072	0.161	NA	NA	NA	NA	NA	NA	NA	NA	NA
D4	D	2018-2019	0.064	0.041	-0.458	0.19	NA	NA	NA	NA	NA	NA	NA	NA	NA
D5	D	2018-2019	0.097	0.182	-0.465	0.419	NA	NA	NA	NA	NA	NA	NA	NA	NA
D6	D	2018-2019	0.065	0.234	-0.357	0.637	NA	NA	NA	NA	NA	NA	NA	NA	NA
D7	D	2018-2019	0.049	0.104	-0.392	0.277	NA	NA	NA	NA	NA	NA	NA	NA	NA
D8	D	2018-2019	0.097	0.083	-0.508	0.247	NA	NA	NA	NA	NA	NA	NA	NA	NA
D9	D	2018-2019	0.021	0.021	-0.244	0.134	NA	NA	NA	NA	NA	NA	NA	NA	NA
DHC	D	2018-2019	0.084	0.107	-0.444	0.309	NA	0.097	0	4.266	5.405	4.359	4.534	1.776	6.014
DHM	D	2018-2019	-0.003	-0.002	-0.042	-0.032	NA	0.182	NA	4.164	3.52	4.022	2.844	1.676	1.858
DLC	D	2018-2019	0.061	0.044	-0.396	0.181	NA	0.147	NA	5.319	3.826	3.301	5.305	3.811	4.082
DLM	D	2018-2019	0.007	0.025	-0.14	0.157	NA	0	NA	4.39	3.98	3.662	3.081	3.971	3.366
F1	F	2018-2019	0.038	0.067	-0.327	0.264	NA	NA	NA	NA	NA	NA	NA	NA	NA
FHC	F	2018-2019	0.108	0.107	-0.573	0.29	NA	0.092	0.2	6.045	4.027	3.546	4.494	1.387	3.704
FHM	F	2018-2019	0.061	0.097	-0.414	0.259	NA	0.118	0.2	4.758	3.32	3.589	4.142	2.345	2.706
FLC	F	2018-2019	-0.001	0.094	-0.087	0.221	NA	0.069	0.1	4.909	5.633	4.78	4.785	4.878	5.858
FLM	F	2018-2019	0.021	0.062	-0.268	0.23	NA	0.059	NA	5.323	4.969	2.669	4.398	1.519	1.823
GHC	G	2018-2019	0.055	0.103	-0.355	0.311	NA	0.139	0.1	5.253	0.804	3.583	3.127	3.377	3.776
GHM	G	2018-2019	0.038	0.073	-0.249	0.288	NA	0.039	0.5	5.633	4.911	3.827	5.426	4.32	3.459
GLC	G	2018-2019	0.088	0.101	-0.454	0.286	NA	0.125	0	4.59	1.531	2.877	3.28	3.28	2.633
GLM	G	2018-2019	0.041	0.038	-0.291	0.197	NA	0.064	NA	4.607	3.893	4.179	1.929	0.357	0.964
HHC	H	2018-2019	0.006	0.107	-0.148	0.292	NA	0.1	0.2	4.886	2.934	3.797	3.93	2.111	3.229
HHM	H	2018-2019	0.05	0.152	-0.352	0.35	NA	0.023	0.5	4.597	3.453	3.107	3.211	3.796	4.618
HLC	H	2018-2019	0.101	0.126	-0.441	0.374	NA	0.136	0	4.499	2.554	3.272	3.748	4.175	4.327
HLM	H	2018-2019	0.082	0.014	-0.405	0.129	NA	0.073	NA	4.604	2.456	3.175	3.397	3.537	5.372
JHC	J	2018-2019	0.035	0.097	-0.249	0.377	NA	0.155	0.2	4.037	3.797	2.559	3.828	1.315	3.186
JHM	J	2018-2019	0.008	0.048	-0.178	0.184	NA	0.048	NA	3.797	5.358	2.311	4.747	6.219	5.578
JLC	J	2018-2019	0.048	0.081	-0.448	0.234	NA	0.059	0	3.648	2.69	2.957	4.828	3.953	5.158
JLM	J	2018-2019	0.051	0.05	-0.43	0.163	NA	0.094	NA	2.566	1.763	1.545	5.533	4.744	6.942
MHC	M	2018-2019	0.097	0.073	-0.495	0.255	NA	0.067	0.1	4.205	3.053	3.464	2.98	1.384	2.596
MHM	M	2018-2019	0.059	0.083	-0.348	0.291	NA	0.13	0.2	3.196	4.746	2.367	4.515	5.113	5.187
MLC	M	2018-2019	0.047	0.151	-0.384	0.345	NA	0.17	0	5.039	3.315	4.013	2.111	1.16	2.592
MLM	M	2018-2019	0.057	0.07	-0.427	0.205	NA	0.026	NA	4.812	4.002	3.845	2.798	1.583	2.842
NHC	N	2018-2019	0.073	0.142	-0.488	0.355	NA	0.089	0	4.113	4.672	2.446	4.647	1.425	1.579
NHM	N	2018-2019	0.065	0.071	-0.372	0.269	NA	0.047	0.1	5.677	5.401	3.171	3.414	3.509	6.743
NLC	N	2018-2019	0.017	0.058	-0.232	0.194	NA	0.158	0	4.837	4.505	3.989	2.868	4.025	1.827
NLM	N	2018-2019	0.025	0.083	-0.291	0.247	NA	0.157	0	4.725	4.208	3.179	4.146	4.281	3.832
OHC	O	2018-2019	0.035	0.082	-0.294	0.254	NA	0.047	0.5	3.121	2.589	2.903	1.72	5.589	4.975
OHM	O	2018-2019	0.048	0.05	-0.306	0.23	NA	0.05	0.1	2.45	1.761	2.761	1.741	7.023	6.394
OLC	O	2018-2019	0.01	0.029	-0.178	0.14	NA	0.106	NA	5.141	5.581	3.316	4.639	4.942	4.345
OLM	O	2018-2019	0.076	0.068	-0.379	0.249	NA	0.098	NA	5.733	5.04	4.074	5.181	3.558	2.739
SHC	S	2018-2019	0.058	0.129	-0.391	0.338	NA	0.074	0	4.459	4.896	3.697	1.69	4.738	4.748
SHM	S	2018-2019	0.032	0.027	-0.315	0.134	NA	0.133	NA	3.847	2.691	3.201	3.446	3.14	3.899
SLC	S	2018-2019	0.069	0.078	-0.478	0.262	NA	0.151	NA	5.333	5.667	4.444	1.667	0	0
SLM	S	2018-2019	0.041	0.083	-0.36	0.237	NA	0.127	NA	6.968	5.857	5.873	0.286	0.159	0.175
THC	T	2018-2019	0.073	0.125	-0.415	0.294	NA	0.199	0.2	3.349	2.395	3.207	2.185	5.152	5.893
THM	T	2018-2019	0.028	0.03	-0.251	0.162	NA	0.159	NA	6.021	4.853	5.098	1.447	1.256	1.302
TLC	T	2018-2019	0.065	0.084	-0.406	0.268	NA	0.166	0	4.489	3.935	2.794	4.83	2.348	1.762
TLM	T	2018-2019	0.015	0.036	-0.22	0.167	NA	0.259	NA	4.989	3.846	3.623	4.606	4.729	3.98
AHC	A	2019-2020	0.029	0.048	-0.275	0.198	0.003394	0.098	0.1	5.206	2.406	3.682	4.336	4.241	3.706
AHM	A	2019-2020	0.005	0.023	-0.114	0.157	0.003819	0.143	0.11	6.383	0.689	3.078	6.045	0.631	1.641
ALC	A	2019-2020	0	0.003	-0.081	0.063	0.00253	0.051	NA	3.797	4.967	3.914	1.657	2.343	2.072
ALM	A	2019-2020	0.005	0.043	-0.147	0.192	0.002745	0.5	NA	4.017	5.701	3.951	0.795	0.671	0.572
B1	B	2019-2020	-0.003	0.051	-0.055	0.23	NA	NA	NA	NA	NA	NA	NA	NA	NA
BHC	B	2019-2020	0.09	0.14	-0.39	0.419	0.0004	0.037	0.2	4.637	3.139	3.323	3.868	4.413	4.221
BHM	B	2019-2020	0.007	0.116	-0.139	0.327	0.002412	0	0	5.77	5.189	5.041	1.041	0.801	0.923
BLC	B	2019-2020	0.052	0.049	-0.389	0.191	0.003116	0.136	NA	5.248	3.927	3.607	4.026	5.064	3.822
BLM	B	2019-2020	0.025	0.092	-0.249	0.282	0.002956	0.167	NA	4.37	3.609	3.586	3.414	3.29	3.643
D1	D	2019-2020	0.039	0.086	-0.269	0.288	NA	NA	NA	NA	NA	NA	NA	NA	NA
D10	D	2019-2020	0.039	0.055	-0.32	0.232	NA	NA	NA	NA	NA	NA	NA	NA	NA
D2	D	2019-2020	-0.004	-0.015	0.132	-0.023	NA	NA	NA	NA	NA	NA	NA	NA	NA
D3	D	2019-2020	0.322	0.321	-0.809	0.719	NA	NA	NA	NA	NA	NA	NA	NA	NA
D4	D	2019-2020	0.002	0.033	-0.089	0.207	NA	NA	NA	NA	NA	NA	NA	NA	NA
D5	D	2019-2020	0.169	0.122	-0.74	0.265	NA	NA	NA	NA	NA	NA	NA	NA	NA
D6	D	2019-2020	0.032	0.172	-0.261	0.414	NA	NA	NA	NA	NA	NA	NA	NA	NA
D7	D	2019-2020	0.029	0.06	-0.272	0.229	NA	NA	NA	NA	NA	NA	NA	NA	NA
D8	D	2019-2020	0.036	0.046	-0.325	0.18	NA	NA	NA	NA	NA	NA	NA	NA	NA
D9	D	2019-2020	0.051	0.097	-0.287	0.334	NA	NA	NA	NA	NA	NA	NA	NA	NA
DHC	D	2019-2020	0.073	0.065	-0.423	0.22	0.001741	0.151	0.6	4.266	5.405	4.359	4.534	1.776	6.014
DHM	D	2019-2020	-0.001	-0.001	0.086	0.045	0.003304	0	NA	4.164	3.52	4.022	2.844	1.676	1.858
DLC	D	2019-2020	0	0.048	-0.075	0.173	0.00131	0.13	0	5.319	3.826	3.301	5.305	3.811	4.082
DLM	D	2019-2020	0.02	0.05	-0.277	0.188	0.002886	0.2	NA	4.39	3.98	3.662	3.081	3.971	3.366
F1	F	2019-2020	0.028	0.014	-0.259	0.116	NA	NA	NA	NA	NA	NA	NA	NA	NA
FHC	F	2019-2020	0.022	0.049	-0.215	0.209	0.001752	0.254	0.2	6.045	4.027	3.546	4.494	1.387	3.704
FHM	F	2019-2020	0.008	0.017	-0.168	0.123	0.002092	0	NA	4.758	3.32	3.589	4.142	2.345	2.706
FLC	F	2019-2020	0.168	0.118	-0.63	0.301	0.002305	0.216	0.5	4.909	5.633	4.78	4.785	4.878	5.858
FLM	F	2019-2020	0.039	0.019	-0.345	0.121	0.00251	0.189	NA	5.323	4.969	2.669	4.398	1.519	1.823
GHC	G	2019-2020	0.048	0.072	-0.31	0.265	0.002676	0.305	0	5.253	0.804	3.583	3.127	3.377	3.776
GHM	G	2019-2020	0.025	0.039	-0.257	0.177	0.003047	0.189	NA	5.633	4.911	3.827	5.426	4.32	3.459
GLC	G	2019-2020	0.021	0.049	-0.231	0.211	0.002071	0.181	0	4.59	1.531	2.877	3.28	3.28	2.633
GLM	G	2019-2020	0.032	0.053	-0.3	0.199	0.003143	0.244	NA	4.607	3.893	4.179	1.929	0.357	0.964
HHC	H	2019-2020	0.011	0.031	-0.186	0.161	0.001897	0.092	NA	4.886	2.934	3.797	3.93	2.111	3.229
HHM	H	2019-2020	0.04	0.058	-0.332	0.21	0.003297	0.167	NA	4.597	3.453	3.107	3.211	3.796	4.618
HLC	H	2019-2020	0.033	0.077	-0.274	0.297	0.005346	0.133	0	4.499	2.554	3.272	3.748	4.175	4.327
HLM	H	2019-2020	-0.005	-0.005	0.011	0.001	0.00315	0.22	NA	4.604	2.456	3.175	3.397	3.537	5.372
JHC	J	2019-2020	-0.002	0.025	-0.062	0.188	0.001676	0.221	0.23	4.037	3.797	2.559	3.828	1.315	3.186
JHM	J	2019-2020	0.033	0.07	-0.334	0.215	0.00332	0.32	NA	3.797	5.358	2.311	4.747	6.219	5.578
JLC	J	2019-2020	0.091	0.058	-0.455	0.229	0.004969	0.078	0.07	3.648	2.69	2.957	4.828	3.953	5.158
JLM	J	2019-2020	0	0.004	-0.055	0.061	0.003714	0.154	NA	2.566	1.763	1.545	5.533	4.744	6.942
MHC	M	2019-2020	0.011	0.057	-0.181	0.201	0.001402	0.257	NA	4.205	3.053	3.464	2.98	1.384	2.596
MHM	M	2019-2020	0.024	0.102	-0.246	0.287	0.002736	0.167	NA	3.196	4.746	2.367	4.515	5.113	5.187
MLC	M	2019-2020	0.043	0.087	-0.313	0.258	0.001753	0.061	NA	5.039	3.315	4.013	2.111	1.16	2.592
MLM	M	2019-2020	0.023	0.056	-0.235	0.231	0.003408	0.1	NA	4.812	4.002	3.845	2.798	1.583	2.842
NHC	N	2019-2020	0.108	0.161	-0.513	0.361	0.002221	0.134	0.9	4.113	4.672	2.446	4.647	1.425	1.579
NHM	N	2019-2020	0.005	0.028	-0.139	0.138	0.002	0.056	NA	5.677	5.401	3.171	3.414	3.509	6.743
NLC	N	2019-2020	0.046	0.051	-0.355	0.196	0.001959	0.279	0.5	4.837	4.505	3.989	2.868	4.025	1.827
NLM	N	2019-2020	0.077	0.065	-0.425	0.243	0.001907	0.096	NA	4.725	4.208	3.179	4.146	4.281	3.832
OHC	O	2019-2020	0.02	0.03	-0.232	0.147	0.00249	0.333	0.8	3.121	2.589	2.903	1.72	5.589	4.975
OHM	O	2019-2020	0.013	0.043	-0.214	0.186	0.002922	0.125	NA	2.45	1.761	2.761	1.741	7.023	6.394
OLC	O	2019-2020	0.04	0.047	-0.317	0.192	0.003739	0.085	0.4	5.141	5.581	3.316	4.639	4.942	4.345
OLM	O	2019-2020	0.002	0.024	-0.089	0.149	0.00282	0	NA	5.733	5.04	4.074	5.181	3.558	2.739
SHC	S	2019-2020	0.08	0.158	-0.462	0.336	0.002541	0.151	0.7	4.459	4.896	3.697	1.69	4.738	4.748
SHM	S	2019-2020	0.03	0.046	-0.294	0.192	0.002791	0.156	NA	3.847	2.691	3.201	3.446	3.14	3.899
SLC	S	2019-2020	0.021	0.043	-0.199	0.211	0.00494	0.063	0.5	5.333	5.667	4.444	1.667	0	0
SLM	S	2019-2020	0.084	0.105	-0.518	0.272	0.004112	0.37	NA	6.968	5.857	5.873	0.286	0.159	0.175
THC	T	2019-2020	0.075	0.109	-0.508	0.259	NA	0.186	NA	3.349	2.395	3.207	2.185	5.152	5.893
THM	T	2019-2020	0.001	0.078	-0.099	0.246	NA	0.19	NA	6.021	4.853	5.098	1.447	1.256	1.302
TLC	T	2019-2020	-0.001	0.043	-0.074	0.162	NA	0.167	NA	4.489	3.935	2.794	4.83	2.348	1.762
TLM	T	2019-2020	0.011	0.024	-0.178	0.157	NA	0.123	NA	4.989	3.846	3.623	4.606	4.729	3.98
AHC	A	2020-2021	0.025	0.038	-0.241	0.173	0.007082	0.103	NA	5.206	2.406	3.682	4.336	4.241	3.706
AHM	A	2020-2021	0.03	0.084	-0.29	0.244	0.006193	0.25	NA	6.383	0.689	3.078	6.045	0.631	1.641
ALC	A	2020-2021	0.002	0.033	-0.101	0.155	0.004657	0	NA	3.797	4.967	3.914	1.657	2.343	2.072
ALM	A	2020-2021	0.03	0.057	-0.274	0.229	0.004684	0.045	NA	4.017	5.701	3.951	0.795	0.671	0.572
B1	B	2020-2021	0.151	0.108	-0.609	0.303	NA	NA	NA	NA	NA	NA	NA	NA	NA
BHC	B	2020-2021	0.07	0.143	-0.398	0.347	0.0025	0	NA	4.637	3.139	3.323	3.868	4.413	4.221
BHM	B	2020-2021	0.04	0.046	-0.29	0.208	0.004634	0	NA	5.77	5.189	5.041	1.041	0.801	0.923
BLC	B	2020-2021	0.002	-0.002	0.104	0.03	0.004471	0.111	NA	5.248	3.927	3.607	4.026	5.064	3.822
BLM	B	2020-2021	0.079	0.042	-0.438	0.182	0.003574	0	NA	4.37	3.609	3.586	3.414	3.29	3.643
D1	D	2020-2021	0.129	0.141	-0.61	0.315	NA	NA	NA	NA	NA	NA	NA	NA	NA
D10	D	2020-2021	0.131	0.108	-0.524	0.305	NA	NA	NA	NA	NA	NA	NA	NA	NA
D2	D	2020-2021	-0.012	0.016	0.114	0.151	NA	NA	NA	NA	NA	NA	NA	NA	NA
D3	D	2020-2021	-0.006	0.05	-0.14	0.404	NA	NA	NA	NA	NA	NA	NA	NA	NA
D4	D	2020-2021	0.042	0.064	-0.347	0.214	NA	NA	NA	NA	NA	NA	NA	NA	NA
D5	D	2020-2021	0.008	0.035	-0.172	0.166	NA	NA	NA	NA	NA	NA	NA	NA	NA
D6	D	2020-2021	0.203	0.182	-0.567	0.468	NA	NA	NA	NA	NA	NA	NA	NA	NA
D7	D	2020-2021	0.068	0.147	-0.429	0.361	NA	NA	NA	NA	NA	NA	NA	NA	NA
D8	D	2020-2021	0.033	0.046	-0.311	0.171	NA	NA	NA	NA	NA	NA	NA	NA	NA
D9	D	2020-2021	0.024	0.077	-0.222	0.268	NA	NA	NA	NA	NA	NA	NA	NA	NA
DHC	D	2020-2021	-0.002	0.018	0.024	0.122	0.00353	0.034	NA	4.266	5.405	4.359	4.534	1.776	6.014
DHM	D	2020-2021	0.04	0.059	-0.338	0.248	0.005881	0.19	NA	4.164	3.52	4.022	2.844	1.676	1.858
DLC	D	2020-2021	0.019	0.025	-0.225	0.148	0.003918	0	NA	5.319	3.826	3.301	5.305	3.811	4.082
DLM	D	2020-2021	0.001	0.023	-0.082	0.147	0.003852	0	NA	4.39	3.98	3.662	3.081	3.971	3.366
F1	F	2020-2021	0	0.014	-0.095	0.109	NA	NA	NA	NA	NA	NA	NA	NA	NA
FHC	F	2020-2021	0.062	0.053	-0.451	0.194	0.00473	0.091	NA	6.045	4.027	3.546	4.494	1.387	3.704
FHM	F	2020-2021	0.06	0.095	-0.372	0.295	0.004517	0.105	NA	4.758	3.32	3.589	4.142	2.345	2.706
FLC	F	2020-2021	0.036	0.12	-0.305	0.309	0.004549	0	NA	4.909	5.633	4.78	4.785	4.878	5.858
FLM	F	2020-2021	0.015	0.101	-0.249	0.235	0.003952	0.037	NA	5.323	4.969	2.669	4.398	1.519	1.823
GHC	G	2020-2021	0.003	0.036	-0.127	0.128	0.004757	0.125	NA	5.253	0.804	3.583	3.127	3.377	3.776
GHM	G	2020-2021	0.017	0.039	-0.233	0.153	0.006135	0.079	NA	5.633	4.911	3.827	5.426	4.32	3.459
GLC	G	2020-2021	0.017	0.078	-0.199	0.253	0.004169	0.067	NA	4.59	1.531	2.877	3.28	3.28	2.633
GLM	G	2020-2021	0.038	0.083	-0.31	0.255	0.005118	0.071	NA	4.607	3.893	4.179	1.929	0.357	0.964
HHC	H	2020-2021	0.034	0.071	-0.322	0.24	0.004633	0.063	NA	4.886	2.934	3.797	3.93	2.111	3.229
HHM	H	2020-2021	0.03	0.074	-0.257	0.263	0.004806	0.053	NA	4.597	3.453	3.107	3.211	3.796	4.618
HLC	H	2020-2021	0.009	0.02	-0.171	0.129	0.006189	0.1	NA	4.499	2.554	3.272	3.748	4.175	4.327
HLM	H	2020-2021	-0.002	0.008	-0.079	0.094	0.005359	0.152	NA	4.604	2.456	3.175	3.397	3.537	5.372
JHC	J	2020-2021	-0.004	0.029	-0.044	0.16	0.003875	0.047	NA	4.037	3.797	2.559	3.828	1.315	3.186
JHM	J	2020-2021	0.004	0.035	-0.136	0.157	0.006318	0	NA	3.797	5.358	2.311	4.747	6.219	5.578
JLC	J	2020-2021	0.05	0.093	-0.37	0.271	0.009961	0.1	NA	3.648	2.69	2.957	4.828	3.953	5.158
JLM	J	2020-2021	0.013	0.039	-0.185	0.183	0.007157	0.25	NA	2.566	1.763	1.545	5.533	4.744	6.942
MHC	M	2020-2021	0.025	0.057	-0.258	0.195	0.001912	0.057	NA	4.205	3.053	3.464	2.98	1.384	2.596
MHM	M	2020-2021	0.096	0.107	-0.535	0.277	0.004236	0	NA	3.196	4.746	2.367	4.515	5.113	5.187
MLC	M	2020-2021	0.072	0.042	-0.385	0.197	0.003205	0.018	NA	5.039	3.315	4.013	2.111	1.16	2.592
MLM	M	2020-2021	0.025	0.049	-0.253	0.205	0.004639	0.123	NA	4.812	4.002	3.845	2.798	1.583	2.842
NHC	N	2020-2021	0.081	0.091	-0.428	0.29	0.003543	0.057	NA	4.113	4.672	2.446	4.647	1.425	1.579
NHM	N	2020-2021	0.033	0.074	-0.325	0.208	0.004455	0.085	NA	5.677	5.401	3.171	3.414	3.509	6.743
NLC	N	2020-2021	-0.001	0.001	-0.055	0.047	0.003271	0.087	NA	4.837	4.505	3.989	2.868	4.025	1.827
NLM	N	2020-2021	0.002	0.002	0.1	0.057	0.003354	0.083	NA	4.725	4.208	3.179	4.146	4.281	3.832
OHC	O	2020-2021	0.023	0.045	-0.247	0.194	0.003177	0.143	NA	3.121	2.589	2.903	1.72	5.589	4.975
OHM	O	2020-2021	0.003	0.031	-0.112	0.149	0.004727	0.091	NA	2.45	1.761	2.761	1.741	7.023	6.394
OLC	O	2020-2021	0.012	0.049	-0.184	0.212	0.004816	0.071	NA	5.141	5.581	3.316	4.639	4.942	4.345
OLM	O	2020-2021	0.02	0.06	-0.232	0.222	0.003589	0	NA	5.733	5.04	4.074	5.181	3.558	2.739
SHC	S	2020-2021	0.034	0.026	-0.338	0.143	0.00358	0.085	NA	4.459	4.896	3.697	1.69	4.738	4.748
SHM	S	2020-2021	0.064	0.07	-0.396	0.253	0.004702	0.176	NA	3.847	2.691	3.201	3.446	3.14	3.899
SLC	S	2020-2021	0.006	0.007	-0.15	0.072	0.007586	0.042	NA	5.333	5.667	4.444	1.667	0	0
SLM	S	2020-2021	0.093	0.129	-0.453	0.33	0.005975	0.054	NA	6.968	5.857	5.873	0.286	0.159	0.175
THC	T	2020-2021	0	0.007	-0.09	0.076	NA	0.063	NA	3.349	2.395	3.207	2.185	5.152	5.893
THM	T	2020-2021	0.075	0.082	-0.406	0.236	NA	0.175	NA	6.021	4.853	5.098	1.447	1.256	1.302
TLC	T	2020-2021	0.105	0.166	-0.634	0.291	NA	0.073	NA	4.489	3.935	2.794	4.83	2.348	1.762
TLM	T	2020-2021	0.027	0.069	-0.29	0.222	NA	0.052	NA	4.989	3.846	3.623	4.606	4.729	3.98
